# Supplementary material for: High-fidelity national carbon mapping for resource management and REDD+
Source: Carbon Balance Manag. 2013 Jul 16;8:7. doi: 10.1186/1750-0680-8-7 (PMC3717137; doi:10.1186/1750-0680-8-7)
Supplement: Additional file 3: Dataset S1 — Stratification data. [file 1750-0680-8-7-S3.xlsx]

## Sheet: Appendix 1
Appendix 1. Stratification Results
Class	CLASlite soil	Claslite PV	Claslite NPV	SRTM Elevation	SRTM Slope	SRTM Aspect	TRMM Precipitation	TRMM Seasonality	Class Extent (ha)	LiDAR Coverage (ha)	LiDAR Coverage (%)	LiDAR Median ACD (Mg C ha-1)	"Best" Median ACD (1% threshold)	Default or LiDAR
1	[ 0 , 10 )	[ 0 , 20 )	[ 20 , inf )	[ 0 , 100 )	[ 0 , 15 )	[ -1 , 0 )	[ 0 , 2000 )	[ 0 , 4 )	3				0.336932	PV
2	[ 0 , 10 )	[ 0 , 20 )	[ 20 , inf )	[ 0 , 100 )	[ 0 , 15 )	[ -1 , 0 )	[ 0 , 2000 )	[ 4 , inf )	4169	205	4.91725	0.0297143	0.0297143	LiDAR
3	[ 0 , 10 )	[ 0 , 20 )	[ 20 , inf )	[ 0 , 100 )	[ 0 , 15 )	[ -1 , 0 )	[ 2000 , 4000 )	[ 0 , 4 )	361	3	0.831025	1.6343	0.336932	PV
4	[ 0 , 10 )	[ 0 , 20 )	[ 20 , inf )	[ 0 , 100 )	[ 0 , 15 )	[ -1 , 0 )	[ 2000 , 4000 )	[ 4 , inf )	1856	56	3.01724	0.00985166	0.00985166	LiDAR
5	[ 0 , 10 )	[ 0 , 20 )	[ 20 , inf )	[ 0 , 100 )	[ 0 , 15 )	[ -1 , 0 )	[ 4000 , inf )	[ 4 , inf )	1				0.336932	PV
6	[ 0 , 10 )	[ 0 , 20 )	[ 20 , inf )	[ 0 , 100 )	[ 0 , 15 )	[ 0 , inf )	[ 0 , 2000 )	[ 0 , 4 )	2				0.336932	PV
7	[ 0 , 10 )	[ 0 , 20 )	[ 20 , inf )	[ 0 , 100 )	[ 0 , 15 )	[ 0 , inf )	[ 0 , 2000 )	[ 4 , inf )	5219	276	5.28837	0.0799169	0.0799169	LiDAR
8	[ 0 , 10 )	[ 0 , 20 )	[ 20 , inf )	[ 0 , 100 )	[ 0 , 15 )	[ 0 , inf )	[ 2000 , 4000 )	[ 0 , 4 )	129	4	3.10078	0.076661	0.076661	LiDAR
9	[ 0 , 10 )	[ 0 , 20 )	[ 20 , inf )	[ 0 , 100 )	[ 0 , 15 )	[ 0 , inf )	[ 2000 , 4000 )	[ 4 , inf )	641	25	3.90016	0.000144664	0.000144664	LiDAR
10	[ 0 , 10 )	[ 0 , 20 )	[ 20 , inf )	[ 0 , 100 )	[ 0 , 15 )	[ 0 , inf )	[ 4000 , inf )	[ 4 , inf )	6				0.336932	PV
11	[ 0 , 10 )	[ 0 , 20 )	[ 20 , inf )	[ 0 , 100 )	[ 15 , 45 )	[ -1 , 0 )	[ 0 , 2000 )	[ 4 , inf )	5				0.336932	PV
12	[ 0 , 10 )	[ 0 , 20 )	[ 20 , inf )	[ 0 , 100 )	[ 15 , 45 )	[ -1 , 0 )	[ 2000 , 4000 )	[ 0 , 4 )	1				0.336932	PV
13	[ 0 , 10 )	[ 0 , 20 )	[ 20 , inf )	[ 100 , 500 )	[ 0 , 15 )	[ -1 , 0 )	[ 0 , 2000 )	[ 4 , inf )	524	39	7.44275	0.131903	0.131903	LiDAR
14	[ 0 , 10 )	[ 0 , 20 )	[ 20 , inf )	[ 100 , 500 )	[ 0 , 15 )	[ -1 , 0 )	[ 2000 , 4000 )	[ 0 , 4 )	255	13	5.09804	0.182035	0.182035	LiDAR
15	[ 0 , 10 )	[ 0 , 20 )	[ 20 , inf )	[ 100 , 500 )	[ 0 , 15 )	[ -1 , 0 )	[ 2000 , 4000 )	[ 4 , inf )	275	24	8.72727	0.0634766	0.0634766	LiDAR
16	[ 0 , 10 )	[ 0 , 20 )	[ 20 , inf )	[ 100 , 500 )	[ 0 , 15 )	[ -1 , 0 )	[ 4000 , inf )	[ 0 , 4 )	7				0.336932	PV
17	[ 0 , 10 )	[ 0 , 20 )	[ 20 , inf )	[ 100 , 500 )	[ 0 , 15 )	[ 0 , inf )	[ 0 , 2000 )	[ 4 , inf )	1894	84	4.43506	0.149007	0.149007	LiDAR
18	[ 0 , 10 )	[ 0 , 20 )	[ 20 , inf )	[ 100 , 500 )	[ 0 , 15 )	[ 0 , inf )	[ 2000 , 4000 )	[ 0 , 4 )	42	6	14.2857	0.18304	0.18304	LiDAR
19	[ 0 , 10 )	[ 0 , 20 )	[ 20 , inf )	[ 100 , 500 )	[ 0 , 15 )	[ 0 , inf )	[ 2000 , 4000 )	[ 4 , inf )	578	20	3.46021	0.102251	0.102251	LiDAR
20	[ 0 , 10 )	[ 0 , 20 )	[ 20 , inf )	[ 100 , 500 )	[ 15 , 45 )	[ -1 , 0 )	[ 0 , 2000 )	[ 4 , inf )	51				0.336932	PV
21	[ 0 , 10 )	[ 0 , 20 )	[ 20 , inf )	[ 100 , 500 )	[ 15 , 45 )	[ -1 , 0 )	[ 2000 , 4000 )	[ 0 , 4 )	6				0.336932	PV
22	[ 0 , 10 )	[ 0 , 20 )	[ 20 , inf )	[ 100 , 500 )	[ 15 , 45 )	[ -1 , 0 )	[ 2000 , 4000 )	[ 4 , inf )	16				0.336932	PV
23	[ 0 , 10 )	[ 0 , 20 )	[ 20 , inf )	[ 100 , 500 )	[ 15 , 45 )	[ -1 , 0 )	[ 4000 , inf )	[ 0 , 4 )	1				0.336932	PV
24	[ 0 , 10 )	[ 0 , 20 )	[ 20 , inf )	[ 100 , 500 )	[ 15 , 45 )	[ 0 , inf )	[ 0 , 2000 )	[ 4 , inf )	22				0.336932	PV
25	[ 0 , 10 )	[ 0 , 20 )	[ 20 , inf )	[ 100 , 500 )	[ 15 , 45 )	[ 0 , inf )	[ 2000 , 4000 )	[ 0 , 4 )	4				0.336932	PV
26	[ 0 , 10 )	[ 0 , 20 )	[ 20 , inf )	[ 100 , 500 )	[ 15 , 45 )	[ 0 , inf )	[ 2000 , 4000 )	[ 4 , inf )	22				0.336932	PV
27	[ 0 , 10 )	[ 0 , 20 )	[ 20 , inf )	[ 100 , 500 )	[ 15 , 45 )	[ 0 , inf )	[ 4000 , inf )	[ 4 , inf )	4				0.336932	PV
28	[ 0 , 10 )	[ 0 , 20 )	[ 20 , inf )	[ 500 , 1500 )	[ 0 , 15 )	[ -1 , 0 )	[ 0 , 2000 )	[ 4 , inf )	18				0.336932	PV
29	[ 0 , 10 )	[ 0 , 20 )	[ 20 , inf )	[ 500 , 1500 )	[ 0 , 15 )	[ -1 , 0 )	[ 2000 , 4000 )	[ 0 , 4 )	74	3	4.05405	0.0189991	0.0189991	LiDAR
30	[ 0 , 10 )	[ 0 , 20 )	[ 20 , inf )	[ 500 , 1500 )	[ 0 , 15 )	[ -1 , 0 )	[ 2000 , 4000 )	[ 4 , inf )	657	18	2.73973	0.0116711	0.0116711	LiDAR
31	[ 0 , 10 )	[ 0 , 20 )	[ 20 , inf )	[ 500 , 1500 )	[ 0 , 15 )	[ -1 , 0 )	[ 4000 , inf )	[ 4 , inf )	1				0.336932	PV
32	[ 0 , 10 )	[ 0 , 20 )	[ 20 , inf )	[ 500 , 1500 )	[ 0 , 15 )	[ 0 , inf )	[ 0 , 2000 )	[ 4 , inf )	14				0.336932	PV
33	[ 0 , 10 )	[ 0 , 20 )	[ 20 , inf )	[ 500 , 1500 )	[ 0 , 15 )	[ 0 , inf )	[ 2000 , 4000 )	[ 0 , 4 )	4				0.336932	PV
34	[ 0 , 10 )	[ 0 , 20 )	[ 20 , inf )	[ 500 , 1500 )	[ 0 , 15 )	[ 0 , inf )	[ 2000 , 4000 )	[ 4 , inf )	61	4	6.55738	0.00910426	0.00910426	LiDAR
35	[ 0 , 10 )	[ 0 , 20 )	[ 20 , inf )	[ 500 , 1500 )	[ 0 , 15 )	[ 0 , inf )	[ 4000 , inf )	[ 0 , 4 )	1				0.336932	PV
36	[ 0 , 10 )	[ 0 , 20 )	[ 20 , inf )	[ 500 , 1500 )	[ 0 , 15 )	[ 0 , inf )	[ 4000 , inf )	[ 4 , inf )	1				0.336932	PV
37	[ 0 , 10 )	[ 0 , 20 )	[ 20 , inf )	[ 500 , 1500 )	[ 15 , 45 )	[ -1 , 0 )	[ 0 , 2000 )	[ 4 , inf )	7				0.336932	PV
38	[ 0 , 10 )	[ 0 , 20 )	[ 20 , inf )	[ 500 , 1500 )	[ 15 , 45 )	[ -1 , 0 )	[ 2000 , 4000 )	[ 0 , 4 )	19				0.336932	PV
39	[ 0 , 10 )	[ 0 , 20 )	[ 20 , inf )	[ 500 , 1500 )	[ 15 , 45 )	[ -1 , 0 )	[ 2000 , 4000 )	[ 4 , inf )	535	25	4.6729	0.0646152	0.0646152	LiDAR
40	[ 0 , 10 )	[ 0 , 20 )	[ 20 , inf )	[ 500 , 1500 )	[ 15 , 45 )	[ 0 , inf )	[ 0 , 2000 )	[ 4 , inf )	3				0.336932	PV
41	[ 0 , 10 )	[ 0 , 20 )	[ 20 , inf )	[ 500 , 1500 )	[ 15 , 45 )	[ 0 , inf )	[ 2000 , 4000 )	[ 0 , 4 )	8				0.336932	PV
42	[ 0 , 10 )	[ 0 , 20 )	[ 20 , inf )	[ 500 , 1500 )	[ 15 , 45 )	[ 0 , inf )	[ 2000 , 4000 )	[ 4 , inf )	62				0.336932	PV
43	[ 0 , 10 )	[ 0 , 20 )	[ 20 , inf )	[ 500 , 1500 )	[ 15 , 45 )	[ 0 , inf )	[ 4000 , inf )	[ 0 , 4 )	2				0.336932	PV
44	[ 0 , 10 )	[ 0 , 20 )	[ 20 , inf )	[ 500 , 1500 )	[ 15 , 45 )	[ 0 , inf )	[ 4000 , inf )	[ 4 , inf )	7				0.336932	PV
45	[ 0 , 10 )	[ 0 , 20 )	[ 20 , inf )	[ 1500 , inf )	[ 0 , 15 )	[ -1 , 0 )	[ 2000 , 4000 )	[ 0 , 4 )	22				0.336932	PV
46	[ 0 , 10 )	[ 0 , 20 )	[ 20 , inf )	[ 1500 , inf )	[ 0 , 15 )	[ 0 , inf )	[ 2000 , 4000 )	[ 0 , 4 )	2				0.336932	PV
47	[ 0 , 10 )	[ 0 , 20 )	[ 20 , inf )	[ 1500 , inf )	[ 0 , 15 )	[ 0 , inf )	[ 2000 , 4000 )	[ 4 , inf )	1				0.336932	PV
48	[ 0 , 10 )	[ 0 , 20 )	[ 20 , inf )	[ 1500 , inf )	[ 15 , 45 )	[ -1 , 0 )	[ 2000 , 4000 )	[ 0 , 4 )	1				0.336932	PV
49	[ 0 , 10 )	[ 0 , 20 )	[ 20 , inf )	[ 1500 , inf )	[ 15 , 45 )	[ 0 , inf )	[ 2000 , 4000 )	[ 0 , 4 )	21				0.336932	PV
50	[ 0 , 10 )	[ 0 , 20 )	[ 20 , inf )	[ 1500 , inf )	[ 15 , 45 )	[ 0 , inf )	[ 2000 , 4000 )	[ 4 , inf )	18				0.336932	PV
51	[ 0 , 10 )	[ 20 , 40 )	[ 20 , inf )	[ 0 , 100 )	[ 0 , 15 )	[ -1 , 0 )	[ 0 , 2000 )	[ 0 , 4 )	127				0.982911	PV
52	[ 0 , 10 )	[ 20 , 40 )	[ 20 , inf )	[ 0 , 100 )	[ 0 , 15 )	[ -1 , 0 )	[ 0 , 2000 )	[ 4 , inf )	48087	3075	6.39466	0.120777	0.120777	LiDAR
53	[ 0 , 10 )	[ 20 , 40 )	[ 20 , inf )	[ 0 , 100 )	[ 0 , 15 )	[ -1 , 0 )	[ 2000 , 4000 )	[ 0 , 4 )	6240	280	4.48718	0.145435	0.145435	LiDAR
54	[ 0 , 10 )	[ 20 , 40 )	[ 20 , inf )	[ 0 , 100 )	[ 0 , 15 )	[ -1 , 0 )	[ 2000 , 4000 )	[ 4 , inf )	25684	871	3.39122	0.244903	0.244903	LiDAR
55	[ 0 , 10 )	[ 20 , 40 )	[ 20 , inf )	[ 0 , 100 )	[ 0 , 15 )	[ -1 , 0 )	[ 4000 , inf )	[ 0 , 4 )	38	3	7.89474	5.3791	5.3791	LiDAR
56	[ 0 , 10 )	[ 20 , 40 )	[ 20 , inf )	[ 0 , 100 )	[ 0 , 15 )	[ -1 , 0 )	[ 4000 , inf )	[ 4 , inf )	3	2	66.6667	0.112488	0.112488	LiDAR
57	[ 0 , 10 )	[ 20 , 40 )	[ 20 , inf )	[ 0 , 100 )	[ 0 , 15 )	[ 0 , inf )	[ 0 , 2000 )	[ 0 , 4 )	66				0.982911	PV
58	[ 0 , 10 )	[ 20 , 40 )	[ 20 , inf )	[ 0 , 100 )	[ 0 , 15 )	[ 0 , inf )	[ 0 , 2000 )	[ 4 , inf )	53827	2111	3.92182	0.305888	0.305888	LiDAR
59	[ 0 , 10 )	[ 20 , 40 )	[ 20 , inf )	[ 0 , 100 )	[ 0 , 15 )	[ 0 , inf )	[ 2000 , 4000 )	[ 0 , 4 )	2239	87	3.88566	0.150904	0.150904	LiDAR
60	[ 0 , 10 )	[ 20 , 40 )	[ 20 , inf )	[ 0 , 100 )	[ 0 , 15 )	[ 0 , inf )	[ 2000 , 4000 )	[ 4 , inf )	10102	275	2.72223	0.341056	0.341056	LiDAR
61	[ 0 , 10 )	[ 20 , 40 )	[ 20 , inf )	[ 0 , 100 )	[ 0 , 15 )	[ 0 , inf )	[ 4000 , inf )	[ 0 , 4 )	1				0.982911	PV
62	[ 0 , 10 )	[ 20 , 40 )	[ 20 , inf )	[ 0 , 100 )	[ 0 , 15 )	[ 0 , inf )	[ 4000 , inf )	[ 4 , inf )	70	23	32.8571	0.2016	0.2016	LiDAR
63	[ 0 , 10 )	[ 20 , 40 )	[ 20 , inf )	[ 0 , 100 )	[ 15 , 45 )	[ -1 , 0 )	[ 0 , 2000 )	[ 4 , inf )	50				0.982911	PV
64	[ 0 , 10 )	[ 20 , 40 )	[ 20 , inf )	[ 0 , 100 )	[ 15 , 45 )	[ -1 , 0 )	[ 2000 , 4000 )	[ 0 , 4 )	8				0.982911	PV
65	[ 0 , 10 )	[ 20 , 40 )	[ 20 , inf )	[ 0 , 100 )	[ 15 , 45 )	[ -1 , 0 )	[ 2000 , 4000 )	[ 4 , inf )	25				0.982911	PV
66	[ 0 , 10 )	[ 20 , 40 )	[ 20 , inf )	[ 0 , 100 )	[ 15 , 45 )	[ 0 , inf )	[ 0 , 2000 )	[ 0 , 4 )	2				0.982911	PV
67	[ 0 , 10 )	[ 20 , 40 )	[ 20 , inf )	[ 0 , 100 )	[ 15 , 45 )	[ 0 , inf )	[ 0 , 2000 )	[ 4 , inf )	45	2	4.44444	2.21874	2.21874	LiDAR
68	[ 0 , 10 )	[ 20 , 40 )	[ 20 , inf )	[ 0 , 100 )	[ 15 , 45 )	[ 0 , inf )	[ 2000 , 4000 )	[ 0 , 4 )	1				0.982911	PV
69	[ 0 , 10 )	[ 20 , 40 )	[ 20 , inf )	[ 0 , 100 )	[ 15 , 45 )	[ 0 , inf )	[ 2000 , 4000 )	[ 4 , inf )	6				0.982911	PV
70	[ 0 , 10 )	[ 20 , 40 )	[ 20 , inf )	[ 100 , 500 )	[ 0 , 15 )	[ -1 , 0 )	[ 0 , 2000 )	[ 0 , 4 )	17				0.982911	PV
71	[ 0 , 10 )	[ 20 , 40 )	[ 20 , inf )	[ 100 , 500 )	[ 0 , 15 )	[ -1 , 0 )	[ 0 , 2000 )	[ 4 , inf )	9565	551	5.76059	0.261775	0.261775	LiDAR
72	[ 0 , 10 )	[ 20 , 40 )	[ 20 , inf )	[ 100 , 500 )	[ 0 , 15 )	[ -1 , 0 )	[ 2000 , 4000 )	[ 0 , 4 )	6878	515	7.48764	0.36801	0.36801	LiDAR
73	[ 0 , 10 )	[ 20 , 40 )	[ 20 , inf )	[ 100 , 500 )	[ 0 , 15 )	[ -1 , 0 )	[ 2000 , 4000 )	[ 4 , inf )	11896	940	7.90182	0.213596	0.213596	LiDAR
74	[ 0 , 10 )	[ 20 , 40 )	[ 20 , inf )	[ 100 , 500 )	[ 0 , 15 )	[ -1 , 0 )	[ 4000 , inf )	[ 0 , 4 )	85	5	5.88235	0.478024	0.478024	LiDAR
75	[ 0 , 10 )	[ 20 , 40 )	[ 20 , inf )	[ 100 , 500 )	[ 0 , 15 )	[ -1 , 0 )	[ 4000 , inf )	[ 4 , inf )	5				0.982911	PV
76	[ 0 , 10 )	[ 20 , 40 )	[ 20 , inf )	[ 100 , 500 )	[ 0 , 15 )	[ 0 , inf )	[ 0 , 2000 )	[ 0 , 4 )	34				0.982911	PV
77	[ 0 , 10 )	[ 20 , 40 )	[ 20 , inf )	[ 100 , 500 )	[ 0 , 15 )	[ 0 , inf )	[ 0 , 2000 )	[ 4 , inf )	18895	783	4.14395	0.404659	0.404659	LiDAR
78	[ 0 , 10 )	[ 20 , 40 )	[ 20 , inf )	[ 100 , 500 )	[ 0 , 15 )	[ 0 , inf )	[ 2000 , 4000 )	[ 0 , 4 )	1857	113	6.08508	0.487513	0.487513	LiDAR
79	[ 0 , 10 )	[ 20 , 40 )	[ 20 , inf )	[ 100 , 500 )	[ 0 , 15 )	[ 0 , inf )	[ 2000 , 4000 )	[ 4 , inf )	11676	640	5.48133	0.305604	0.305604	LiDAR
80	[ 0 , 10 )	[ 20 , 40 )	[ 20 , inf )	[ 100 , 500 )	[ 0 , 15 )	[ 0 , inf )	[ 4000 , inf )	[ 0 , 4 )	11				0.982911	PV
81	[ 0 , 10 )	[ 20 , 40 )	[ 20 , inf )	[ 100 , 500 )	[ 0 , 15 )	[ 0 , inf )	[ 4000 , inf )	[ 4 , inf )	8				0.982911	PV
82	[ 0 , 10 )	[ 20 , 40 )	[ 20 , inf )	[ 100 , 500 )	[ 15 , 45 )	[ -1 , 0 )	[ 0 , 2000 )	[ 0 , 4 )	8				0.982911	PV
83	[ 0 , 10 )	[ 20 , 40 )	[ 20 , inf )	[ 100 , 500 )	[ 15 , 45 )	[ -1 , 0 )	[ 0 , 2000 )	[ 4 , inf )	805	15	1.86335	0.0876048	0.0876048	LiDAR
84	[ 0 , 10 )	[ 20 , 40 )	[ 20 , inf )	[ 100 , 500 )	[ 15 , 45 )	[ -1 , 0 )	[ 2000 , 4000 )	[ 0 , 4 )	315	21	6.66667	0.248924	0.248924	LiDAR
85	[ 0 , 10 )	[ 20 , 40 )	[ 20 , inf )	[ 100 , 500 )	[ 15 , 45 )	[ -1 , 0 )	[ 2000 , 4000 )	[ 4 , inf )	985	86	8.73096	0.329294	0.329294	LiDAR
86	[ 0 , 10 )	[ 20 , 40 )	[ 20 , inf )	[ 100 , 500 )	[ 15 , 45 )	[ -1 , 0 )	[ 4000 , inf )	[ 0 , 4 )	19				0.982911	PV
87	[ 0 , 10 )	[ 20 , 40 )	[ 20 , inf )	[ 100 , 500 )	[ 15 , 45 )	[ -1 , 0 )	[ 4000 , inf )	[ 4 , inf )	23				0.982911	PV
88	[ 0 , 10 )	[ 20 , 40 )	[ 20 , inf )	[ 100 , 500 )	[ 15 , 45 )	[ 0 , inf )	[ 0 , 2000 )	[ 0 , 4 )	7				0.982911	PV
89	[ 0 , 10 )	[ 20 , 40 )	[ 20 , inf )	[ 100 , 500 )	[ 15 , 45 )	[ 0 , inf )	[ 0 , 2000 )	[ 4 , inf )	482	20	4.14938	0.292186	0.292186	LiDAR
90	[ 0 , 10 )	[ 20 , 40 )	[ 20 , inf )	[ 100 , 500 )	[ 15 , 45 )	[ 0 , inf )	[ 2000 , 4000 )	[ 0 , 4 )	134	5	3.73134	0.277387	0.277387	LiDAR
91	[ 0 , 10 )	[ 20 , 40 )	[ 20 , inf )	[ 100 , 500 )	[ 15 , 45 )	[ 0 , inf )	[ 2000 , 4000 )	[ 4 , inf )	436	19	4.3578	0.238276	0.238276	LiDAR
92	[ 0 , 10 )	[ 20 , 40 )	[ 20 , inf )	[ 100 , 500 )	[ 15 , 45 )	[ 0 , inf )	[ 4000 , inf )	[ 4 , inf )	20				0.982911	PV
93	[ 0 , 10 )	[ 20 , 40 )	[ 20 , inf )	[ 500 , 1500 )	[ 0 , 15 )	[ -1 , 0 )	[ 0 , 2000 )	[ 4 , inf )	502	57	11.3546	0.0308256	0.0308256	LiDAR
94	[ 0 , 10 )	[ 20 , 40 )	[ 20 , inf )	[ 500 , 1500 )	[ 0 , 15 )	[ -1 , 0 )	[ 2000 , 4000 )	[ 0 , 4 )	2229	111	4.97981	0.271068	0.271068	LiDAR
95	[ 0 , 10 )	[ 20 , 40 )	[ 20 , inf )	[ 500 , 1500 )	[ 0 , 15 )	[ -1 , 0 )	[ 2000 , 4000 )	[ 4 , inf )	7355	335	4.55472	0.0536103	0.0536103	LiDAR
96	[ 0 , 10 )	[ 20 , 40 )	[ 20 , inf )	[ 500 , 1500 )	[ 0 , 15 )	[ -1 , 0 )	[ 4000 , inf )	[ 0 , 4 )	214	32	14.9533	0.333046	0.333046	LiDAR
97	[ 0 , 10 )	[ 20 , 40 )	[ 20 , inf )	[ 500 , 1500 )	[ 0 , 15 )	[ -1 , 0 )	[ 4000 , inf )	[ 4 , inf )	32				0.982911	PV
98	[ 0 , 10 )	[ 20 , 40 )	[ 20 , inf )	[ 500 , 1500 )	[ 0 , 15 )	[ 0 , inf )	[ 0 , 2000 )	[ 4 , inf )	283	6	2.12014	0.0217758	0.0217758	LiDAR
99	[ 0 , 10 )	[ 20 , 40 )	[ 20 , inf )	[ 500 , 1500 )	[ 0 , 15 )	[ 0 , inf )	[ 2000 , 4000 )	[ 0 , 4 )	227	3	1.32159	0.72621	0.72621	LiDAR
100	[ 0 , 10 )	[ 20 , 40 )	[ 20 , inf )	[ 500 , 1500 )	[ 0 , 15 )	[ 0 , inf )	[ 2000 , 4000 )	[ 4 , inf )	1343	58	4.31869	0.0754222	0.0754222	LiDAR
101	[ 0 , 10 )	[ 20 , 40 )	[ 20 , inf )	[ 500 , 1500 )	[ 0 , 15 )	[ 0 , inf )	[ 4000 , inf )	[ 0 , 4 )	24				0.982911	PV
102	[ 0 , 10 )	[ 20 , 40 )	[ 20 , inf )	[ 500 , 1500 )	[ 0 , 15 )	[ 0 , inf )	[ 4000 , inf )	[ 4 , inf )	17				0.982911	PV
103	[ 0 , 10 )	[ 20 , 40 )	[ 20 , inf )	[ 500 , 1500 )	[ 15 , 45 )	[ -1 , 0 )	[ 0 , 2000 )	[ 4 , inf )	103				0.982911	PV
104	[ 0 , 10 )	[ 20 , 40 )	[ 20 , inf )	[ 500 , 1500 )	[ 15 , 45 )	[ -1 , 0 )	[ 2000 , 4000 )	[ 0 , 4 )	167	5	2.99401	0.277799	0.277799	LiDAR
105	[ 0 , 10 )	[ 20 , 40 )	[ 20 , inf )	[ 500 , 1500 )	[ 15 , 45 )	[ -1 , 0 )	[ 2000 , 4000 )	[ 4 , inf )	4054	132	3.25604	0.232934	0.232934	LiDAR
106	[ 0 , 10 )	[ 20 , 40 )	[ 20 , inf )	[ 500 , 1500 )	[ 15 , 45 )	[ -1 , 0 )	[ 4000 , inf )	[ 0 , 4 )	32	4	12.5	1.17542	1.17542	LiDAR
107	[ 0 , 10 )	[ 20 , 40 )	[ 20 , inf )	[ 500 , 1500 )	[ 15 , 45 )	[ -1 , 0 )	[ 4000 , inf )	[ 4 , inf )	40				0.982911	PV
108	[ 0 , 10 )	[ 20 , 40 )	[ 20 , inf )	[ 500 , 1500 )	[ 15 , 45 )	[ 0 , inf )	[ 0 , 2000 )	[ 4 , inf )	42				0.982911	PV
109	[ 0 , 10 )	[ 20 , 40 )	[ 20 , inf )	[ 500 , 1500 )	[ 15 , 45 )	[ 0 , inf )	[ 2000 , 4000 )	[ 0 , 4 )	116	2	1.72414	2.83632	2.83632	LiDAR
110	[ 0 , 10 )	[ 20 , 40 )	[ 20 , inf )	[ 500 , 1500 )	[ 15 , 45 )	[ 0 , inf )	[ 2000 , 4000 )	[ 4 , inf )	666	27	4.05405	0.173168	0.173168	LiDAR
111	[ 0 , 10 )	[ 20 , 40 )	[ 20 , inf )	[ 500 , 1500 )	[ 15 , 45 )	[ 0 , inf )	[ 4000 , inf )	[ 0 , 4 )	7				0.982911	PV
112	[ 0 , 10 )	[ 20 , 40 )	[ 20 , inf )	[ 500 , 1500 )	[ 15 , 45 )	[ 0 , inf )	[ 4000 , inf )	[ 4 , inf )	24				0.982911	PV
113	[ 0 , 10 )	[ 20 , 40 )	[ 20 , inf )	[ 500 , 1500 )	[ 45 , inf )	[ -1 , 0 )	[ 2000 , 4000 )	[ 4 , inf )	7				0.982911	PV
114	[ 0 , 10 )	[ 20 , 40 )	[ 20 , inf )	[ 500 , 1500 )	[ 45 , inf )	[ 0 , inf )	[ 2000 , 4000 )	[ 4 , inf )	2				0.982911	PV
115	[ 0 , 10 )	[ 20 , 40 )	[ 20 , inf )	[ 1500 , inf )	[ 0 , 15 )	[ -1 , 0 )	[ 2000 , 4000 )	[ 0 , 4 )	490				0.982911	PV
116	[ 0 , 10 )	[ 20 , 40 )	[ 20 , inf )	[ 1500 , inf )	[ 0 , 15 )	[ -1 , 0 )	[ 2000 , 4000 )	[ 4 , inf )	30				0.982911	PV
117	[ 0 , 10 )	[ 20 , 40 )	[ 20 , inf )	[ 1500 , inf )	[ 0 , 15 )	[ 0 , inf )	[ 2000 , 4000 )	[ 0 , 4 )	59				0.982911	PV
118	[ 0 , 10 )	[ 20 , 40 )	[ 20 , inf )	[ 1500 , inf )	[ 0 , 15 )	[ 0 , inf )	[ 2000 , 4000 )	[ 4 , inf )	15				0.982911	PV
119	[ 0 , 10 )	[ 20 , 40 )	[ 20 , inf )	[ 1500 , inf )	[ 15 , 45 )	[ -1 , 0 )	[ 2000 , 4000 )	[ 0 , 4 )	10				0.982911	PV
120	[ 0 , 10 )	[ 20 , 40 )	[ 20 , inf )	[ 1500 , inf )	[ 15 , 45 )	[ -1 , 0 )	[ 2000 , 4000 )	[ 4 , inf )	27				0.982911	PV
121	[ 0 , 10 )	[ 20 , 40 )	[ 20 , inf )	[ 1500 , inf )	[ 15 , 45 )	[ 0 , inf )	[ 2000 , 4000 )	[ 0 , 4 )	56				0.982911	PV
122	[ 0 , 10 )	[ 20 , 40 )	[ 20 , inf )	[ 1500 , inf )	[ 15 , 45 )	[ 0 , inf )	[ 2000 , 4000 )	[ 4 , inf )	58				0.982911	PV
123	[ 0 , 10 )	[ 20 , 40 )	[ 20 , inf )	[ 1500 , inf )	[ 45 , inf )	[ -1 , 0 )	[ 2000 , 4000 )	[ 4 , inf )	1				0.982911	PV
124	[ 0 , 10 )	[ 40 , 60 )	[ 0 , 20 )	[ 0 , 100 )	[ 0 , 15 )	[ -1 , 0 )	[ 2000 , 4000 )	[ 0 , 4 )	6				4.21725	PV
125	[ 0 , 10 )	[ 40 , 60 )	[ 0 , 20 )	[ 0 , 100 )	[ 0 , 15 )	[ -1 , 0 )	[ 2000 , 4000 )	[ 4 , inf )	1				4.21725	PV
126	[ 0 , 10 )	[ 40 , 60 )	[ 0 , 20 )	[ 0 , 100 )	[ 0 , 15 )	[ 0 , inf )	[ 2000 , 4000 )	[ 0 , 4 )	11				4.21725	PV
127	[ 0 , 10 )	[ 40 , 60 )	[ 0 , 20 )	[ 500 , 1500 )	[ 0 , 15 )	[ 0 , inf )	[ 2000 , 4000 )	[ 0 , 4 )	3				4.21725	PV
128	[ 0 , 10 )	[ 40 , 60 )	[ 0 , 20 )	[ 500 , 1500 )	[ 15 , 45 )	[ -1 , 0 )	[ 2000 , 4000 )	[ 0 , 4 )	1				4.21725	PV
129	[ 0 , 10 )	[ 40 , 60 )	[ 0 , 20 )	[ 500 , 1500 )	[ 15 , 45 )	[ -1 , 0 )	[ 2000 , 4000 )	[ 4 , inf )	6				4.21725	PV
130	[ 0 , 10 )	[ 40 , 60 )	[ 0 , 20 )	[ 500 , 1500 )	[ 15 , 45 )	[ 0 , inf )	[ 2000 , 4000 )	[ 0 , 4 )	7				4.21725	PV
131	[ 0 , 10 )	[ 40 , 60 )	[ 0 , 20 )	[ 500 , 1500 )	[ 15 , 45 )	[ 0 , inf )	[ 2000 , 4000 )	[ 4 , inf )	4				4.21725	PV
132	[ 0 , 10 )	[ 40 , 60 )	[ 0 , 20 )	[ 1500 , inf )	[ 15 , 45 )	[ -1 , 0 )	[ 2000 , 4000 )	[ 4 , inf )	1				4.21725	PV
133	[ 0 , 10 )	[ 40 , 60 )	[ 20 , inf )	[ 0 , 100 )	[ 0 , 15 )	[ -1 , 0 )	[ 0 , 2000 )	[ 0 , 4 )	304				4.21725	PV
134	[ 0 , 10 )	[ 40 , 60 )	[ 20 , inf )	[ 0 , 100 )	[ 0 , 15 )	[ -1 , 0 )	[ 0 , 2000 )	[ 4 , inf )	113808	6450	5.66744	0.710009	0.710009	LiDAR
135	[ 0 , 10 )	[ 40 , 60 )	[ 20 , inf )	[ 0 , 100 )	[ 0 , 15 )	[ -1 , 0 )	[ 2000 , 4000 )	[ 0 , 4 )	25504	1973	7.73604	0.880857	0.880857	LiDAR
136	[ 0 , 10 )	[ 40 , 60 )	[ 20 , inf )	[ 0 , 100 )	[ 0 , 15 )	[ -1 , 0 )	[ 2000 , 4000 )	[ 4 , inf )	97965	3797	3.87587	1.07939	1.07939	LiDAR
137	[ 0 , 10 )	[ 40 , 60 )	[ 20 , inf )	[ 0 , 100 )	[ 0 , 15 )	[ -1 , 0 )	[ 4000 , inf )	[ 0 , 4 )	232	6	2.58621	5.26161	5.26161	LiDAR
138	[ 0 , 10 )	[ 40 , 60 )	[ 20 , inf )	[ 0 , 100 )	[ 0 , 15 )	[ -1 , 0 )	[ 4000 , inf )	[ 4 , inf )	36	13	36.1111	0.694584	0.694584	LiDAR
139	[ 0 , 10 )	[ 40 , 60 )	[ 20 , inf )	[ 0 , 100 )	[ 0 , 15 )	[ 0 , inf )	[ 0 , 2000 )	[ 0 , 4 )	156				4.21725	PV
140	[ 0 , 10 )	[ 40 , 60 )	[ 20 , inf )	[ 0 , 100 )	[ 0 , 15 )	[ 0 , inf )	[ 0 , 2000 )	[ 4 , inf )	89143	4330	4.85736	0.776501	0.776501	LiDAR
141	[ 0 , 10 )	[ 40 , 60 )	[ 20 , inf )	[ 0 , 100 )	[ 0 , 15 )	[ 0 , inf )	[ 2000 , 4000 )	[ 0 , 4 )	14806	516	3.48507	0.778623	0.778623	LiDAR
142	[ 0 , 10 )	[ 40 , 60 )	[ 20 , inf )	[ 0 , 100 )	[ 0 , 15 )	[ 0 , inf )	[ 2000 , 4000 )	[ 4 , inf )	48344	1419	2.93521	1.31467	1.31467	LiDAR
143	[ 0 , 10 )	[ 40 , 60 )	[ 20 , inf )	[ 0 , 100 )	[ 0 , 15 )	[ 0 , inf )	[ 4000 , inf )	[ 0 , 4 )	50	3	6	0.250322	0.250322	LiDAR
144	[ 0 , 10 )	[ 40 , 60 )	[ 20 , inf )	[ 0 , 100 )	[ 0 , 15 )	[ 0 , inf )	[ 4000 , inf )	[ 4 , inf )	475	107	22.5263	1.49906	1.49906	LiDAR
145	[ 0 , 10 )	[ 40 , 60 )	[ 20 , inf )	[ 0 , 100 )	[ 15 , 45 )	[ -1 , 0 )	[ 0 , 2000 )	[ 0 , 4 )	3				4.21725	PV
146	[ 0 , 10 )	[ 40 , 60 )	[ 20 , inf )	[ 0 , 100 )	[ 15 , 45 )	[ -1 , 0 )	[ 0 , 2000 )	[ 4 , inf )	192	16	8.33333	3.68786	3.68786	LiDAR
147	[ 0 , 10 )	[ 40 , 60 )	[ 20 , inf )	[ 0 , 100 )	[ 15 , 45 )	[ -1 , 0 )	[ 2000 , 4000 )	[ 0 , 4 )	104	6	5.76923	13.3999	13.3999	LiDAR
148	[ 0 , 10 )	[ 40 , 60 )	[ 20 , inf )	[ 0 , 100 )	[ 15 , 45 )	[ -1 , 0 )	[ 2000 , 4000 )	[ 4 , inf )	318	3	0.943396	1.25018	4.21725	PV
149	[ 0 , 10 )	[ 40 , 60 )	[ 20 , inf )	[ 0 , 100 )	[ 15 , 45 )	[ -1 , 0 )	[ 4000 , inf )	[ 0 , 4 )	5				4.21725	PV
150	[ 0 , 10 )	[ 40 , 60 )	[ 20 , inf )	[ 0 , 100 )	[ 15 , 45 )	[ -1 , 0 )	[ 4000 , inf )	[ 4 , inf )	3				4.21725	PV
151	[ 0 , 10 )	[ 40 , 60 )	[ 20 , inf )	[ 0 , 100 )	[ 15 , 45 )	[ 0 , inf )	[ 0 , 2000 )	[ 0 , 4 )	4				4.21725	PV
152	[ 0 , 10 )	[ 40 , 60 )	[ 20 , inf )	[ 0 , 100 )	[ 15 , 45 )	[ 0 , inf )	[ 0 , 2000 )	[ 4 , inf )	191	14	7.32984	1.1081	1.1081	LiDAR
153	[ 0 , 10 )	[ 40 , 60 )	[ 20 , inf )	[ 0 , 100 )	[ 15 , 45 )	[ 0 , inf )	[ 2000 , 4000 )	[ 0 , 4 )	74				4.21725	PV
154	[ 0 , 10 )	[ 40 , 60 )	[ 20 , inf )	[ 0 , 100 )	[ 15 , 45 )	[ 0 , inf )	[ 2000 , 4000 )	[ 4 , inf )	79				4.21725	PV
155	[ 0 , 10 )	[ 40 , 60 )	[ 20 , inf )	[ 0 , 100 )	[ 15 , 45 )	[ 0 , inf )	[ 4000 , inf )	[ 0 , 4 )	2				4.21725	PV
156	[ 0 , 10 )	[ 40 , 60 )	[ 20 , inf )	[ 100 , 500 )	[ 0 , 15 )	[ -1 , 0 )	[ 0 , 2000 )	[ 0 , 4 )	209				4.21725	PV
157	[ 0 , 10 )	[ 40 , 60 )	[ 20 , inf )	[ 100 , 500 )	[ 0 , 15 )	[ -1 , 0 )	[ 0 , 2000 )	[ 4 , inf )	40245	2267	5.633	0.773944	0.773944	LiDAR
158	[ 0 , 10 )	[ 40 , 60 )	[ 20 , inf )	[ 100 , 500 )	[ 0 , 15 )	[ -1 , 0 )	[ 2000 , 4000 )	[ 0 , 4 )	37602	2993	7.95968	1.15547	1.15547	LiDAR
159	[ 0 , 10 )	[ 40 , 60 )	[ 20 , inf )	[ 100 , 500 )	[ 0 , 15 )	[ -1 , 0 )	[ 2000 , 4000 )	[ 4 , inf )	81953	5736	6.99913	0.879878	0.879878	LiDAR
160	[ 0 , 10 )	[ 40 , 60 )	[ 20 , inf )	[ 100 , 500 )	[ 0 , 15 )	[ -1 , 0 )	[ 4000 , inf )	[ 0 , 4 )	1099	138	12.5569	1.81248	1.81248	LiDAR
161	[ 0 , 10 )	[ 40 , 60 )	[ 20 , inf )	[ 100 , 500 )	[ 0 , 15 )	[ -1 , 0 )	[ 4000 , inf )	[ 4 , inf )	135	8	5.92593	1.90684	1.90684	LiDAR
162	[ 0 , 10 )	[ 40 , 60 )	[ 20 , inf )	[ 100 , 500 )	[ 0 , 15 )	[ 0 , inf )	[ 0 , 2000 )	[ 0 , 4 )	256				4.21725	PV
163	[ 0 , 10 )	[ 40 , 60 )	[ 20 , inf )	[ 100 , 500 )	[ 0 , 15 )	[ 0 , inf )	[ 0 , 2000 )	[ 4 , inf )	38662	1354	3.50215	0.849449	0.849449	LiDAR
164	[ 0 , 10 )	[ 40 , 60 )	[ 20 , inf )	[ 100 , 500 )	[ 0 , 15 )	[ 0 , inf )	[ 2000 , 4000 )	[ 0 , 4 )	10540	336	3.18786	1.65577	1.65577	LiDAR
165	[ 0 , 10 )	[ 40 , 60 )	[ 20 , inf )	[ 100 , 500 )	[ 0 , 15 )	[ 0 , inf )	[ 2000 , 4000 )	[ 4 , inf )	61617	3938	6.39109	0.852521	0.852521	LiDAR
166	[ 0 , 10 )	[ 40 , 60 )	[ 20 , inf )	[ 100 , 500 )	[ 0 , 15 )	[ 0 , inf )	[ 4000 , inf )	[ 0 , 4 )	284	4	1.40845	1.28299	1.28299	LiDAR
167	[ 0 , 10 )	[ 40 , 60 )	[ 20 , inf )	[ 100 , 500 )	[ 0 , 15 )	[ 0 , inf )	[ 4000 , inf )	[ 4 , inf )	79				4.21725	PV
168	[ 0 , 10 )	[ 40 , 60 )	[ 20 , inf )	[ 100 , 500 )	[ 15 , 45 )	[ -1 , 0 )	[ 0 , 2000 )	[ 0 , 4 )	155				4.21725	PV
169	[ 0 , 10 )	[ 40 , 60 )	[ 20 , inf )	[ 100 , 500 )	[ 15 , 45 )	[ -1 , 0 )	[ 0 , 2000 )	[ 4 , inf )	2990	97	3.24415	1.17244	1.17244	LiDAR
170	[ 0 , 10 )	[ 40 , 60 )	[ 20 , inf )	[ 100 , 500 )	[ 15 , 45 )	[ -1 , 0 )	[ 2000 , 4000 )	[ 0 , 4 )	2207	63	2.85455	3.04111	3.04111	LiDAR
171	[ 0 , 10 )	[ 40 , 60 )	[ 20 , inf )	[ 100 , 500 )	[ 15 , 45 )	[ -1 , 0 )	[ 2000 , 4000 )	[ 4 , inf )	6705	568	8.47129	1.09084	1.09084	LiDAR
172	[ 0 , 10 )	[ 40 , 60 )	[ 20 , inf )	[ 100 , 500 )	[ 15 , 45 )	[ -1 , 0 )	[ 4000 , inf )	[ 0 , 4 )	114	17	14.9123	4.37239	4.37239	LiDAR
173	[ 0 , 10 )	[ 40 , 60 )	[ 20 , inf )	[ 100 , 500 )	[ 15 , 45 )	[ -1 , 0 )	[ 4000 , inf )	[ 4 , inf )	121	9	7.43802	1.67875	1.67875	LiDAR
174	[ 0 , 10 )	[ 40 , 60 )	[ 20 , inf )	[ 100 , 500 )	[ 15 , 45 )	[ 0 , inf )	[ 0 , 2000 )	[ 0 , 4 )	61				4.21725	PV
175	[ 0 , 10 )	[ 40 , 60 )	[ 20 , inf )	[ 100 , 500 )	[ 15 , 45 )	[ 0 , inf )	[ 0 , 2000 )	[ 4 , inf )	2071	54	2.60744	1.32061	1.32061	LiDAR
176	[ 0 , 10 )	[ 40 , 60 )	[ 20 , inf )	[ 100 , 500 )	[ 15 , 45 )	[ 0 , inf )	[ 2000 , 4000 )	[ 0 , 4 )	1664	65	3.90625	1.13535	1.13535	LiDAR
177	[ 0 , 10 )	[ 40 , 60 )	[ 20 , inf )	[ 100 , 500 )	[ 15 , 45 )	[ 0 , inf )	[ 2000 , 4000 )	[ 4 , inf )	3173	202	6.36621	1.02443	1.02443	LiDAR
178	[ 0 , 10 )	[ 40 , 60 )	[ 20 , inf )	[ 100 , 500 )	[ 15 , 45 )	[ 0 , inf )	[ 4000 , inf )	[ 0 , 4 )	20				4.21725	PV
179	[ 0 , 10 )	[ 40 , 60 )	[ 20 , inf )	[ 100 , 500 )	[ 15 , 45 )	[ 0 , inf )	[ 4000 , inf )	[ 4 , inf )	87				4.21725	PV
180	[ 0 , 10 )	[ 40 , 60 )	[ 20 , inf )	[ 500 , 1500 )	[ 0 , 15 )	[ -1 , 0 )	[ 0 , 2000 )	[ 4 , inf )	1044	87	8.33333	0.0789869	0.0789869	LiDAR
181	[ 0 , 10 )	[ 40 , 60 )	[ 20 , inf )	[ 500 , 1500 )	[ 0 , 15 )	[ -1 , 0 )	[ 2000 , 4000 )	[ 0 , 4 )	12703	603	4.74691	1.06732	1.06732	LiDAR
182	[ 0 , 10 )	[ 40 , 60 )	[ 20 , inf )	[ 500 , 1500 )	[ 0 , 15 )	[ -1 , 0 )	[ 2000 , 4000 )	[ 4 , inf )	17235	865	5.01886	0.413003	0.413003	LiDAR
183	[ 0 , 10 )	[ 40 , 60 )	[ 20 , inf )	[ 500 , 1500 )	[ 0 , 15 )	[ -1 , 0 )	[ 4000 , inf )	[ 0 , 4 )	3112	234	7.51928	1.16728	1.16728	LiDAR
184	[ 0 , 10 )	[ 40 , 60 )	[ 20 , inf )	[ 500 , 1500 )	[ 0 , 15 )	[ -1 , 0 )	[ 4000 , inf )	[ 4 , inf )	145				4.21725	PV
185	[ 0 , 10 )	[ 40 , 60 )	[ 20 , inf )	[ 500 , 1500 )	[ 0 , 15 )	[ 0 , inf )	[ 0 , 2000 )	[ 4 , inf )	813				4.21725	PV
186	[ 0 , 10 )	[ 40 , 60 )	[ 20 , inf )	[ 500 , 1500 )	[ 0 , 15 )	[ 0 , inf )	[ 2000 , 4000 )	[ 0 , 4 )	2614	45	1.7215	0.549017	0.549017	LiDAR
187	[ 0 , 10 )	[ 40 , 60 )	[ 20 , inf )	[ 500 , 1500 )	[ 0 , 15 )	[ 0 , inf )	[ 2000 , 4000 )	[ 4 , inf )	4056	171	4.21598	0.490996	0.490996	LiDAR
188	[ 0 , 10 )	[ 40 , 60 )	[ 20 , inf )	[ 500 , 1500 )	[ 0 , 15 )	[ 0 , inf )	[ 4000 , inf )	[ 0 , 4 )	249	14	5.62249	0.433635	0.433635	LiDAR
189	[ 0 , 10 )	[ 40 , 60 )	[ 20 , inf )	[ 500 , 1500 )	[ 0 , 15 )	[ 0 , inf )	[ 4000 , inf )	[ 4 , inf )	97				4.21725	PV
190	[ 0 , 10 )	[ 40 , 60 )	[ 20 , inf )	[ 500 , 1500 )	[ 15 , 45 )	[ -1 , 0 )	[ 0 , 2000 )	[ 4 , inf )	343	6	1.74927	1.46476	1.46476	LiDAR
191	[ 0 , 10 )	[ 40 , 60 )	[ 20 , inf )	[ 500 , 1500 )	[ 15 , 45 )	[ -1 , 0 )	[ 2000 , 4000 )	[ 0 , 4 )	1287	46	3.5742	1.52889	1.52889	LiDAR
192	[ 0 , 10 )	[ 40 , 60 )	[ 20 , inf )	[ 500 , 1500 )	[ 15 , 45 )	[ -1 , 0 )	[ 2000 , 4000 )	[ 4 , inf )	9059	241	2.66034	0.716836	0.716836	LiDAR
193	[ 0 , 10 )	[ 40 , 60 )	[ 20 , inf )	[ 500 , 1500 )	[ 15 , 45 )	[ -1 , 0 )	[ 4000 , inf )	[ 0 , 4 )	348	42	12.069	1.09683	1.09683	LiDAR
194	[ 0 , 10 )	[ 40 , 60 )	[ 20 , inf )	[ 500 , 1500 )	[ 15 , 45 )	[ -1 , 0 )	[ 4000 , inf )	[ 4 , inf )	163				4.21725	PV
195	[ 0 , 10 )	[ 40 , 60 )	[ 20 , inf )	[ 500 , 1500 )	[ 15 , 45 )	[ 0 , inf )	[ 0 , 2000 )	[ 4 , inf )	137				4.21725	PV
196	[ 0 , 10 )	[ 40 , 60 )	[ 20 , inf )	[ 500 , 1500 )	[ 15 , 45 )	[ 0 , inf )	[ 2000 , 4000 )	[ 0 , 4 )	830	12	1.44578	0.881653	0.881653	LiDAR
197	[ 0 , 10 )	[ 40 , 60 )	[ 20 , inf )	[ 500 , 1500 )	[ 15 , 45 )	[ 0 , inf )	[ 2000 , 4000 )	[ 4 , inf )	2067	59	2.85438	0.906835	0.906835	LiDAR
198	[ 0 , 10 )	[ 40 , 60 )	[ 20 , inf )	[ 500 , 1500 )	[ 15 , 45 )	[ 0 , inf )	[ 4000 , inf )	[ 0 , 4 )	65	7	10.7692	1.15903	1.15903	LiDAR
199	[ 0 , 10 )	[ 40 , 60 )	[ 20 , inf )	[ 500 , 1500 )	[ 15 , 45 )	[ 0 , inf )	[ 4000 , inf )	[ 4 , inf )	132				4.21725	PV
200	[ 0 , 10 )	[ 40 , 60 )	[ 20 , inf )	[ 500 , 1500 )	[ 45 , inf )	[ -1 , 0 )	[ 2000 , 4000 )	[ 4 , inf )	7				4.21725	PV
201	[ 0 , 10 )	[ 40 , 60 )	[ 20 , inf )	[ 1500 , inf )	[ 0 , 15 )	[ -1 , 0 )	[ 2000 , 4000 )	[ 0 , 4 )	530				4.21725	PV
202	[ 0 , 10 )	[ 40 , 60 )	[ 20 , inf )	[ 1500 , inf )	[ 0 , 15 )	[ -1 , 0 )	[ 2000 , 4000 )	[ 4 , inf )	134				4.21725	PV
203	[ 0 , 10 )	[ 40 , 60 )	[ 20 , inf )	[ 1500 , inf )	[ 0 , 15 )	[ -1 , 0 )	[ 4000 , inf )	[ 0 , 4 )	32				4.21725	PV
204	[ 0 , 10 )	[ 40 , 60 )	[ 20 , inf )	[ 1500 , inf )	[ 0 , 15 )	[ 0 , inf )	[ 2000 , 4000 )	[ 0 , 4 )	213				4.21725	PV
205	[ 0 , 10 )	[ 40 , 60 )	[ 20 , inf )	[ 1500 , inf )	[ 0 , 15 )	[ 0 , inf )	[ 2000 , 4000 )	[ 4 , inf )	104				4.21725	PV
206	[ 0 , 10 )	[ 40 , 60 )	[ 20 , inf )	[ 1500 , inf )	[ 0 , 15 )	[ 0 , inf )	[ 4000 , inf )	[ 0 , 4 )	1				4.21725	PV
207	[ 0 , 10 )	[ 40 , 60 )	[ 20 , inf )	[ 1500 , inf )	[ 15 , 45 )	[ -1 , 0 )	[ 2000 , 4000 )	[ 0 , 4 )	118				4.21725	PV
208	[ 0 , 10 )	[ 40 , 60 )	[ 20 , inf )	[ 1500 , inf )	[ 15 , 45 )	[ -1 , 0 )	[ 2000 , 4000 )	[ 4 , inf )	180				4.21725	PV
209	[ 0 , 10 )	[ 40 , 60 )	[ 20 , inf )	[ 1500 , inf )	[ 15 , 45 )	[ -1 , 0 )	[ 4000 , inf )	[ 0 , 4 )	5				4.21725	PV
210	[ 0 , 10 )	[ 40 , 60 )	[ 20 , inf )	[ 1500 , inf )	[ 15 , 45 )	[ 0 , inf )	[ 2000 , 4000 )	[ 0 , 4 )	77				4.21725	PV
211	[ 0 , 10 )	[ 40 , 60 )	[ 20 , inf )	[ 1500 , inf )	[ 15 , 45 )	[ 0 , inf )	[ 2000 , 4000 )	[ 4 , inf )	109				4.21725	PV
212	[ 0 , 10 )	[ 40 , 60 )	[ 20 , inf )	[ 1500 , inf )	[ 15 , 45 )	[ 0 , inf )	[ 4000 , inf )	[ 0 , 4 )	2				4.21725	PV
213	[ 0 , 10 )	[ 60 , 80 )	[ 0 , 20 )	[ 0 , 100 )	[ 0 , 15 )	[ -1 , 0 )	[ 0 , 2000 )	[ 0 , 4 )	5				11.1221	PV
214	[ 0 , 10 )	[ 60 , 80 )	[ 0 , 20 )	[ 0 , 100 )	[ 0 , 15 )	[ -1 , 0 )	[ 0 , 2000 )	[ 4 , inf )	4521	217	4.79982	6.41829	6.41829	LiDAR
215	[ 0 , 10 )	[ 60 , 80 )	[ 0 , 20 )	[ 0 , 100 )	[ 0 , 15 )	[ -1 , 0 )	[ 2000 , 4000 )	[ 0 , 4 )	5699	246	4.31655	10.0929	10.0929	LiDAR
216	[ 0 , 10 )	[ 60 , 80 )	[ 0 , 20 )	[ 0 , 100 )	[ 0 , 15 )	[ -1 , 0 )	[ 2000 , 4000 )	[ 4 , inf )	9911	362	3.65251	12.3026	12.3026	LiDAR
217	[ 0 , 10 )	[ 60 , 80 )	[ 0 , 20 )	[ 0 , 100 )	[ 0 , 15 )	[ -1 , 0 )	[ 4000 , inf )	[ 0 , 4 )	293	26	8.87372	4.515	4.515	LiDAR
218	[ 0 , 10 )	[ 60 , 80 )	[ 0 , 20 )	[ 0 , 100 )	[ 0 , 15 )	[ -1 , 0 )	[ 4000 , inf )	[ 4 , inf )	9				11.1221	PV
219	[ 0 , 10 )	[ 60 , 80 )	[ 0 , 20 )	[ 0 , 100 )	[ 0 , 15 )	[ 0 , inf )	[ 0 , 2000 )	[ 0 , 4 )	3				11.1221	PV
220	[ 0 , 10 )	[ 60 , 80 )	[ 0 , 20 )	[ 0 , 100 )	[ 0 , 15 )	[ 0 , inf )	[ 0 , 2000 )	[ 4 , inf )	2754	133	4.82934	3.51713	3.51713	LiDAR
221	[ 0 , 10 )	[ 60 , 80 )	[ 0 , 20 )	[ 0 , 100 )	[ 0 , 15 )	[ 0 , inf )	[ 2000 , 4000 )	[ 0 , 4 )	7521	405	5.38492	3.89334	3.89334	LiDAR
222	[ 0 , 10 )	[ 60 , 80 )	[ 0 , 20 )	[ 0 , 100 )	[ 0 , 15 )	[ 0 , inf )	[ 2000 , 4000 )	[ 4 , inf )	6486	249	3.83904	19.99	19.99	LiDAR
223	[ 0 , 10 )	[ 60 , 80 )	[ 0 , 20 )	[ 0 , 100 )	[ 0 , 15 )	[ 0 , inf )	[ 4000 , inf )	[ 0 , 4 )	1179	60	5.08906	5.32903	5.32903	LiDAR
224	[ 0 , 10 )	[ 60 , 80 )	[ 0 , 20 )	[ 0 , 100 )	[ 0 , 15 )	[ 0 , inf )	[ 4000 , inf )	[ 4 , inf )	12	3	25	15.8457	15.8457	LiDAR
225	[ 0 , 10 )	[ 60 , 80 )	[ 0 , 20 )	[ 0 , 100 )	[ 15 , 45 )	[ -1 , 0 )	[ 0 , 2000 )	[ 4 , inf )	53	2	3.77358	20.8513	20.8513	LiDAR
226	[ 0 , 10 )	[ 60 , 80 )	[ 0 , 20 )	[ 0 , 100 )	[ 15 , 45 )	[ -1 , 0 )	[ 2000 , 4000 )	[ 0 , 4 )	64	3	4.6875	30.0271	30.0271	LiDAR
227	[ 0 , 10 )	[ 60 , 80 )	[ 0 , 20 )	[ 0 , 100 )	[ 15 , 45 )	[ -1 , 0 )	[ 2000 , 4000 )	[ 4 , inf )	73	3	4.10959	48.0036	48.0036	LiDAR
228	[ 0 , 10 )	[ 60 , 80 )	[ 0 , 20 )	[ 0 , 100 )	[ 15 , 45 )	[ -1 , 0 )	[ 4000 , inf )	[ 0 , 4 )	6				11.1221	PV
229	[ 0 , 10 )	[ 60 , 80 )	[ 0 , 20 )	[ 0 , 100 )	[ 15 , 45 )	[ -1 , 0 )	[ 4000 , inf )	[ 4 , inf )	3				11.1221	PV
230	[ 0 , 10 )	[ 60 , 80 )	[ 0 , 20 )	[ 0 , 100 )	[ 15 , 45 )	[ 0 , inf )	[ 0 , 2000 )	[ 4 , inf )	37				11.1221	PV
231	[ 0 , 10 )	[ 60 , 80 )	[ 0 , 20 )	[ 0 , 100 )	[ 15 , 45 )	[ 0 , inf )	[ 2000 , 4000 )	[ 0 , 4 )	65	3	4.61538	5.0945	5.0945	LiDAR
232	[ 0 , 10 )	[ 60 , 80 )	[ 0 , 20 )	[ 0 , 100 )	[ 15 , 45 )	[ 0 , inf )	[ 2000 , 4000 )	[ 4 , inf )	48	5	10.4167	44.8859	44.8859	LiDAR
233	[ 0 , 10 )	[ 60 , 80 )	[ 0 , 20 )	[ 0 , 100 )	[ 15 , 45 )	[ 0 , inf )	[ 4000 , inf )	[ 0 , 4 )	5				11.1221	PV
234	[ 0 , 10 )	[ 60 , 80 )	[ 0 , 20 )	[ 100 , 500 )	[ 0 , 15 )	[ -1 , 0 )	[ 0 , 2000 )	[ 0 , 4 )	8				11.1221	PV
235	[ 0 , 10 )	[ 60 , 80 )	[ 0 , 20 )	[ 100 , 500 )	[ 0 , 15 )	[ -1 , 0 )	[ 0 , 2000 )	[ 4 , inf )	3406	109	3.20023	5.03118	5.03118	LiDAR
236	[ 0 , 10 )	[ 60 , 80 )	[ 0 , 20 )	[ 100 , 500 )	[ 0 , 15 )	[ -1 , 0 )	[ 2000 , 4000 )	[ 0 , 4 )	6622	357	5.39112	7.36527	7.36527	LiDAR
237	[ 0 , 10 )	[ 60 , 80 )	[ 0 , 20 )	[ 100 , 500 )	[ 0 , 15 )	[ -1 , 0 )	[ 2000 , 4000 )	[ 4 , inf )	9717	605	6.2262	7.25951	7.25951	LiDAR
238	[ 0 , 10 )	[ 60 , 80 )	[ 0 , 20 )	[ 100 , 500 )	[ 0 , 15 )	[ -1 , 0 )	[ 4000 , inf )	[ 0 , 4 )	604	43	7.11921	9.22598	9.22598	LiDAR
239	[ 0 , 10 )	[ 60 , 80 )	[ 0 , 20 )	[ 100 , 500 )	[ 0 , 15 )	[ -1 , 0 )	[ 4000 , inf )	[ 4 , inf )	160	18	11.25	12.6526	12.6526	LiDAR
240	[ 0 , 10 )	[ 60 , 80 )	[ 0 , 20 )	[ 100 , 500 )	[ 0 , 15 )	[ 0 , inf )	[ 0 , 2000 )	[ 0 , 4 )	2				11.1221	PV
241	[ 0 , 10 )	[ 60 , 80 )	[ 0 , 20 )	[ 100 , 500 )	[ 0 , 15 )	[ 0 , inf )	[ 0 , 2000 )	[ 4 , inf )	2035	36	1.76904	9.29175	9.29175	LiDAR
242	[ 0 , 10 )	[ 60 , 80 )	[ 0 , 20 )	[ 100 , 500 )	[ 0 , 15 )	[ 0 , inf )	[ 2000 , 4000 )	[ 0 , 4 )	3613	136	3.76418	12.0055	12.0055	LiDAR
243	[ 0 , 10 )	[ 60 , 80 )	[ 0 , 20 )	[ 100 , 500 )	[ 0 , 15 )	[ 0 , inf )	[ 2000 , 4000 )	[ 4 , inf )	6370	231	3.62637	8.38735	8.38735	LiDAR
244	[ 0 , 10 )	[ 60 , 80 )	[ 0 , 20 )	[ 100 , 500 )	[ 0 , 15 )	[ 0 , inf )	[ 4000 , inf )	[ 0 , 4 )	408	20	4.90196	8.24252	8.24252	LiDAR
245	[ 0 , 10 )	[ 60 , 80 )	[ 0 , 20 )	[ 100 , 500 )	[ 0 , 15 )	[ 0 , inf )	[ 4000 , inf )	[ 4 , inf )	45	3	6.66667	23.3371	23.3371	LiDAR
246	[ 0 , 10 )	[ 60 , 80 )	[ 0 , 20 )	[ 100 , 500 )	[ 15 , 45 )	[ -1 , 0 )	[ 0 , 2000 )	[ 0 , 4 )	7				11.1221	PV
247	[ 0 , 10 )	[ 60 , 80 )	[ 0 , 20 )	[ 100 , 500 )	[ 15 , 45 )	[ -1 , 0 )	[ 0 , 2000 )	[ 4 , inf )	430	11	2.55814	14.1123	14.1123	LiDAR
248	[ 0 , 10 )	[ 60 , 80 )	[ 0 , 20 )	[ 100 , 500 )	[ 15 , 45 )	[ -1 , 0 )	[ 2000 , 4000 )	[ 0 , 4 )	1102	65	5.89837	6.76225	6.76225	LiDAR
249	[ 0 , 10 )	[ 60 , 80 )	[ 0 , 20 )	[ 100 , 500 )	[ 15 , 45 )	[ -1 , 0 )	[ 2000 , 4000 )	[ 4 , inf )	1844	77	4.1757	11.2053	11.2053	LiDAR
250	[ 0 , 10 )	[ 60 , 80 )	[ 0 , 20 )	[ 100 , 500 )	[ 15 , 45 )	[ -1 , 0 )	[ 4000 , inf )	[ 0 , 4 )	110	6	5.45455	23.9063	23.9063	LiDAR
251	[ 0 , 10 )	[ 60 , 80 )	[ 0 , 20 )	[ 100 , 500 )	[ 15 , 45 )	[ -1 , 0 )	[ 4000 , inf )	[ 4 , inf )	90	3	3.33333	10.145	10.145	LiDAR
252	[ 0 , 10 )	[ 60 , 80 )	[ 0 , 20 )	[ 100 , 500 )	[ 15 , 45 )	[ 0 , inf )	[ 0 , 2000 )	[ 0 , 4 )	4				11.1221	PV
253	[ 0 , 10 )	[ 60 , 80 )	[ 0 , 20 )	[ 100 , 500 )	[ 15 , 45 )	[ 0 , inf )	[ 0 , 2000 )	[ 4 , inf )	195	6	3.07692	7.24052	7.24052	LiDAR
254	[ 0 , 10 )	[ 60 , 80 )	[ 0 , 20 )	[ 100 , 500 )	[ 15 , 45 )	[ 0 , inf )	[ 2000 , 4000 )	[ 0 , 4 )	879	55	6.25711	12.157	12.157	LiDAR
255	[ 0 , 10 )	[ 60 , 80 )	[ 0 , 20 )	[ 100 , 500 )	[ 15 , 45 )	[ 0 , inf )	[ 2000 , 4000 )	[ 4 , inf )	946	49	5.1797	12.691	12.691	LiDAR
256	[ 0 , 10 )	[ 60 , 80 )	[ 0 , 20 )	[ 100 , 500 )	[ 15 , 45 )	[ 0 , inf )	[ 4000 , inf )	[ 0 , 4 )	71	4	5.6338	16.289	16.289	LiDAR
257	[ 0 , 10 )	[ 60 , 80 )	[ 0 , 20 )	[ 100 , 500 )	[ 15 , 45 )	[ 0 , inf )	[ 4000 , inf )	[ 4 , inf )	20				11.1221	PV
258	[ 0 , 10 )	[ 60 , 80 )	[ 0 , 20 )	[ 500 , 1500 )	[ 0 , 15 )	[ -1 , 0 )	[ 0 , 2000 )	[ 4 , inf )	55				11.1221	PV
259	[ 0 , 10 )	[ 60 , 80 )	[ 0 , 20 )	[ 500 , 1500 )	[ 0 , 15 )	[ -1 , 0 )	[ 2000 , 4000 )	[ 0 , 4 )	3087	135	4.37318	8.78042	8.78042	LiDAR
260	[ 0 , 10 )	[ 60 , 80 )	[ 0 , 20 )	[ 500 , 1500 )	[ 0 , 15 )	[ -1 , 0 )	[ 2000 , 4000 )	[ 4 , inf )	2156	99	4.59184	7.21277	7.21277	LiDAR
261	[ 0 , 10 )	[ 60 , 80 )	[ 0 , 20 )	[ 500 , 1500 )	[ 0 , 15 )	[ -1 , 0 )	[ 4000 , inf )	[ 0 , 4 )	1387	10	0.720981	13.7398	11.1221	PV
262	[ 0 , 10 )	[ 60 , 80 )	[ 0 , 20 )	[ 500 , 1500 )	[ 0 , 15 )	[ -1 , 0 )	[ 4000 , inf )	[ 4 , inf )	24				11.1221	PV
263	[ 0 , 10 )	[ 60 , 80 )	[ 0 , 20 )	[ 500 , 1500 )	[ 0 , 15 )	[ 0 , inf )	[ 0 , 2000 )	[ 4 , inf )	14				11.1221	PV
264	[ 0 , 10 )	[ 60 , 80 )	[ 0 , 20 )	[ 500 , 1500 )	[ 0 , 15 )	[ 0 , inf )	[ 2000 , 4000 )	[ 0 , 4 )	1505	39	2.59136	19.7503	19.7503	LiDAR
265	[ 0 , 10 )	[ 60 , 80 )	[ 0 , 20 )	[ 500 , 1500 )	[ 0 , 15 )	[ 0 , inf )	[ 2000 , 4000 )	[ 4 , inf )	826	20	2.42131	8.72363	8.72363	LiDAR
266	[ 0 , 10 )	[ 60 , 80 )	[ 0 , 20 )	[ 500 , 1500 )	[ 0 , 15 )	[ 0 , inf )	[ 4000 , inf )	[ 0 , 4 )	125	2	1.6	80.1369	80.1369	LiDAR
267	[ 0 , 10 )	[ 60 , 80 )	[ 0 , 20 )	[ 500 , 1500 )	[ 0 , 15 )	[ 0 , inf )	[ 4000 , inf )	[ 4 , inf )	34				11.1221	PV
268	[ 0 , 10 )	[ 60 , 80 )	[ 0 , 20 )	[ 500 , 1500 )	[ 15 , 45 )	[ -1 , 0 )	[ 0 , 2000 )	[ 4 , inf )	30				11.1221	PV
269	[ 0 , 10 )	[ 60 , 80 )	[ 0 , 20 )	[ 500 , 1500 )	[ 15 , 45 )	[ -1 , 0 )	[ 2000 , 4000 )	[ 0 , 4 )	983	58	5.90031	24.895	24.895	LiDAR
270	[ 0 , 10 )	[ 60 , 80 )	[ 0 , 20 )	[ 500 , 1500 )	[ 15 , 45 )	[ -1 , 0 )	[ 2000 , 4000 )	[ 4 , inf )	1371	40	2.91758	8.15308	8.15308	LiDAR
271	[ 0 , 10 )	[ 60 , 80 )	[ 0 , 20 )	[ 500 , 1500 )	[ 15 , 45 )	[ -1 , 0 )	[ 4000 , inf )	[ 0 , 4 )	228	14	6.14035	47.0574	47.0574	LiDAR
272	[ 0 , 10 )	[ 60 , 80 )	[ 0 , 20 )	[ 500 , 1500 )	[ 15 , 45 )	[ -1 , 0 )	[ 4000 , inf )	[ 4 , inf )	39				11.1221	PV
273	[ 0 , 10 )	[ 60 , 80 )	[ 0 , 20 )	[ 500 , 1500 )	[ 15 , 45 )	[ 0 , inf )	[ 0 , 2000 )	[ 4 , inf )	11				11.1221	PV
274	[ 0 , 10 )	[ 60 , 80 )	[ 0 , 20 )	[ 500 , 1500 )	[ 15 , 45 )	[ 0 , inf )	[ 2000 , 4000 )	[ 0 , 4 )	1463	30	2.05058	18.5989	18.5989	LiDAR
275	[ 0 , 10 )	[ 60 , 80 )	[ 0 , 20 )	[ 500 , 1500 )	[ 15 , 45 )	[ 0 , inf )	[ 2000 , 4000 )	[ 4 , inf )	680	14	2.05882	7.90724	7.90724	LiDAR
276	[ 0 , 10 )	[ 60 , 80 )	[ 0 , 20 )	[ 500 , 1500 )	[ 15 , 45 )	[ 0 , inf )	[ 4000 , inf )	[ 0 , 4 )	222	2	0.900901	106.475	11.1221	PV
277	[ 0 , 10 )	[ 60 , 80 )	[ 0 , 20 )	[ 500 , 1500 )	[ 15 , 45 )	[ 0 , inf )	[ 4000 , inf )	[ 4 , inf )	35				11.1221	PV
278	[ 0 , 10 )	[ 60 , 80 )	[ 0 , 20 )	[ 500 , 1500 )	[ 45 , inf )	[ -1 , 0 )	[ 2000 , 4000 )	[ 0 , 4 )	8	2	25	47.5703	47.5703	LiDAR
279	[ 0 , 10 )	[ 60 , 80 )	[ 0 , 20 )	[ 500 , 1500 )	[ 45 , inf )	[ 0 , inf )	[ 4000 , inf )	[ 0 , 4 )	1				11.1221	PV
280	[ 0 , 10 )	[ 60 , 80 )	[ 0 , 20 )	[ 1500 , inf )	[ 0 , 15 )	[ -1 , 0 )	[ 2000 , 4000 )	[ 0 , 4 )	181	3	1.65746	7.82053	7.82053	LiDAR
281	[ 0 , 10 )	[ 60 , 80 )	[ 0 , 20 )	[ 1500 , inf )	[ 0 , 15 )	[ -1 , 0 )	[ 2000 , 4000 )	[ 4 , inf )	190	3	1.57895	11.8569	11.8569	LiDAR
282	[ 0 , 10 )	[ 60 , 80 )	[ 0 , 20 )	[ 1500 , inf )	[ 0 , 15 )	[ -1 , 0 )	[ 4000 , inf )	[ 0 , 4 )	6				11.1221	PV
283	[ 0 , 10 )	[ 60 , 80 )	[ 0 , 20 )	[ 1500 , inf )	[ 0 , 15 )	[ 0 , inf )	[ 2000 , 4000 )	[ 0 , 4 )	189				11.1221	PV
284	[ 0 , 10 )	[ 60 , 80 )	[ 0 , 20 )	[ 1500 , inf )	[ 0 , 15 )	[ 0 , inf )	[ 2000 , 4000 )	[ 4 , inf )	72				11.1221	PV
285	[ 0 , 10 )	[ 60 , 80 )	[ 0 , 20 )	[ 1500 , inf )	[ 15 , 45 )	[ -1 , 0 )	[ 2000 , 4000 )	[ 0 , 4 )	299	4	1.33779	9.07434	9.07434	LiDAR
286	[ 0 , 10 )	[ 60 , 80 )	[ 0 , 20 )	[ 1500 , inf )	[ 15 , 45 )	[ -1 , 0 )	[ 2000 , 4000 )	[ 4 , inf )	240				11.1221	PV
287	[ 0 , 10 )	[ 60 , 80 )	[ 0 , 20 )	[ 1500 , inf )	[ 15 , 45 )	[ -1 , 0 )	[ 4000 , inf )	[ 0 , 4 )	19				11.1221	PV
288	[ 0 , 10 )	[ 60 , 80 )	[ 0 , 20 )	[ 1500 , inf )	[ 15 , 45 )	[ 0 , inf )	[ 2000 , 4000 )	[ 0 , 4 )	453				11.1221	PV
289	[ 0 , 10 )	[ 60 , 80 )	[ 0 , 20 )	[ 1500 , inf )	[ 15 , 45 )	[ 0 , inf )	[ 2000 , 4000 )	[ 4 , inf )	157				11.1221	PV
290	[ 0 , 10 )	[ 60 , 80 )	[ 0 , 20 )	[ 1500 , inf )	[ 45 , inf )	[ -1 , 0 )	[ 2000 , 4000 )	[ 0 , 4 )	1				11.1221	PV
291	[ 0 , 10 )	[ 60 , 80 )	[ 20 , inf )	[ 0 , 100 )	[ 0 , 15 )	[ -1 , 0 )	[ 0 , 2000 )	[ 0 , 4 )	107				11.1221	PV
292	[ 0 , 10 )	[ 60 , 80 )	[ 20 , inf )	[ 0 , 100 )	[ 0 , 15 )	[ -1 , 0 )	[ 0 , 2000 )	[ 4 , inf )	110082	5320	4.83276	3.19838	3.19838	LiDAR
293	[ 0 , 10 )	[ 60 , 80 )	[ 20 , inf )	[ 0 , 100 )	[ 0 , 15 )	[ -1 , 0 )	[ 2000 , 4000 )	[ 0 , 4 )	40071	3439	8.58227	4.93703	4.93703	LiDAR
294	[ 0 , 10 )	[ 60 , 80 )	[ 20 , inf )	[ 0 , 100 )	[ 0 , 15 )	[ -1 , 0 )	[ 2000 , 4000 )	[ 4 , inf )	124876	4950	3.96393	4.20404	4.20404	LiDAR
295	[ 0 , 10 )	[ 60 , 80 )	[ 20 , inf )	[ 0 , 100 )	[ 0 , 15 )	[ -1 , 0 )	[ 4000 , inf )	[ 0 , 4 )	1085	76	7.00461	4.271	4.271	LiDAR
296	[ 0 , 10 )	[ 60 , 80 )	[ 20 , inf )	[ 0 , 100 )	[ 0 , 15 )	[ -1 , 0 )	[ 4000 , inf )	[ 4 , inf )	83	13	15.6627	3.56319	3.56319	LiDAR
297	[ 0 , 10 )	[ 60 , 80 )	[ 20 , inf )	[ 0 , 100 )	[ 0 , 15 )	[ 0 , inf )	[ 0 , 2000 )	[ 0 , 4 )	28				11.1221	PV
298	[ 0 , 10 )	[ 60 , 80 )	[ 20 , inf )	[ 0 , 100 )	[ 0 , 15 )	[ 0 , inf )	[ 0 , 2000 )	[ 4 , inf )	65075	3224	4.95428	2.20826	2.20826	LiDAR
299	[ 0 , 10 )	[ 60 , 80 )	[ 20 , inf )	[ 0 , 100 )	[ 0 , 15 )	[ 0 , inf )	[ 2000 , 4000 )	[ 0 , 4 )	33939	1728	5.09149	3.59673	3.59673	LiDAR
300	[ 0 , 10 )	[ 60 , 80 )	[ 20 , inf )	[ 0 , 100 )	[ 0 , 15 )	[ 0 , inf )	[ 2000 , 4000 )	[ 4 , inf )	73353	2419	3.29775	5.29971	5.29971	LiDAR
301	[ 0 , 10 )	[ 60 , 80 )	[ 20 , inf )	[ 0 , 100 )	[ 0 , 15 )	[ 0 , inf )	[ 4000 , inf )	[ 0 , 4 )	2962	129	4.35517	2.17792	2.17792	LiDAR
302	[ 0 , 10 )	[ 60 , 80 )	[ 20 , inf )	[ 0 , 100 )	[ 0 , 15 )	[ 0 , inf )	[ 4000 , inf )	[ 4 , inf )	570	148	25.9649	4.96757	4.96757	LiDAR
303	[ 0 , 10 )	[ 60 , 80 )	[ 20 , inf )	[ 0 , 100 )	[ 15 , 45 )	[ -1 , 0 )	[ 0 , 2000 )	[ 0 , 4 )	2				11.1221	PV
304	[ 0 , 10 )	[ 60 , 80 )	[ 20 , inf )	[ 0 , 100 )	[ 15 , 45 )	[ -1 , 0 )	[ 0 , 2000 )	[ 4 , inf )	613	82	13.3768	10.8026	10.8026	LiDAR
305	[ 0 , 10 )	[ 60 , 80 )	[ 20 , inf )	[ 0 , 100 )	[ 15 , 45 )	[ -1 , 0 )	[ 2000 , 4000 )	[ 0 , 4 )	342	8	2.33918	16.4186	16.4186	LiDAR
306	[ 0 , 10 )	[ 60 , 80 )	[ 20 , inf )	[ 0 , 100 )	[ 15 , 45 )	[ -1 , 0 )	[ 2000 , 4000 )	[ 4 , inf )	790	7	0.886076	15.3503	11.1221	PV
307	[ 0 , 10 )	[ 60 , 80 )	[ 20 , inf )	[ 0 , 100 )	[ 15 , 45 )	[ -1 , 0 )	[ 4000 , inf )	[ 0 , 4 )	27				11.1221	PV
308	[ 0 , 10 )	[ 60 , 80 )	[ 20 , inf )	[ 0 , 100 )	[ 15 , 45 )	[ -1 , 0 )	[ 4000 , inf )	[ 4 , inf )	4	3	75	22.054	22.054	LiDAR
309	[ 0 , 10 )	[ 60 , 80 )	[ 20 , inf )	[ 0 , 100 )	[ 15 , 45 )	[ 0 , inf )	[ 0 , 2000 )	[ 0 , 4 )	2				11.1221	PV
310	[ 0 , 10 )	[ 60 , 80 )	[ 20 , inf )	[ 0 , 100 )	[ 15 , 45 )	[ 0 , inf )	[ 0 , 2000 )	[ 4 , inf )	510	55	10.7843	3.19139	3.19139	LiDAR
311	[ 0 , 10 )	[ 60 , 80 )	[ 20 , inf )	[ 0 , 100 )	[ 15 , 45 )	[ 0 , inf )	[ 2000 , 4000 )	[ 0 , 4 )	239	2	0.83682	14.1282	11.1221	PV
312	[ 0 , 10 )	[ 60 , 80 )	[ 20 , inf )	[ 0 , 100 )	[ 15 , 45 )	[ 0 , inf )	[ 2000 , 4000 )	[ 4 , inf )	461	8	1.73536	35.3938	35.3938	LiDAR
313	[ 0 , 10 )	[ 60 , 80 )	[ 20 , inf )	[ 0 , 100 )	[ 15 , 45 )	[ 0 , inf )	[ 4000 , inf )	[ 0 , 4 )	15				11.1221	PV
314	[ 0 , 10 )	[ 60 , 80 )	[ 20 , inf )	[ 0 , 100 )	[ 15 , 45 )	[ 0 , inf )	[ 4000 , inf )	[ 4 , inf )	4				11.1221	PV
315	[ 0 , 10 )	[ 60 , 80 )	[ 20 , inf )	[ 100 , 500 )	[ 0 , 15 )	[ -1 , 0 )	[ 0 , 2000 )	[ 0 , 4 )	319				11.1221	PV
316	[ 0 , 10 )	[ 60 , 80 )	[ 20 , inf )	[ 100 , 500 )	[ 0 , 15 )	[ -1 , 0 )	[ 0 , 2000 )	[ 4 , inf )	52335	3347	6.39534	2.37966	2.37966	LiDAR
317	[ 0 , 10 )	[ 60 , 80 )	[ 20 , inf )	[ 100 , 500 )	[ 0 , 15 )	[ -1 , 0 )	[ 2000 , 4000 )	[ 0 , 4 )	61246	4363	7.12373	5.24706	5.24706	LiDAR
318	[ 0 , 10 )	[ 60 , 80 )	[ 20 , inf )	[ 100 , 500 )	[ 0 , 15 )	[ -1 , 0 )	[ 2000 , 4000 )	[ 4 , inf )	167274	12739	7.61565	2.76332	2.76332	LiDAR
319	[ 0 , 10 )	[ 60 , 80 )	[ 20 , inf )	[ 100 , 500 )	[ 0 , 15 )	[ -1 , 0 )	[ 4000 , inf )	[ 0 , 4 )	3750	352	9.38667	5.31331	5.31331	LiDAR
320	[ 0 , 10 )	[ 60 , 80 )	[ 20 , inf )	[ 100 , 500 )	[ 0 , 15 )	[ -1 , 0 )	[ 4000 , inf )	[ 4 , inf )	1165	114	9.78541	4.71623	4.71623	LiDAR
321	[ 0 , 10 )	[ 60 , 80 )	[ 20 , inf )	[ 100 , 500 )	[ 0 , 15 )	[ 0 , inf )	[ 0 , 2000 )	[ 0 , 4 )	183				11.1221	PV
322	[ 0 , 10 )	[ 60 , 80 )	[ 20 , inf )	[ 100 , 500 )	[ 0 , 15 )	[ 0 , inf )	[ 0 , 2000 )	[ 4 , inf )	34920	1217	3.48511	2.25245	2.25245	LiDAR
323	[ 0 , 10 )	[ 60 , 80 )	[ 20 , inf )	[ 100 , 500 )	[ 0 , 15 )	[ 0 , inf )	[ 2000 , 4000 )	[ 0 , 4 )	24737	1111	4.49125	4.35836	4.35836	LiDAR
324	[ 0 , 10 )	[ 60 , 80 )	[ 20 , inf )	[ 100 , 500 )	[ 0 , 15 )	[ 0 , inf )	[ 2000 , 4000 )	[ 4 , inf )	115116	7154	6.2146	2.69534	2.69534	LiDAR
325	[ 0 , 10 )	[ 60 , 80 )	[ 20 , inf )	[ 100 , 500 )	[ 0 , 15 )	[ 0 , inf )	[ 4000 , inf )	[ 0 , 4 )	1829	86	4.70202	3.4848	3.4848	LiDAR
326	[ 0 , 10 )	[ 60 , 80 )	[ 20 , inf )	[ 100 , 500 )	[ 0 , 15 )	[ 0 , inf )	[ 4000 , inf )	[ 4 , inf )	497	52	10.4628	9.02311	9.02311	LiDAR
327	[ 0 , 10 )	[ 60 , 80 )	[ 20 , inf )	[ 100 , 500 )	[ 15 , 45 )	[ -1 , 0 )	[ 0 , 2000 )	[ 0 , 4 )	233				11.1221	PV
328	[ 0 , 10 )	[ 60 , 80 )	[ 20 , inf )	[ 100 , 500 )	[ 15 , 45 )	[ -1 , 0 )	[ 0 , 2000 )	[ 4 , inf )	4854	214	4.40874	6.29542	6.29542	LiDAR
329	[ 0 , 10 )	[ 60 , 80 )	[ 20 , inf )	[ 100 , 500 )	[ 15 , 45 )	[ -1 , 0 )	[ 2000 , 4000 )	[ 0 , 4 )	6710	246	3.66617	6.57028	6.57028	LiDAR
330	[ 0 , 10 )	[ 60 , 80 )	[ 20 , inf )	[ 100 , 500 )	[ 15 , 45 )	[ -1 , 0 )	[ 2000 , 4000 )	[ 4 , inf )	18438	1071	5.80866	3.12488	3.12488	LiDAR
331	[ 0 , 10 )	[ 60 , 80 )	[ 20 , inf )	[ 100 , 500 )	[ 15 , 45 )	[ -1 , 0 )	[ 4000 , inf )	[ 0 , 4 )	455	29	6.37363	8.47987	8.47987	LiDAR
332	[ 0 , 10 )	[ 60 , 80 )	[ 20 , inf )	[ 100 , 500 )	[ 15 , 45 )	[ -1 , 0 )	[ 4000 , inf )	[ 4 , inf )	585	27	4.61538	5.76936	5.76936	LiDAR
333	[ 0 , 10 )	[ 60 , 80 )	[ 20 , inf )	[ 100 , 500 )	[ 15 , 45 )	[ 0 , inf )	[ 0 , 2000 )	[ 0 , 4 )	115				11.1221	PV
334	[ 0 , 10 )	[ 60 , 80 )	[ 20 , inf )	[ 100 , 500 )	[ 15 , 45 )	[ 0 , inf )	[ 0 , 2000 )	[ 4 , inf )	3724	79	2.12137	4.34982	4.34982	LiDAR
335	[ 0 , 10 )	[ 60 , 80 )	[ 20 , inf )	[ 100 , 500 )	[ 15 , 45 )	[ 0 , inf )	[ 2000 , 4000 )	[ 0 , 4 )	6335	266	4.1989	5.15389	5.15389	LiDAR
336	[ 0 , 10 )	[ 60 , 80 )	[ 20 , inf )	[ 100 , 500 )	[ 15 , 45 )	[ 0 , inf )	[ 2000 , 4000 )	[ 4 , inf )	10921	693	6.34557	3.29762	3.29762	LiDAR
337	[ 0 , 10 )	[ 60 , 80 )	[ 20 , inf )	[ 100 , 500 )	[ 15 , 45 )	[ 0 , inf )	[ 4000 , inf )	[ 0 , 4 )	269	12	4.46097	8.00184	8.00184	LiDAR
338	[ 0 , 10 )	[ 60 , 80 )	[ 20 , inf )	[ 100 , 500 )	[ 15 , 45 )	[ 0 , inf )	[ 4000 , inf )	[ 4 , inf )	344				11.1221	PV
339	[ 0 , 10 )	[ 60 , 80 )	[ 20 , inf )	[ 500 , 1500 )	[ 0 , 15 )	[ -1 , 0 )	[ 0 , 2000 )	[ 4 , inf )	765	11	1.43791	1.66805	1.66805	LiDAR
340	[ 0 , 10 )	[ 60 , 80 )	[ 20 , inf )	[ 500 , 1500 )	[ 0 , 15 )	[ -1 , 0 )	[ 2000 , 4000 )	[ 0 , 4 )	32103	1483	4.61951	3.92927	3.92927	LiDAR
341	[ 0 , 10 )	[ 60 , 80 )	[ 20 , inf )	[ 500 , 1500 )	[ 0 , 15 )	[ -1 , 0 )	[ 2000 , 4000 )	[ 4 , inf )	23718	746	3.14529	2.87569	2.87569	LiDAR
342	[ 0 , 10 )	[ 60 , 80 )	[ 20 , inf )	[ 500 , 1500 )	[ 0 , 15 )	[ -1 , 0 )	[ 4000 , inf )	[ 0 , 4 )	10911	175	1.60389	4.49709	4.49709	LiDAR
343	[ 0 , 10 )	[ 60 , 80 )	[ 20 , inf )	[ 500 , 1500 )	[ 0 , 15 )	[ -1 , 0 )	[ 4000 , inf )	[ 4 , inf )	322	3	0.931677	1.26432	11.1221	PV
344	[ 0 , 10 )	[ 60 , 80 )	[ 20 , inf )	[ 500 , 1500 )	[ 0 , 15 )	[ 0 , inf )	[ 0 , 2000 )	[ 4 , inf )	738				11.1221	PV
345	[ 0 , 10 )	[ 60 , 80 )	[ 20 , inf )	[ 500 , 1500 )	[ 0 , 15 )	[ 0 , inf )	[ 2000 , 4000 )	[ 0 , 4 )	9303	204	2.19284	2.97927	2.97927	LiDAR
346	[ 0 , 10 )	[ 60 , 80 )	[ 20 , inf )	[ 500 , 1500 )	[ 0 , 15 )	[ 0 , inf )	[ 2000 , 4000 )	[ 4 , inf )	7605	285	3.74753	2.14516	2.14516	LiDAR
347	[ 0 , 10 )	[ 60 , 80 )	[ 20 , inf )	[ 500 , 1500 )	[ 0 , 15 )	[ 0 , inf )	[ 4000 , inf )	[ 0 , 4 )	526	39	7.41445	4.70694	4.70694	LiDAR
348	[ 0 , 10 )	[ 60 , 80 )	[ 20 , inf )	[ 500 , 1500 )	[ 0 , 15 )	[ 0 , inf )	[ 4000 , inf )	[ 4 , inf )	278	4	1.43885	20.1938	20.1938	LiDAR
349	[ 0 , 10 )	[ 60 , 80 )	[ 20 , inf )	[ 500 , 1500 )	[ 15 , 45 )	[ -1 , 0 )	[ 0 , 2000 )	[ 4 , inf )	466	15	3.21888	1.07056	1.07056	LiDAR
350	[ 0 , 10 )	[ 60 , 80 )	[ 20 , inf )	[ 500 , 1500 )	[ 15 , 45 )	[ -1 , 0 )	[ 2000 , 4000 )	[ 0 , 4 )	4699	176	3.74548	4.36518	4.36518	LiDAR
351	[ 0 , 10 )	[ 60 , 80 )	[ 20 , inf )	[ 500 , 1500 )	[ 15 , 45 )	[ -1 , 0 )	[ 2000 , 4000 )	[ 4 , inf )	14598	393	2.69215	2.75523	2.75523	LiDAR
352	[ 0 , 10 )	[ 60 , 80 )	[ 20 , inf )	[ 500 , 1500 )	[ 15 , 45 )	[ -1 , 0 )	[ 4000 , inf )	[ 0 , 4 )	1218	87	7.14286	3.81741	3.81741	LiDAR
353	[ 0 , 10 )	[ 60 , 80 )	[ 20 , inf )	[ 500 , 1500 )	[ 15 , 45 )	[ -1 , 0 )	[ 4000 , inf )	[ 4 , inf )	481				11.1221	PV
354	[ 0 , 10 )	[ 60 , 80 )	[ 20 , inf )	[ 500 , 1500 )	[ 15 , 45 )	[ 0 , inf )	[ 0 , 2000 )	[ 4 , inf )	296				11.1221	PV
355	[ 0 , 10 )	[ 60 , 80 )	[ 20 , inf )	[ 500 , 1500 )	[ 15 , 45 )	[ 0 , inf )	[ 2000 , 4000 )	[ 0 , 4 )	3792	55	1.45042	2.95659	2.95659	LiDAR
356	[ 0 , 10 )	[ 60 , 80 )	[ 20 , inf )	[ 500 , 1500 )	[ 15 , 45 )	[ 0 , inf )	[ 2000 , 4000 )	[ 4 , inf )	5127	139	2.71114	2.04397	2.04397	LiDAR
357	[ 0 , 10 )	[ 60 , 80 )	[ 20 , inf )	[ 500 , 1500 )	[ 15 , 45 )	[ 0 , inf )	[ 4000 , inf )	[ 0 , 4 )	463	40	8.63931	3.03983	3.03983	LiDAR
358	[ 0 , 10 )	[ 60 , 80 )	[ 20 , inf )	[ 500 , 1500 )	[ 15 , 45 )	[ 0 , inf )	[ 4000 , inf )	[ 4 , inf )	445				11.1221	PV
359	[ 0 , 10 )	[ 60 , 80 )	[ 20 , inf )	[ 500 , 1500 )	[ 45 , inf )	[ -1 , 0 )	[ 2000 , 4000 )	[ 0 , 4 )	1				11.1221	PV
360	[ 0 , 10 )	[ 60 , 80 )	[ 20 , inf )	[ 1500 , inf )	[ 0 , 15 )	[ -1 , 0 )	[ 2000 , 4000 )	[ 0 , 4 )	1119	4	0.357462	4.33584	11.1221	PV
361	[ 0 , 10 )	[ 60 , 80 )	[ 20 , inf )	[ 1500 , inf )	[ 0 , 15 )	[ -1 , 0 )	[ 2000 , 4000 )	[ 4 , inf )	661	2	0.302572	34.3809	11.1221	PV
362	[ 0 , 10 )	[ 60 , 80 )	[ 20 , inf )	[ 1500 , inf )	[ 0 , 15 )	[ -1 , 0 )	[ 4000 , inf )	[ 0 , 4 )	152				11.1221	PV
363	[ 0 , 10 )	[ 60 , 80 )	[ 20 , inf )	[ 1500 , inf )	[ 0 , 15 )	[ 0 , inf )	[ 2000 , 4000 )	[ 0 , 4 )	724				11.1221	PV
364	[ 0 , 10 )	[ 60 , 80 )	[ 20 , inf )	[ 1500 , inf )	[ 0 , 15 )	[ 0 , inf )	[ 2000 , 4000 )	[ 4 , inf )	545	2	0.366972	31.1805	11.1221	PV
365	[ 0 , 10 )	[ 60 , 80 )	[ 20 , inf )	[ 1500 , inf )	[ 15 , 45 )	[ -1 , 0 )	[ 2000 , 4000 )	[ 0 , 4 )	1043	2	0.191755	24.7952	11.1221	PV
366	[ 0 , 10 )	[ 60 , 80 )	[ 20 , inf )	[ 1500 , inf )	[ 15 , 45 )	[ -1 , 0 )	[ 2000 , 4000 )	[ 4 , inf )	601				11.1221	PV
367	[ 0 , 10 )	[ 60 , 80 )	[ 20 , inf )	[ 1500 , inf )	[ 15 , 45 )	[ -1 , 0 )	[ 4000 , inf )	[ 0 , 4 )	46				11.1221	PV
368	[ 0 , 10 )	[ 60 , 80 )	[ 20 , inf )	[ 1500 , inf )	[ 15 , 45 )	[ 0 , inf )	[ 2000 , 4000 )	[ 0 , 4 )	644				11.1221	PV
369	[ 0 , 10 )	[ 60 , 80 )	[ 20 , inf )	[ 1500 , inf )	[ 15 , 45 )	[ 0 , inf )	[ 2000 , 4000 )	[ 4 , inf )	426	3	0.704225	6.89551	11.1221	PV
370	[ 0 , 10 )	[ 60 , 80 )	[ 20 , inf )	[ 1500 , inf )	[ 15 , 45 )	[ 0 , inf )	[ 4000 , inf )	[ 0 , 4 )	14				11.1221	PV
371	[ 0 , 10 )	[ 60 , 80 )	[ 20 , inf )	[ 1500 , inf )	[ 45 , inf )	[ -1 , 0 )	[ 2000 , 4000 )	[ 0 , 4 )	3				11.1221	PV
372	[ 0 , 10 )	[ 60 , 80 )	[ 20 , inf )	[ 1500 , inf )	[ 45 , inf )	[ -1 , 0 )	[ 2000 , 4000 )	[ 4 , inf )	2				11.1221	PV
373	[ 0 , 10 )	[ 60 , 80 )	[ 20 , inf )	[ 1500 , inf )	[ 45 , inf )	[ -1 , 0 )	[ 4000 , inf )	[ 0 , 4 )	1				11.1221	PV
374	[ 0 , 10 )	[ 60 , 80 )	[ 20 , inf )	[ 1500 , inf )	[ 45 , inf )	[ 0 , inf )	[ 2000 , 4000 )	[ 0 , 4 )	3				11.1221	PV
375	[ 0 , 10 )	[ 80 , 90 )	[ 0 , 20 )	[ 0 , 100 )	[ 0 , 15 )	[ -1 , 0 )	[ 0 , 2000 )	[ 0 , 4 )	4				36.1659	PV
376	[ 0 , 10 )	[ 80 , 90 )	[ 0 , 20 )	[ 0 , 100 )	[ 0 , 15 )	[ -1 , 0 )	[ 0 , 2000 )	[ 4 , inf )	16270	619	3.80455	15.4403	15.4403	LiDAR
377	[ 0 , 10 )	[ 80 , 90 )	[ 0 , 20 )	[ 0 , 100 )	[ 0 , 15 )	[ -1 , 0 )	[ 2000 , 4000 )	[ 0 , 4 )	51630	2157	4.1778	42.3363	42.3363	LiDAR
378	[ 0 , 10 )	[ 80 , 90 )	[ 0 , 20 )	[ 0 , 100 )	[ 0 , 15 )	[ -1 , 0 )	[ 2000 , 4000 )	[ 4 , inf )	93504	3668	3.92283	54.65	54.65	LiDAR
379	[ 0 , 10 )	[ 80 , 90 )	[ 0 , 20 )	[ 0 , 100 )	[ 0 , 15 )	[ -1 , 0 )	[ 4000 , inf )	[ 0 , 4 )	7891	801	10.1508	26.5792	26.5792	LiDAR
380	[ 0 , 10 )	[ 80 , 90 )	[ 0 , 20 )	[ 0 , 100 )	[ 0 , 15 )	[ -1 , 0 )	[ 4000 , inf )	[ 4 , inf )	41	8	19.5122	28.4778	28.4778	LiDAR
381	[ 0 , 10 )	[ 80 , 90 )	[ 0 , 20 )	[ 0 , 100 )	[ 0 , 15 )	[ 0 , inf )	[ 0 , 2000 )	[ 4 , inf )	13115	516	3.93443	14.2757	14.2757	LiDAR
382	[ 0 , 10 )	[ 80 , 90 )	[ 0 , 20 )	[ 0 , 100 )	[ 0 , 15 )	[ 0 , inf )	[ 2000 , 4000 )	[ 0 , 4 )	70665	3264	4.61898	31.9882	31.9882	LiDAR
383	[ 0 , 10 )	[ 80 , 90 )	[ 0 , 20 )	[ 0 , 100 )	[ 0 , 15 )	[ 0 , inf )	[ 2000 , 4000 )	[ 4 , inf )	62605	3007	4.80313	59.1633	59.1633	LiDAR
384	[ 0 , 10 )	[ 80 , 90 )	[ 0 , 20 )	[ 0 , 100 )	[ 0 , 15 )	[ 0 , inf )	[ 4000 , inf )	[ 0 , 4 )	21343	1527	7.15457	27.469	27.469	LiDAR
385	[ 0 , 10 )	[ 80 , 90 )	[ 0 , 20 )	[ 0 , 100 )	[ 0 , 15 )	[ 0 , inf )	[ 4000 , inf )	[ 4 , inf )	74	24	32.4324	18.2152	18.2152	LiDAR
386	[ 0 , 10 )	[ 80 , 90 )	[ 0 , 20 )	[ 0 , 100 )	[ 15 , 45 )	[ -1 , 0 )	[ 0 , 2000 )	[ 4 , inf )	156	14	8.97436	11.4726	11.4726	LiDAR
387	[ 0 , 10 )	[ 80 , 90 )	[ 0 , 20 )	[ 0 , 100 )	[ 15 , 45 )	[ -1 , 0 )	[ 2000 , 4000 )	[ 0 , 4 )	713	26	3.64656	49.2944	49.2944	LiDAR
388	[ 0 , 10 )	[ 80 , 90 )	[ 0 , 20 )	[ 0 , 100 )	[ 15 , 45 )	[ -1 , 0 )	[ 2000 , 4000 )	[ 4 , inf )	450	20	4.44444	58.6839	58.6839	LiDAR
389	[ 0 , 10 )	[ 80 , 90 )	[ 0 , 20 )	[ 0 , 100 )	[ 15 , 45 )	[ -1 , 0 )	[ 4000 , inf )	[ 0 , 4 )	50				36.1659	PV
390	[ 0 , 10 )	[ 80 , 90 )	[ 0 , 20 )	[ 0 , 100 )	[ 15 , 45 )	[ -1 , 0 )	[ 4000 , inf )	[ 4 , inf )	10				36.1659	PV
391	[ 0 , 10 )	[ 80 , 90 )	[ 0 , 20 )	[ 0 , 100 )	[ 15 , 45 )	[ 0 , inf )	[ 0 , 2000 )	[ 4 , inf )	138	15	10.8696	46.2177	46.2177	LiDAR
392	[ 0 , 10 )	[ 80 , 90 )	[ 0 , 20 )	[ 0 , 100 )	[ 15 , 45 )	[ 0 , inf )	[ 2000 , 4000 )	[ 0 , 4 )	930	47	5.05376	35.2728	35.2728	LiDAR
393	[ 0 , 10 )	[ 80 , 90 )	[ 0 , 20 )	[ 0 , 100 )	[ 15 , 45 )	[ 0 , inf )	[ 2000 , 4000 )	[ 4 , inf )	332	30	9.03614	59.9382	59.9382	LiDAR
394	[ 0 , 10 )	[ 80 , 90 )	[ 0 , 20 )	[ 0 , 100 )	[ 15 , 45 )	[ 0 , inf )	[ 4000 , inf )	[ 0 , 4 )	173	7	4.04624	23.884	23.884	LiDAR
395	[ 0 , 10 )	[ 80 , 90 )	[ 0 , 20 )	[ 0 , 100 )	[ 15 , 45 )	[ 0 , inf )	[ 4000 , inf )	[ 4 , inf )	5				36.1659	PV
396	[ 0 , 10 )	[ 80 , 90 )	[ 0 , 20 )	[ 100 , 500 )	[ 0 , 15 )	[ -1 , 0 )	[ 0 , 2000 )	[ 0 , 4 )	47				36.1659	PV
397	[ 0 , 10 )	[ 80 , 90 )	[ 0 , 20 )	[ 100 , 500 )	[ 0 , 15 )	[ -1 , 0 )	[ 0 , 2000 )	[ 4 , inf )	18711	275	1.46972	11.1395	11.1395	LiDAR
398	[ 0 , 10 )	[ 80 , 90 )	[ 0 , 20 )	[ 100 , 500 )	[ 0 , 15 )	[ -1 , 0 )	[ 2000 , 4000 )	[ 0 , 4 )	58264	2832	4.86063	46.5814	46.5814	LiDAR
399	[ 0 , 10 )	[ 80 , 90 )	[ 0 , 20 )	[ 100 , 500 )	[ 0 , 15 )	[ -1 , 0 )	[ 2000 , 4000 )	[ 4 , inf )	80118	4236	5.2872	47.3279	47.3279	LiDAR
400	[ 0 , 10 )	[ 80 , 90 )	[ 0 , 20 )	[ 100 , 500 )	[ 0 , 15 )	[ -1 , 0 )	[ 4000 , inf )	[ 0 , 4 )	6565	211	3.21401	25.9474	25.9474	LiDAR
401	[ 0 , 10 )	[ 80 , 90 )	[ 0 , 20 )	[ 100 , 500 )	[ 0 , 15 )	[ -1 , 0 )	[ 4000 , inf )	[ 4 , inf )	485	39	8.04124	18.4126	18.4126	LiDAR
402	[ 0 , 10 )	[ 80 , 90 )	[ 0 , 20 )	[ 100 , 500 )	[ 0 , 15 )	[ 0 , inf )	[ 0 , 2000 )	[ 0 , 4 )	8				36.1659	PV
403	[ 0 , 10 )	[ 80 , 90 )	[ 0 , 20 )	[ 100 , 500 )	[ 0 , 15 )	[ 0 , inf )	[ 0 , 2000 )	[ 4 , inf )	10785	112	1.03848	15.2677	15.2677	LiDAR
404	[ 0 , 10 )	[ 80 , 90 )	[ 0 , 20 )	[ 100 , 500 )	[ 0 , 15 )	[ 0 , inf )	[ 2000 , 4000 )	[ 0 , 4 )	71335	2692	3.77374	61.5252	61.5252	LiDAR
405	[ 0 , 10 )	[ 80 , 90 )	[ 0 , 20 )	[ 100 , 500 )	[ 0 , 15 )	[ 0 , inf )	[ 2000 , 4000 )	[ 4 , inf )	68876	2477	3.59632	66.232	66.232	LiDAR
406	[ 0 , 10 )	[ 80 , 90 )	[ 0 , 20 )	[ 100 , 500 )	[ 0 , 15 )	[ 0 , inf )	[ 4000 , inf )	[ 0 , 4 )	13750	669	4.86545	29.927	29.927	LiDAR
407	[ 0 , 10 )	[ 80 , 90 )	[ 0 , 20 )	[ 100 , 500 )	[ 0 , 15 )	[ 0 , inf )	[ 4000 , inf )	[ 4 , inf )	268	39	14.5522	21.8551	21.8551	LiDAR
408	[ 0 , 10 )	[ 80 , 90 )	[ 0 , 20 )	[ 100 , 500 )	[ 15 , 45 )	[ -1 , 0 )	[ 0 , 2000 )	[ 0 , 4 )	36				36.1659	PV
409	[ 0 , 10 )	[ 80 , 90 )	[ 0 , 20 )	[ 100 , 500 )	[ 15 , 45 )	[ -1 , 0 )	[ 0 , 2000 )	[ 4 , inf )	1304	53	4.06442	15.7585	15.7585	LiDAR
410	[ 0 , 10 )	[ 80 , 90 )	[ 0 , 20 )	[ 100 , 500 )	[ 15 , 45 )	[ -1 , 0 )	[ 2000 , 4000 )	[ 0 , 4 )	15596	972	6.23237	75.2144	75.2144	LiDAR
411	[ 0 , 10 )	[ 80 , 90 )	[ 0 , 20 )	[ 100 , 500 )	[ 15 , 45 )	[ -1 , 0 )	[ 2000 , 4000 )	[ 4 , inf )	8507	280	3.29141	41.0641	41.0641	LiDAR
412	[ 0 , 10 )	[ 80 , 90 )	[ 0 , 20 )	[ 100 , 500 )	[ 15 , 45 )	[ -1 , 0 )	[ 4000 , inf )	[ 0 , 4 )	1469	53	3.6079	99.9873	99.9873	LiDAR
413	[ 0 , 10 )	[ 80 , 90 )	[ 0 , 20 )	[ 100 , 500 )	[ 15 , 45 )	[ -1 , 0 )	[ 4000 , inf )	[ 4 , inf )	157	11	7.00637	15.436	15.436	LiDAR
414	[ 0 , 10 )	[ 80 , 90 )	[ 0 , 20 )	[ 100 , 500 )	[ 15 , 45 )	[ 0 , inf )	[ 0 , 2000 )	[ 0 , 4 )	20				36.1659	PV
415	[ 0 , 10 )	[ 80 , 90 )	[ 0 , 20 )	[ 100 , 500 )	[ 15 , 45 )	[ 0 , inf )	[ 0 , 2000 )	[ 4 , inf )	969	62	6.39835	30.2468	30.2468	LiDAR
416	[ 0 , 10 )	[ 80 , 90 )	[ 0 , 20 )	[ 100 , 500 )	[ 15 , 45 )	[ 0 , inf )	[ 2000 , 4000 )	[ 0 , 4 )	19608	1023	5.21726	57.5263	57.5263	LiDAR
417	[ 0 , 10 )	[ 80 , 90 )	[ 0 , 20 )	[ 100 , 500 )	[ 15 , 45 )	[ 0 , inf )	[ 2000 , 4000 )	[ 4 , inf )	6905	378	5.47429	37.4488	37.4488	LiDAR
418	[ 0 , 10 )	[ 80 , 90 )	[ 0 , 20 )	[ 100 , 500 )	[ 15 , 45 )	[ 0 , inf )	[ 4000 , inf )	[ 0 , 4 )	3034	144	4.74621	63.9607	63.9607	LiDAR
419	[ 0 , 10 )	[ 80 , 90 )	[ 0 , 20 )	[ 100 , 500 )	[ 15 , 45 )	[ 0 , inf )	[ 4000 , inf )	[ 4 , inf )	146	11	7.53425	13.9806	13.9806	LiDAR
420	[ 0 , 10 )	[ 80 , 90 )	[ 0 , 20 )	[ 500 , 1500 )	[ 0 , 15 )	[ -1 , 0 )	[ 0 , 2000 )	[ 4 , inf )	208				36.1659	PV
421	[ 0 , 10 )	[ 80 , 90 )	[ 0 , 20 )	[ 500 , 1500 )	[ 0 , 15 )	[ -1 , 0 )	[ 2000 , 4000 )	[ 0 , 4 )	19938	861	4.31839	36.4037	36.4037	LiDAR
422	[ 0 , 10 )	[ 80 , 90 )	[ 0 , 20 )	[ 500 , 1500 )	[ 0 , 15 )	[ -1 , 0 )	[ 2000 , 4000 )	[ 4 , inf )	10489	231	2.20231	16.1129	16.1129	LiDAR
423	[ 0 , 10 )	[ 80 , 90 )	[ 0 , 20 )	[ 500 , 1500 )	[ 0 , 15 )	[ -1 , 0 )	[ 4000 , inf )	[ 0 , 4 )	3554	38	1.06922	30.9629	30.9629	LiDAR
424	[ 0 , 10 )	[ 80 , 90 )	[ 0 , 20 )	[ 500 , 1500 )	[ 0 , 15 )	[ -1 , 0 )	[ 4000 , inf )	[ 4 , inf )	92	2	2.17391	54.5379	54.5379	LiDAR
425	[ 0 , 10 )	[ 80 , 90 )	[ 0 , 20 )	[ 500 , 1500 )	[ 0 , 15 )	[ 0 , inf )	[ 0 , 2000 )	[ 4 , inf )	106				36.1659	PV
426	[ 0 , 10 )	[ 80 , 90 )	[ 0 , 20 )	[ 500 , 1500 )	[ 0 , 15 )	[ 0 , inf )	[ 2000 , 4000 )	[ 0 , 4 )	21831	513	2.34987	58.5687	58.5687	LiDAR
427	[ 0 , 10 )	[ 80 , 90 )	[ 0 , 20 )	[ 500 , 1500 )	[ 0 , 15 )	[ 0 , inf )	[ 2000 , 4000 )	[ 4 , inf )	6420	132	2.05607	23.7229	23.7229	LiDAR
428	[ 0 , 10 )	[ 80 , 90 )	[ 0 , 20 )	[ 500 , 1500 )	[ 0 , 15 )	[ 0 , inf )	[ 4000 , inf )	[ 0 , 4 )	1901	86	4.52393	69.3344	69.3344	LiDAR
429	[ 0 , 10 )	[ 80 , 90 )	[ 0 , 20 )	[ 500 , 1500 )	[ 0 , 15 )	[ 0 , inf )	[ 4000 , inf )	[ 4 , inf )	150	7	4.66667	27.3795	27.3795	LiDAR
430	[ 0 , 10 )	[ 80 , 90 )	[ 0 , 20 )	[ 500 , 1500 )	[ 15 , 45 )	[ -1 , 0 )	[ 0 , 2000 )	[ 4 , inf )	125				36.1659	PV
431	[ 0 , 10 )	[ 80 , 90 )	[ 0 , 20 )	[ 500 , 1500 )	[ 15 , 45 )	[ -1 , 0 )	[ 2000 , 4000 )	[ 0 , 4 )	19947	549	2.75229	68.7366	68.7366	LiDAR
432	[ 0 , 10 )	[ 80 , 90 )	[ 0 , 20 )	[ 500 , 1500 )	[ 15 , 45 )	[ -1 , 0 )	[ 2000 , 4000 )	[ 4 , inf )	8961	134	1.49537	22.4075	22.4075	LiDAR
433	[ 0 , 10 )	[ 80 , 90 )	[ 0 , 20 )	[ 500 , 1500 )	[ 15 , 45 )	[ -1 , 0 )	[ 4000 , inf )	[ 0 , 4 )	2054	57	2.77507	66.2423	66.2423	LiDAR
434	[ 0 , 10 )	[ 80 , 90 )	[ 0 , 20 )	[ 500 , 1500 )	[ 15 , 45 )	[ -1 , 0 )	[ 4000 , inf )	[ 4 , inf )	139				36.1659	PV
435	[ 0 , 10 )	[ 80 , 90 )	[ 0 , 20 )	[ 500 , 1500 )	[ 15 , 45 )	[ 0 , inf )	[ 0 , 2000 )	[ 4 , inf )	150				36.1659	PV
436	[ 0 , 10 )	[ 80 , 90 )	[ 0 , 20 )	[ 500 , 1500 )	[ 15 , 45 )	[ 0 , inf )	[ 2000 , 4000 )	[ 0 , 4 )	28890	512	1.77224	77.8862	77.8862	LiDAR
437	[ 0 , 10 )	[ 80 , 90 )	[ 0 , 20 )	[ 500 , 1500 )	[ 15 , 45 )	[ 0 , inf )	[ 2000 , 4000 )	[ 4 , inf )	8045	139	1.72778	23.178	23.178	LiDAR
438	[ 0 , 10 )	[ 80 , 90 )	[ 0 , 20 )	[ 500 , 1500 )	[ 15 , 45 )	[ 0 , inf )	[ 4000 , inf )	[ 0 , 4 )	3595	150	4.17246	62.9495	62.9495	LiDAR
439	[ 0 , 10 )	[ 80 , 90 )	[ 0 , 20 )	[ 500 , 1500 )	[ 15 , 45 )	[ 0 , inf )	[ 4000 , inf )	[ 4 , inf )	139				36.1659	PV
440	[ 0 , 10 )	[ 80 , 90 )	[ 0 , 20 )	[ 500 , 1500 )	[ 45 , inf )	[ -1 , 0 )	[ 2000 , 4000 )	[ 0 , 4 )	10				36.1659	PV
441	[ 0 , 10 )	[ 80 , 90 )	[ 0 , 20 )	[ 500 , 1500 )	[ 45 , inf )	[ -1 , 0 )	[ 2000 , 4000 )	[ 4 , inf )	4				36.1659	PV
442	[ 0 , 10 )	[ 80 , 90 )	[ 0 , 20 )	[ 500 , 1500 )	[ 45 , inf )	[ 0 , inf )	[ 2000 , 4000 )	[ 0 , 4 )	15				36.1659	PV
443	[ 0 , 10 )	[ 80 , 90 )	[ 0 , 20 )	[ 500 , 1500 )	[ 45 , inf )	[ 0 , inf )	[ 2000 , 4000 )	[ 4 , inf )	7				36.1659	PV
444	[ 0 , 10 )	[ 80 , 90 )	[ 0 , 20 )	[ 500 , 1500 )	[ 45 , inf )	[ 0 , inf )	[ 4000 , inf )	[ 0 , 4 )	19				36.1659	PV
445	[ 0 , 10 )	[ 80 , 90 )	[ 0 , 20 )	[ 1500 , inf )	[ 0 , 15 )	[ -1 , 0 )	[ 2000 , 4000 )	[ 0 , 4 )	1544	15	0.971503	59.4862	36.1659	PV
446	[ 0 , 10 )	[ 80 , 90 )	[ 0 , 20 )	[ 1500 , inf )	[ 0 , 15 )	[ -1 , 0 )	[ 2000 , 4000 )	[ 4 , inf )	1156	7	0.605536	61.0838	36.1659	PV
447	[ 0 , 10 )	[ 80 , 90 )	[ 0 , 20 )	[ 1500 , inf )	[ 0 , 15 )	[ -1 , 0 )	[ 4000 , inf )	[ 0 , 4 )	31				36.1659	PV
448	[ 0 , 10 )	[ 80 , 90 )	[ 0 , 20 )	[ 1500 , inf )	[ 0 , 15 )	[ 0 , inf )	[ 2000 , 4000 )	[ 0 , 4 )	2010	9	0.447761	53.5106	36.1659	PV
449	[ 0 , 10 )	[ 80 , 90 )	[ 0 , 20 )	[ 1500 , inf )	[ 0 , 15 )	[ 0 , inf )	[ 2000 , 4000 )	[ 4 , inf )	1016	12	1.1811	48.6634	48.6634	LiDAR
450	[ 0 , 10 )	[ 80 , 90 )	[ 0 , 20 )	[ 1500 , inf )	[ 15 , 45 )	[ -1 , 0 )	[ 2000 , 4000 )	[ 0 , 4 )	3578	61	1.70486	56.5906	56.5906	LiDAR
451	[ 0 , 10 )	[ 80 , 90 )	[ 0 , 20 )	[ 1500 , inf )	[ 15 , 45 )	[ -1 , 0 )	[ 2000 , 4000 )	[ 4 , inf )	2019	10	0.495295	34.5914	36.1659	PV
452	[ 0 , 10 )	[ 80 , 90 )	[ 0 , 20 )	[ 1500 , inf )	[ 15 , 45 )	[ -1 , 0 )	[ 4000 , inf )	[ 0 , 4 )	28				36.1659	PV
453	[ 0 , 10 )	[ 80 , 90 )	[ 0 , 20 )	[ 1500 , inf )	[ 15 , 45 )	[ 0 , inf )	[ 2000 , 4000 )	[ 0 , 4 )	5088	57	1.12028	55.3001	55.3001	LiDAR
454	[ 0 , 10 )	[ 80 , 90 )	[ 0 , 20 )	[ 1500 , inf )	[ 15 , 45 )	[ 0 , inf )	[ 2000 , 4000 )	[ 4 , inf )	2398	11	0.458716	38.1198	36.1659	PV
455	[ 0 , 10 )	[ 80 , 90 )	[ 0 , 20 )	[ 1500 , inf )	[ 15 , 45 )	[ 0 , inf )	[ 4000 , inf )	[ 0 , 4 )	5				36.1659	PV
456	[ 0 , 10 )	[ 80 , 90 )	[ 0 , 20 )	[ 1500 , inf )	[ 45 , inf )	[ -1 , 0 )	[ 2000 , 4000 )	[ 0 , 4 )	15				36.1659	PV
457	[ 0 , 10 )	[ 80 , 90 )	[ 0 , 20 )	[ 1500 , inf )	[ 45 , inf )	[ -1 , 0 )	[ 2000 , 4000 )	[ 4 , inf )	1				36.1659	PV
458	[ 0 , 10 )	[ 80 , 90 )	[ 0 , 20 )	[ 1500 , inf )	[ 45 , inf )	[ 0 , inf )	[ 2000 , 4000 )	[ 0 , 4 )	14				36.1659	PV
459	[ 0 , 10 )	[ 80 , 90 )	[ 20 , inf )	[ 0 , 100 )	[ 0 , 15 )	[ -1 , 0 )	[ 0 , 2000 )	[ 0 , 4 )	1				36.1659	PV
460	[ 0 , 10 )	[ 80 , 90 )	[ 20 , inf )	[ 0 , 100 )	[ 0 , 15 )	[ -1 , 0 )	[ 0 , 2000 )	[ 4 , inf )	15277	618	4.0453	8.32728	8.32728	LiDAR
461	[ 0 , 10 )	[ 80 , 90 )	[ 20 , inf )	[ 0 , 100 )	[ 0 , 15 )	[ -1 , 0 )	[ 2000 , 4000 )	[ 0 , 4 )	11273	580	5.14504	12.5376	12.5376	LiDAR
462	[ 0 , 10 )	[ 80 , 90 )	[ 20 , inf )	[ 0 , 100 )	[ 0 , 15 )	[ -1 , 0 )	[ 2000 , 4000 )	[ 4 , inf )	34809	1048	3.01072	19.8195	19.8195	LiDAR
463	[ 0 , 10 )	[ 80 , 90 )	[ 20 , inf )	[ 0 , 100 )	[ 0 , 15 )	[ -1 , 0 )	[ 4000 , inf )	[ 0 , 4 )	923	37	4.00867	4.13824	4.13824	LiDAR
464	[ 0 , 10 )	[ 80 , 90 )	[ 20 , inf )	[ 0 , 100 )	[ 0 , 15 )	[ -1 , 0 )	[ 4000 , inf )	[ 4 , inf )	14				36.1659	PV
465	[ 0 , 10 )	[ 80 , 90 )	[ 20 , inf )	[ 0 , 100 )	[ 0 , 15 )	[ 0 , inf )	[ 0 , 2000 )	[ 0 , 4 )	3				36.1659	PV
466	[ 0 , 10 )	[ 80 , 90 )	[ 20 , inf )	[ 0 , 100 )	[ 0 , 15 )	[ 0 , inf )	[ 0 , 2000 )	[ 4 , inf )	9949	337	3.38728	5.93969	5.93969	LiDAR
467	[ 0 , 10 )	[ 80 , 90 )	[ 20 , inf )	[ 0 , 100 )	[ 0 , 15 )	[ 0 , inf )	[ 2000 , 4000 )	[ 0 , 4 )	12620	788	6.24406	17.6492	17.6492	LiDAR
468	[ 0 , 10 )	[ 80 , 90 )	[ 20 , inf )	[ 0 , 100 )	[ 0 , 15 )	[ 0 , inf )	[ 2000 , 4000 )	[ 4 , inf )	22047	646	2.9301	26.0896	26.0896	LiDAR
469	[ 0 , 10 )	[ 80 , 90 )	[ 20 , inf )	[ 0 , 100 )	[ 0 , 15 )	[ 0 , inf )	[ 4000 , inf )	[ 0 , 4 )	2716	105	3.86598	9.25801	9.25801	LiDAR
470	[ 0 , 10 )	[ 80 , 90 )	[ 20 , inf )	[ 0 , 100 )	[ 0 , 15 )	[ 0 , inf )	[ 4000 , inf )	[ 4 , inf )	60	12	20	6.54742	6.54742	LiDAR
471	[ 0 , 10 )	[ 80 , 90 )	[ 20 , inf )	[ 0 , 100 )	[ 15 , 45 )	[ -1 , 0 )	[ 0 , 2000 )	[ 4 , inf )	216	14	6.48148	8.26024	8.26024	LiDAR
472	[ 0 , 10 )	[ 80 , 90 )	[ 20 , inf )	[ 0 , 100 )	[ 15 , 45 )	[ -1 , 0 )	[ 2000 , 4000 )	[ 0 , 4 )	231	7	3.0303	16.9754	16.9754	LiDAR
473	[ 0 , 10 )	[ 80 , 90 )	[ 20 , inf )	[ 0 , 100 )	[ 15 , 45 )	[ -1 , 0 )	[ 2000 , 4000 )	[ 4 , inf )	434	5	1.15207	47.8826	47.8826	LiDAR
474	[ 0 , 10 )	[ 80 , 90 )	[ 20 , inf )	[ 0 , 100 )	[ 15 , 45 )	[ -1 , 0 )	[ 4000 , inf )	[ 0 , 4 )	32	2	6.25	10.7025	10.7025	LiDAR
475	[ 0 , 10 )	[ 80 , 90 )	[ 20 , inf )	[ 0 , 100 )	[ 15 , 45 )	[ -1 , 0 )	[ 4000 , inf )	[ 4 , inf )	3	3	100	20.4674	20.4674	LiDAR
476	[ 0 , 10 )	[ 80 , 90 )	[ 20 , inf )	[ 0 , 100 )	[ 15 , 45 )	[ 0 , inf )	[ 0 , 2000 )	[ 4 , inf )	273	20	7.32601	13.2928	13.2928	LiDAR
477	[ 0 , 10 )	[ 80 , 90 )	[ 20 , inf )	[ 0 , 100 )	[ 15 , 45 )	[ 0 , inf )	[ 2000 , 4000 )	[ 0 , 4 )	262	12	4.58015	16.6496	16.6496	LiDAR
478	[ 0 , 10 )	[ 80 , 90 )	[ 20 , inf )	[ 0 , 100 )	[ 15 , 45 )	[ 0 , inf )	[ 2000 , 4000 )	[ 4 , inf )	458	14	3.05677	34.7897	34.7897	LiDAR
479	[ 0 , 10 )	[ 80 , 90 )	[ 20 , inf )	[ 0 , 100 )	[ 15 , 45 )	[ 0 , inf )	[ 4000 , inf )	[ 0 , 4 )	22				36.1659	PV
480	[ 0 , 10 )	[ 80 , 90 )	[ 20 , inf )	[ 0 , 100 )	[ 15 , 45 )	[ 0 , inf )	[ 4000 , inf )	[ 4 , inf )	9	2	22.2222	3.09288	3.09288	LiDAR
481	[ 0 , 10 )	[ 80 , 90 )	[ 20 , inf )	[ 100 , 500 )	[ 0 , 15 )	[ -1 , 0 )	[ 0 , 2000 )	[ 0 , 4 )	29				36.1659	PV
482	[ 0 , 10 )	[ 80 , 90 )	[ 20 , inf )	[ 100 , 500 )	[ 0 , 15 )	[ -1 , 0 )	[ 0 , 2000 )	[ 4 , inf )	8971	463	5.16107	6.22895	6.22895	LiDAR
483	[ 0 , 10 )	[ 80 , 90 )	[ 20 , inf )	[ 100 , 500 )	[ 0 , 15 )	[ -1 , 0 )	[ 2000 , 4000 )	[ 0 , 4 )	13917	1072	7.70281	16.3788	16.3788	LiDAR
484	[ 0 , 10 )	[ 80 , 90 )	[ 20 , inf )	[ 100 , 500 )	[ 0 , 15 )	[ -1 , 0 )	[ 2000 , 4000 )	[ 4 , inf )	32762	2584	7.88719	7.12251	7.12251	LiDAR
485	[ 0 , 10 )	[ 80 , 90 )	[ 20 , inf )	[ 100 , 500 )	[ 0 , 15 )	[ -1 , 0 )	[ 4000 , inf )	[ 0 , 4 )	1214	95	7.82537	11.658	11.658	LiDAR
486	[ 0 , 10 )	[ 80 , 90 )	[ 20 , inf )	[ 100 , 500 )	[ 0 , 15 )	[ -1 , 0 )	[ 4000 , inf )	[ 4 , inf )	397	14	3.52645	17.7238	17.7238	LiDAR
487	[ 0 , 10 )	[ 80 , 90 )	[ 20 , inf )	[ 100 , 500 )	[ 0 , 15 )	[ 0 , inf )	[ 0 , 2000 )	[ 0 , 4 )	20				36.1659	PV
488	[ 0 , 10 )	[ 80 , 90 )	[ 20 , inf )	[ 100 , 500 )	[ 0 , 15 )	[ 0 , inf )	[ 0 , 2000 )	[ 4 , inf )	6709	141	2.10165	5.92724	5.92724	LiDAR
489	[ 0 , 10 )	[ 80 , 90 )	[ 20 , inf )	[ 100 , 500 )	[ 0 , 15 )	[ 0 , inf )	[ 2000 , 4000 )	[ 0 , 4 )	11674	598	5.12249	18.8793	18.8793	LiDAR
490	[ 0 , 10 )	[ 80 , 90 )	[ 20 , inf )	[ 100 , 500 )	[ 0 , 15 )	[ 0 , inf )	[ 2000 , 4000 )	[ 4 , inf )	27423	1482	5.40422	7.16407	7.16407	LiDAR
491	[ 0 , 10 )	[ 80 , 90 )	[ 20 , inf )	[ 100 , 500 )	[ 0 , 15 )	[ 0 , inf )	[ 4000 , inf )	[ 0 , 4 )	1687	92	5.45347	11.3973	11.3973	LiDAR
492	[ 0 , 10 )	[ 80 , 90 )	[ 20 , inf )	[ 100 , 500 )	[ 0 , 15 )	[ 0 , inf )	[ 4000 , inf )	[ 4 , inf )	236	29	12.2881	11.3052	11.3052	LiDAR
493	[ 0 , 10 )	[ 80 , 90 )	[ 20 , inf )	[ 100 , 500 )	[ 15 , 45 )	[ -1 , 0 )	[ 0 , 2000 )	[ 0 , 4 )	58				36.1659	PV
494	[ 0 , 10 )	[ 80 , 90 )	[ 20 , inf )	[ 100 , 500 )	[ 15 , 45 )	[ -1 , 0 )	[ 0 , 2000 )	[ 4 , inf )	1463	97	6.63021	15.9202	15.9202	LiDAR
495	[ 0 , 10 )	[ 80 , 90 )	[ 20 , inf )	[ 100 , 500 )	[ 15 , 45 )	[ -1 , 0 )	[ 2000 , 4000 )	[ 0 , 4 )	3665	191	5.21146	14.1439	14.1439	LiDAR
496	[ 0 , 10 )	[ 80 , 90 )	[ 20 , inf )	[ 100 , 500 )	[ 15 , 45 )	[ -1 , 0 )	[ 2000 , 4000 )	[ 4 , inf )	6950	392	5.64029	7.15582	7.15582	LiDAR
497	[ 0 , 10 )	[ 80 , 90 )	[ 20 , inf )	[ 100 , 500 )	[ 15 , 45 )	[ -1 , 0 )	[ 4000 , inf )	[ 0 , 4 )	385	17	4.41558	21.442	21.442	LiDAR
498	[ 0 , 10 )	[ 80 , 90 )	[ 20 , inf )	[ 100 , 500 )	[ 15 , 45 )	[ -1 , 0 )	[ 4000 , inf )	[ 4 , inf )	313	3	0.958466	22.2441	36.1659	PV
499	[ 0 , 10 )	[ 80 , 90 )	[ 20 , inf )	[ 100 , 500 )	[ 15 , 45 )	[ 0 , inf )	[ 0 , 2000 )	[ 0 , 4 )	41				36.1659	PV
500	[ 0 , 10 )	[ 80 , 90 )	[ 20 , inf )	[ 100 , 500 )	[ 15 , 45 )	[ 0 , inf )	[ 0 , 2000 )	[ 4 , inf )	1520	89	5.85526	23.9152	23.9152	LiDAR
501	[ 0 , 10 )	[ 80 , 90 )	[ 20 , inf )	[ 100 , 500 )	[ 15 , 45 )	[ 0 , inf )	[ 2000 , 4000 )	[ 0 , 4 )	5116	306	5.98124	15.0317	15.0317	LiDAR
502	[ 0 , 10 )	[ 80 , 90 )	[ 20 , inf )	[ 100 , 500 )	[ 15 , 45 )	[ 0 , inf )	[ 2000 , 4000 )	[ 4 , inf )	6986	425	6.0836	7.30688	7.30688	LiDAR
503	[ 0 , 10 )	[ 80 , 90 )	[ 20 , inf )	[ 100 , 500 )	[ 15 , 45 )	[ 0 , inf )	[ 4000 , inf )	[ 0 , 4 )	474	18	3.79747	15.4794	15.4794	LiDAR
504	[ 0 , 10 )	[ 80 , 90 )	[ 20 , inf )	[ 100 , 500 )	[ 15 , 45 )	[ 0 , inf )	[ 4000 , inf )	[ 4 , inf )	254	8	3.14961	15.7264	15.7264	LiDAR
505	[ 0 , 10 )	[ 80 , 90 )	[ 20 , inf )	[ 500 , 1500 )	[ 0 , 15 )	[ -1 , 0 )	[ 0 , 2000 )	[ 4 , inf )	92				36.1659	PV
506	[ 0 , 10 )	[ 80 , 90 )	[ 20 , inf )	[ 500 , 1500 )	[ 0 , 15 )	[ -1 , 0 )	[ 2000 , 4000 )	[ 0 , 4 )	6636	379	5.71127	12.0233	12.0233	LiDAR
507	[ 0 , 10 )	[ 80 , 90 )	[ 20 , inf )	[ 500 , 1500 )	[ 0 , 15 )	[ -1 , 0 )	[ 2000 , 4000 )	[ 4 , inf )	5102	108	2.11682	8.10637	8.10637	LiDAR
508	[ 0 , 10 )	[ 80 , 90 )	[ 20 , inf )	[ 500 , 1500 )	[ 0 , 15 )	[ -1 , 0 )	[ 4000 , inf )	[ 0 , 4 )	1843	21	1.13945	28.7052	28.7052	LiDAR
509	[ 0 , 10 )	[ 80 , 90 )	[ 20 , inf )	[ 500 , 1500 )	[ 0 , 15 )	[ -1 , 0 )	[ 4000 , inf )	[ 4 , inf )	67				36.1659	PV
510	[ 0 , 10 )	[ 80 , 90 )	[ 20 , inf )	[ 500 , 1500 )	[ 0 , 15 )	[ 0 , inf )	[ 0 , 2000 )	[ 4 , inf )	99				36.1659	PV
511	[ 0 , 10 )	[ 80 , 90 )	[ 20 , inf )	[ 500 , 1500 )	[ 0 , 15 )	[ 0 , inf )	[ 2000 , 4000 )	[ 0 , 4 )	4395	104	2.36633	15.8504	15.8504	LiDAR
512	[ 0 , 10 )	[ 80 , 90 )	[ 20 , inf )	[ 500 , 1500 )	[ 0 , 15 )	[ 0 , inf )	[ 2000 , 4000 )	[ 4 , inf )	2274	75	3.29815	9.44784	9.44784	LiDAR
513	[ 0 , 10 )	[ 80 , 90 )	[ 20 , inf )	[ 500 , 1500 )	[ 0 , 15 )	[ 0 , inf )	[ 4000 , inf )	[ 0 , 4 )	271	9	3.32103	5.62478	5.62478	LiDAR
514	[ 0 , 10 )	[ 80 , 90 )	[ 20 , inf )	[ 500 , 1500 )	[ 0 , 15 )	[ 0 , inf )	[ 4000 , inf )	[ 4 , inf )	55				36.1659	PV
515	[ 0 , 10 )	[ 80 , 90 )	[ 20 , inf )	[ 500 , 1500 )	[ 15 , 45 )	[ -1 , 0 )	[ 0 , 2000 )	[ 4 , inf )	113				36.1659	PV
516	[ 0 , 10 )	[ 80 , 90 )	[ 20 , inf )	[ 500 , 1500 )	[ 15 , 45 )	[ -1 , 0 )	[ 2000 , 4000 )	[ 0 , 4 )	3534	168	4.75382	10.5759	10.5759	LiDAR
517	[ 0 , 10 )	[ 80 , 90 )	[ 20 , inf )	[ 500 , 1500 )	[ 15 , 45 )	[ -1 , 0 )	[ 2000 , 4000 )	[ 4 , inf )	5097	103	2.0208	4.23238	4.23238	LiDAR
518	[ 0 , 10 )	[ 80 , 90 )	[ 20 , inf )	[ 500 , 1500 )	[ 15 , 45 )	[ -1 , 0 )	[ 4000 , inf )	[ 0 , 4 )	778	43	5.52699	49.2704	49.2704	LiDAR
519	[ 0 , 10 )	[ 80 , 90 )	[ 20 , inf )	[ 500 , 1500 )	[ 15 , 45 )	[ -1 , 0 )	[ 4000 , inf )	[ 4 , inf )	225				36.1659	PV
520	[ 0 , 10 )	[ 80 , 90 )	[ 20 , inf )	[ 500 , 1500 )	[ 15 , 45 )	[ 0 , inf )	[ 0 , 2000 )	[ 4 , inf )	92				36.1659	PV
521	[ 0 , 10 )	[ 80 , 90 )	[ 20 , inf )	[ 500 , 1500 )	[ 15 , 45 )	[ 0 , inf )	[ 2000 , 4000 )	[ 0 , 4 )	4780	80	1.67364	18.8775	18.8775	LiDAR
522	[ 0 , 10 )	[ 80 , 90 )	[ 20 , inf )	[ 500 , 1500 )	[ 15 , 45 )	[ 0 , inf )	[ 2000 , 4000 )	[ 4 , inf )	3486	151	4.33161	4.65467	4.65467	LiDAR
523	[ 0 , 10 )	[ 80 , 90 )	[ 20 , inf )	[ 500 , 1500 )	[ 15 , 45 )	[ 0 , inf )	[ 4000 , inf )	[ 0 , 4 )	805	54	6.70807	20.1882	20.1882	LiDAR
524	[ 0 , 10 )	[ 80 , 90 )	[ 20 , inf )	[ 500 , 1500 )	[ 15 , 45 )	[ 0 , inf )	[ 4000 , inf )	[ 4 , inf )	221	2	0.904977	21.3859	36.1659	PV
525	[ 0 , 10 )	[ 80 , 90 )	[ 20 , inf )	[ 500 , 1500 )	[ 45 , inf )	[ -1 , 0 )	[ 2000 , 4000 )	[ 0 , 4 )	1				36.1659	PV
526	[ 0 , 10 )	[ 80 , 90 )	[ 20 , inf )	[ 500 , 1500 )	[ 45 , inf )	[ -1 , 0 )	[ 2000 , 4000 )	[ 4 , inf )	1				36.1659	PV
527	[ 0 , 10 )	[ 80 , 90 )	[ 20 , inf )	[ 500 , 1500 )	[ 45 , inf )	[ -1 , 0 )	[ 4000 , inf )	[ 0 , 4 )	7				36.1659	PV
528	[ 0 , 10 )	[ 80 , 90 )	[ 20 , inf )	[ 500 , 1500 )	[ 45 , inf )	[ 0 , inf )	[ 2000 , 4000 )	[ 0 , 4 )	3				36.1659	PV
529	[ 0 , 10 )	[ 80 , 90 )	[ 20 , inf )	[ 500 , 1500 )	[ 45 , inf )	[ 0 , inf )	[ 2000 , 4000 )	[ 4 , inf )	1				36.1659	PV
530	[ 0 , 10 )	[ 80 , 90 )	[ 20 , inf )	[ 1500 , inf )	[ 0 , 15 )	[ -1 , 0 )	[ 2000 , 4000 )	[ 0 , 4 )	1564				36.1659	PV
531	[ 0 , 10 )	[ 80 , 90 )	[ 20 , inf )	[ 1500 , inf )	[ 0 , 15 )	[ -1 , 0 )	[ 2000 , 4000 )	[ 4 , inf )	249				36.1659	PV
532	[ 0 , 10 )	[ 80 , 90 )	[ 20 , inf )	[ 1500 , inf )	[ 0 , 15 )	[ -1 , 0 )	[ 4000 , inf )	[ 0 , 4 )	39				36.1659	PV
533	[ 0 , 10 )	[ 80 , 90 )	[ 20 , inf )	[ 1500 , inf )	[ 0 , 15 )	[ 0 , inf )	[ 2000 , 4000 )	[ 0 , 4 )	2090	8	0.382775	44.6736	36.1659	PV
534	[ 0 , 10 )	[ 80 , 90 )	[ 20 , inf )	[ 1500 , inf )	[ 0 , 15 )	[ 0 , inf )	[ 2000 , 4000 )	[ 4 , inf )	413				36.1659	PV
535	[ 0 , 10 )	[ 80 , 90 )	[ 20 , inf )	[ 1500 , inf )	[ 0 , 15 )	[ 0 , inf )	[ 4000 , inf )	[ 0 , 4 )	4				36.1659	PV
536	[ 0 , 10 )	[ 80 , 90 )	[ 20 , inf )	[ 1500 , inf )	[ 15 , 45 )	[ -1 , 0 )	[ 2000 , 4000 )	[ 0 , 4 )	1356	2	0.147493	117.052	36.1659	PV
537	[ 0 , 10 )	[ 80 , 90 )	[ 20 , inf )	[ 1500 , inf )	[ 15 , 45 )	[ -1 , 0 )	[ 2000 , 4000 )	[ 4 , inf )	326				36.1659	PV
538	[ 0 , 10 )	[ 80 , 90 )	[ 20 , inf )	[ 1500 , inf )	[ 15 , 45 )	[ -1 , 0 )	[ 4000 , inf )	[ 0 , 4 )	44				36.1659	PV
539	[ 0 , 10 )	[ 80 , 90 )	[ 20 , inf )	[ 1500 , inf )	[ 15 , 45 )	[ 0 , inf )	[ 2000 , 4000 )	[ 0 , 4 )	1630	2	0.122699	123.517	36.1659	PV
540	[ 0 , 10 )	[ 80 , 90 )	[ 20 , inf )	[ 1500 , inf )	[ 15 , 45 )	[ 0 , inf )	[ 2000 , 4000 )	[ 4 , inf )	786	8	1.01781	34.7038	34.7038	LiDAR
541	[ 0 , 10 )	[ 80 , 90 )	[ 20 , inf )	[ 1500 , inf )	[ 15 , 45 )	[ 0 , inf )	[ 4000 , inf )	[ 0 , 4 )	3				36.1659	PV
542	[ 0 , 10 )	[ 80 , 90 )	[ 20 , inf )	[ 1500 , inf )	[ 45 , inf )	[ -1 , 0 )	[ 2000 , 4000 )	[ 0 , 4 )	11				36.1659	PV
543	[ 0 , 10 )	[ 80 , 90 )	[ 20 , inf )	[ 1500 , inf )	[ 45 , inf )	[ -1 , 0 )	[ 2000 , 4000 )	[ 4 , inf )	4				36.1659	PV
544	[ 0 , 10 )	[ 80 , 90 )	[ 20 , inf )	[ 1500 , inf )	[ 45 , inf )	[ -1 , 0 )	[ 4000 , inf )	[ 0 , 4 )	1				36.1659	PV
545	[ 0 , 10 )	[ 80 , 90 )	[ 20 , inf )	[ 1500 , inf )	[ 45 , inf )	[ 0 , inf )	[ 2000 , 4000 )	[ 0 , 4 )	4	2	50	72.8905	72.8905	LiDAR
546	[ 0 , 10 )	[ 90 , 95 )	[ 0 , 20 )	[ 0 , 100 )	[ 0 , 15 )	[ -1 , 0 )	[ 0 , 2000 )	[ 0 , 4 )	1				70.0576	PV
547	[ 0 , 10 )	[ 90 , 95 )	[ 0 , 20 )	[ 0 , 100 )	[ 0 , 15 )	[ -1 , 0 )	[ 0 , 2000 )	[ 4 , inf )	4956	119	2.40113	21.3908	21.3908	LiDAR
548	[ 0 , 10 )	[ 90 , 95 )	[ 0 , 20 )	[ 0 , 100 )	[ 0 , 15 )	[ -1 , 0 )	[ 2000 , 4000 )	[ 0 , 4 )	52066	2531	4.86114	66.4403	66.4403	LiDAR
549	[ 0 , 10 )	[ 90 , 95 )	[ 0 , 20 )	[ 0 , 100 )	[ 0 , 15 )	[ -1 , 0 )	[ 2000 , 4000 )	[ 4 , inf )	46318	1494	3.22553	74.2329	74.2329	LiDAR
550	[ 0 , 10 )	[ 90 , 95 )	[ 0 , 20 )	[ 0 , 100 )	[ 0 , 15 )	[ -1 , 0 )	[ 4000 , inf )	[ 0 , 4 )	16674	1774	10.6393	68.6088	68.6088	LiDAR
551	[ 0 , 10 )	[ 90 , 95 )	[ 0 , 20 )	[ 0 , 100 )	[ 0 , 15 )	[ -1 , 0 )	[ 4000 , inf )	[ 4 , inf )	51	18	35.2941	54.0452	54.0452	LiDAR
552	[ 0 , 10 )	[ 90 , 95 )	[ 0 , 20 )	[ 0 , 100 )	[ 0 , 15 )	[ 0 , inf )	[ 0 , 2000 )	[ 4 , inf )	5049	205	4.06021	18.5539	18.5539	LiDAR
553	[ 0 , 10 )	[ 90 , 95 )	[ 0 , 20 )	[ 0 , 100 )	[ 0 , 15 )	[ 0 , inf )	[ 2000 , 4000 )	[ 0 , 4 )	86362	3786	4.38387	56.9718	56.9718	LiDAR
554	[ 0 , 10 )	[ 90 , 95 )	[ 0 , 20 )	[ 0 , 100 )	[ 0 , 15 )	[ 0 , inf )	[ 2000 , 4000 )	[ 4 , inf )	31574	1296	4.10464	71.1358	71.1358	LiDAR
555	[ 0 , 10 )	[ 90 , 95 )	[ 0 , 20 )	[ 0 , 100 )	[ 0 , 15 )	[ 0 , inf )	[ 4000 , inf )	[ 0 , 4 )	39898	2739	6.86501	67.5065	67.5065	LiDAR
556	[ 0 , 10 )	[ 90 , 95 )	[ 0 , 20 )	[ 0 , 100 )	[ 0 , 15 )	[ 0 , inf )	[ 4000 , inf )	[ 4 , inf )	31	11	35.4839	40.3801	40.3801	LiDAR
557	[ 0 , 10 )	[ 90 , 95 )	[ 0 , 20 )	[ 0 , 100 )	[ 15 , 45 )	[ -1 , 0 )	[ 0 , 2000 )	[ 4 , inf )	50	2	4	18.5324	18.5324	LiDAR
558	[ 0 , 10 )	[ 90 , 95 )	[ 0 , 20 )	[ 0 , 100 )	[ 15 , 45 )	[ -1 , 0 )	[ 2000 , 4000 )	[ 0 , 4 )	935	25	2.6738	63.6431	63.6431	LiDAR
559	[ 0 , 10 )	[ 90 , 95 )	[ 0 , 20 )	[ 0 , 100 )	[ 15 , 45 )	[ -1 , 0 )	[ 2000 , 4000 )	[ 4 , inf )	256	6	2.34375	58.4498	58.4498	LiDAR
560	[ 0 , 10 )	[ 90 , 95 )	[ 0 , 20 )	[ 0 , 100 )	[ 15 , 45 )	[ -1 , 0 )	[ 4000 , inf )	[ 0 , 4 )	153	5	3.26797	29.2163	29.2163	LiDAR
561	[ 0 , 10 )	[ 90 , 95 )	[ 0 , 20 )	[ 0 , 100 )	[ 15 , 45 )	[ -1 , 0 )	[ 4000 , inf )	[ 4 , inf )	22	6	27.2727	45.1762	45.1762	LiDAR
562	[ 0 , 10 )	[ 90 , 95 )	[ 0 , 20 )	[ 0 , 100 )	[ 15 , 45 )	[ 0 , inf )	[ 0 , 2000 )	[ 4 , inf )	77	9	11.6883	48.6303	48.6303	LiDAR
563	[ 0 , 10 )	[ 90 , 95 )	[ 0 , 20 )	[ 0 , 100 )	[ 15 , 45 )	[ 0 , inf )	[ 2000 , 4000 )	[ 0 , 4 )	1182	52	4.39932	68.113	68.113	LiDAR
564	[ 0 , 10 )	[ 90 , 95 )	[ 0 , 20 )	[ 0 , 100 )	[ 15 , 45 )	[ 0 , inf )	[ 2000 , 4000 )	[ 4 , inf )	266	35	13.1579	80.8845	80.8845	LiDAR
565	[ 0 , 10 )	[ 90 , 95 )	[ 0 , 20 )	[ 0 , 100 )	[ 15 , 45 )	[ 0 , inf )	[ 4000 , inf )	[ 0 , 4 )	373	25	6.70241	60.0809	60.0809	LiDAR
566	[ 0 , 10 )	[ 90 , 95 )	[ 0 , 20 )	[ 0 , 100 )	[ 15 , 45 )	[ 0 , inf )	[ 4000 , inf )	[ 4 , inf )	3				70.0576	PV
567	[ 0 , 10 )	[ 90 , 95 )	[ 0 , 20 )	[ 100 , 500 )	[ 0 , 15 )	[ -1 , 0 )	[ 0 , 2000 )	[ 0 , 4 )	12				70.0576	PV
568	[ 0 , 10 )	[ 90 , 95 )	[ 0 , 20 )	[ 100 , 500 )	[ 0 , 15 )	[ -1 , 0 )	[ 0 , 2000 )	[ 4 , inf )	7836	47	0.599796	55.3304	70.0576	PV
569	[ 0 , 10 )	[ 90 , 95 )	[ 0 , 20 )	[ 100 , 500 )	[ 0 , 15 )	[ -1 , 0 )	[ 2000 , 4000 )	[ 0 , 4 )	94633	2867	3.0296	95.7955	95.7955	LiDAR
570	[ 0 , 10 )	[ 90 , 95 )	[ 0 , 20 )	[ 100 , 500 )	[ 0 , 15 )	[ -1 , 0 )	[ 2000 , 4000 )	[ 4 , inf )	72744	2998	4.1213	97.6742	97.6742	LiDAR
571	[ 0 , 10 )	[ 90 , 95 )	[ 0 , 20 )	[ 100 , 500 )	[ 0 , 15 )	[ -1 , 0 )	[ 4000 , inf )	[ 0 , 4 )	16539	392	2.37016	85.9908	85.9908	LiDAR
572	[ 0 , 10 )	[ 90 , 95 )	[ 0 , 20 )	[ 100 , 500 )	[ 0 , 15 )	[ -1 , 0 )	[ 4000 , inf )	[ 4 , inf )	153	22	14.3791	49.9632	49.9632	LiDAR
573	[ 0 , 10 )	[ 90 , 95 )	[ 0 , 20 )	[ 100 , 500 )	[ 0 , 15 )	[ 0 , inf )	[ 0 , 2000 )	[ 0 , 4 )	4				70.0576	PV
574	[ 0 , 10 )	[ 90 , 95 )	[ 0 , 20 )	[ 100 , 500 )	[ 0 , 15 )	[ 0 , inf )	[ 0 , 2000 )	[ 4 , inf )	3821	34	0.889819	76.6575	70.0576	PV
575	[ 0 , 10 )	[ 90 , 95 )	[ 0 , 20 )	[ 100 , 500 )	[ 0 , 15 )	[ 0 , inf )	[ 2000 , 4000 )	[ 0 , 4 )	123284	2818	2.28578	91.476	91.476	LiDAR
576	[ 0 , 10 )	[ 90 , 95 )	[ 0 , 20 )	[ 100 , 500 )	[ 0 , 15 )	[ 0 , inf )	[ 2000 , 4000 )	[ 4 , inf )	54648	1635	2.99188	101.832	101.832	LiDAR
577	[ 0 , 10 )	[ 90 , 95 )	[ 0 , 20 )	[ 100 , 500 )	[ 0 , 15 )	[ 0 , inf )	[ 4000 , inf )	[ 0 , 4 )	36004	1510	4.19398	73.0908	73.0908	LiDAR
578	[ 0 , 10 )	[ 90 , 95 )	[ 0 , 20 )	[ 100 , 500 )	[ 0 , 15 )	[ 0 , inf )	[ 4000 , inf )	[ 4 , inf )	233	24	10.3004	50.0138	50.0138	LiDAR
579	[ 0 , 10 )	[ 90 , 95 )	[ 0 , 20 )	[ 100 , 500 )	[ 15 , 45 )	[ -1 , 0 )	[ 0 , 2000 )	[ 0 , 4 )	17				70.0576	PV
580	[ 0 , 10 )	[ 90 , 95 )	[ 0 , 20 )	[ 100 , 500 )	[ 15 , 45 )	[ -1 , 0 )	[ 0 , 2000 )	[ 4 , inf )	563	16	2.84192	58.1684	58.1684	LiDAR
581	[ 0 , 10 )	[ 90 , 95 )	[ 0 , 20 )	[ 100 , 500 )	[ 15 , 45 )	[ -1 , 0 )	[ 2000 , 4000 )	[ 0 , 4 )	29758	1389	4.66765	107.213	107.213	LiDAR
582	[ 0 , 10 )	[ 90 , 95 )	[ 0 , 20 )	[ 100 , 500 )	[ 15 , 45 )	[ -1 , 0 )	[ 2000 , 4000 )	[ 4 , inf )	9856	342	3.46997	104.328	104.328	LiDAR
583	[ 0 , 10 )	[ 90 , 95 )	[ 0 , 20 )	[ 100 , 500 )	[ 15 , 45 )	[ -1 , 0 )	[ 4000 , inf )	[ 0 , 4 )	3045	85	2.79146	104.568	104.568	LiDAR
584	[ 0 , 10 )	[ 90 , 95 )	[ 0 , 20 )	[ 100 , 500 )	[ 15 , 45 )	[ -1 , 0 )	[ 4000 , inf )	[ 4 , inf )	79	6	7.59494	90.7005	90.7005	LiDAR
585	[ 0 , 10 )	[ 90 , 95 )	[ 0 , 20 )	[ 100 , 500 )	[ 15 , 45 )	[ 0 , inf )	[ 0 , 2000 )	[ 0 , 4 )	3				70.0576	PV
586	[ 0 , 10 )	[ 90 , 95 )	[ 0 , 20 )	[ 100 , 500 )	[ 15 , 45 )	[ 0 , inf )	[ 0 , 2000 )	[ 4 , inf )	573	27	4.71204	70.3274	70.3274	LiDAR
587	[ 0 , 10 )	[ 90 , 95 )	[ 0 , 20 )	[ 100 , 500 )	[ 15 , 45 )	[ 0 , inf )	[ 2000 , 4000 )	[ 0 , 4 )	41078	1511	3.67837	94.9499	94.9499	LiDAR
588	[ 0 , 10 )	[ 90 , 95 )	[ 0 , 20 )	[ 100 , 500 )	[ 15 , 45 )	[ 0 , inf )	[ 2000 , 4000 )	[ 4 , inf )	8975	407	4.53482	98.6169	98.6169	LiDAR
589	[ 0 , 10 )	[ 90 , 95 )	[ 0 , 20 )	[ 100 , 500 )	[ 15 , 45 )	[ 0 , inf )	[ 4000 , inf )	[ 0 , 4 )	8969	449	5.00613	87.0241	87.0241	LiDAR
590	[ 0 , 10 )	[ 90 , 95 )	[ 0 , 20 )	[ 100 , 500 )	[ 15 , 45 )	[ 0 , inf )	[ 4000 , inf )	[ 4 , inf )	226	20	8.84956	22.3317	22.3317	LiDAR
591	[ 0 , 10 )	[ 90 , 95 )	[ 0 , 20 )	[ 100 , 500 )	[ 45 , inf )	[ 0 , inf )	[ 2000 , 4000 )	[ 0 , 4 )	1				70.0576	PV
592	[ 0 , 10 )	[ 90 , 95 )	[ 0 , 20 )	[ 500 , 1500 )	[ 0 , 15 )	[ -1 , 0 )	[ 0 , 2000 )	[ 4 , inf )	151				70.0576	PV
593	[ 0 , 10 )	[ 90 , 95 )	[ 0 , 20 )	[ 500 , 1500 )	[ 0 , 15 )	[ -1 , 0 )	[ 2000 , 4000 )	[ 0 , 4 )	35105	897	2.55519	92.1049	92.1049	LiDAR
594	[ 0 , 10 )	[ 90 , 95 )	[ 0 , 20 )	[ 500 , 1500 )	[ 0 , 15 )	[ -1 , 0 )	[ 2000 , 4000 )	[ 4 , inf )	10652	145	1.36125	56.6187	56.6187	LiDAR
595	[ 0 , 10 )	[ 90 , 95 )	[ 0 , 20 )	[ 500 , 1500 )	[ 0 , 15 )	[ -1 , 0 )	[ 4000 , inf )	[ 0 , 4 )	2930	85	2.90102	45.5864	45.5864	LiDAR
596	[ 0 , 10 )	[ 90 , 95 )	[ 0 , 20 )	[ 500 , 1500 )	[ 0 , 15 )	[ -1 , 0 )	[ 4000 , inf )	[ 4 , inf )	35				70.0576	PV
597	[ 0 , 10 )	[ 90 , 95 )	[ 0 , 20 )	[ 500 , 1500 )	[ 0 , 15 )	[ 0 , inf )	[ 0 , 2000 )	[ 4 , inf )	58				70.0576	PV
598	[ 0 , 10 )	[ 90 , 95 )	[ 0 , 20 )	[ 500 , 1500 )	[ 0 , 15 )	[ 0 , inf )	[ 2000 , 4000 )	[ 0 , 4 )	47738	1388	2.90754	86.1575	86.1575	LiDAR
599	[ 0 , 10 )	[ 90 , 95 )	[ 0 , 20 )	[ 500 , 1500 )	[ 0 , 15 )	[ 0 , inf )	[ 2000 , 4000 )	[ 4 , inf )	10131	245	2.41832	95.2225	95.2225	LiDAR
600	[ 0 , 10 )	[ 90 , 95 )	[ 0 , 20 )	[ 500 , 1500 )	[ 0 , 15 )	[ 0 , inf )	[ 4000 , inf )	[ 0 , 4 )	5019	153	3.04842	67.0158	67.0158	LiDAR
601	[ 0 , 10 )	[ 90 , 95 )	[ 0 , 20 )	[ 500 , 1500 )	[ 0 , 15 )	[ 0 , inf )	[ 4000 , inf )	[ 4 , inf )	57	12	21.0526	34.1738	34.1738	LiDAR
602	[ 0 , 10 )	[ 90 , 95 )	[ 0 , 20 )	[ 500 , 1500 )	[ 15 , 45 )	[ -1 , 0 )	[ 0 , 2000 )	[ 4 , inf )	125				70.0576	PV
603	[ 0 , 10 )	[ 90 , 95 )	[ 0 , 20 )	[ 500 , 1500 )	[ 15 , 45 )	[ -1 , 0 )	[ 2000 , 4000 )	[ 0 , 4 )	45291	1356	2.99397	95.4922	95.4922	LiDAR
604	[ 0 , 10 )	[ 90 , 95 )	[ 0 , 20 )	[ 500 , 1500 )	[ 15 , 45 )	[ -1 , 0 )	[ 2000 , 4000 )	[ 4 , inf )	11157	225	2.01667	73.5074	73.5074	LiDAR
605	[ 0 , 10 )	[ 90 , 95 )	[ 0 , 20 )	[ 500 , 1500 )	[ 15 , 45 )	[ -1 , 0 )	[ 4000 , inf )	[ 0 , 4 )	3266	109	3.33742	64.048	64.048	LiDAR
606	[ 0 , 10 )	[ 90 , 95 )	[ 0 , 20 )	[ 500 , 1500 )	[ 15 , 45 )	[ -1 , 0 )	[ 4000 , inf )	[ 4 , inf )	55	3	5.45455	80.2127	80.2127	LiDAR
607	[ 0 , 10 )	[ 90 , 95 )	[ 0 , 20 )	[ 500 , 1500 )	[ 15 , 45 )	[ 0 , inf )	[ 0 , 2000 )	[ 4 , inf )	78				70.0576	PV
608	[ 0 , 10 )	[ 90 , 95 )	[ 0 , 20 )	[ 500 , 1500 )	[ 15 , 45 )	[ 0 , inf )	[ 2000 , 4000 )	[ 0 , 4 )	72661	1797	2.47313	98.9027	98.9027	LiDAR
609	[ 0 , 10 )	[ 90 , 95 )	[ 0 , 20 )	[ 500 , 1500 )	[ 15 , 45 )	[ 0 , inf )	[ 2000 , 4000 )	[ 4 , inf )	12276	334	2.72076	91.635	91.635	LiDAR
610	[ 0 , 10 )	[ 90 , 95 )	[ 0 , 20 )	[ 500 , 1500 )	[ 15 , 45 )	[ 0 , inf )	[ 4000 , inf )	[ 0 , 4 )	7757	297	3.8288	67.0622	67.0622	LiDAR
611	[ 0 , 10 )	[ 90 , 95 )	[ 0 , 20 )	[ 500 , 1500 )	[ 15 , 45 )	[ 0 , inf )	[ 4000 , inf )	[ 4 , inf )	33	2	6.06061	37.326	37.326	LiDAR
612	[ 0 , 10 )	[ 90 , 95 )	[ 0 , 20 )	[ 500 , 1500 )	[ 45 , inf )	[ -1 , 0 )	[ 2000 , 4000 )	[ 0 , 4 )	9				70.0576	PV
613	[ 0 , 10 )	[ 90 , 95 )	[ 0 , 20 )	[ 500 , 1500 )	[ 45 , inf )	[ -1 , 0 )	[ 2000 , 4000 )	[ 4 , inf )	7				70.0576	PV
614	[ 0 , 10 )	[ 90 , 95 )	[ 0 , 20 )	[ 500 , 1500 )	[ 45 , inf )	[ -1 , 0 )	[ 4000 , inf )	[ 0 , 4 )	6				70.0576	PV
615	[ 0 , 10 )	[ 90 , 95 )	[ 0 , 20 )	[ 500 , 1500 )	[ 45 , inf )	[ 0 , inf )	[ 2000 , 4000 )	[ 0 , 4 )	21				70.0576	PV
616	[ 0 , 10 )	[ 90 , 95 )	[ 0 , 20 )	[ 500 , 1500 )	[ 45 , inf )	[ 0 , inf )	[ 2000 , 4000 )	[ 4 , inf )	5				70.0576	PV
617	[ 0 , 10 )	[ 90 , 95 )	[ 0 , 20 )	[ 500 , 1500 )	[ 45 , inf )	[ 0 , inf )	[ 4000 , inf )	[ 0 , 4 )	15				70.0576	PV
618	[ 0 , 10 )	[ 90 , 95 )	[ 0 , 20 )	[ 1500 , inf )	[ 0 , 15 )	[ -1 , 0 )	[ 2000 , 4000 )	[ 0 , 4 )	4933	131	2.65558	104.596	104.596	LiDAR
619	[ 0 , 10 )	[ 90 , 95 )	[ 0 , 20 )	[ 1500 , inf )	[ 0 , 15 )	[ -1 , 0 )	[ 2000 , 4000 )	[ 4 , inf )	2092	32	1.52964	89.0878	89.0878	LiDAR
620	[ 0 , 10 )	[ 90 , 95 )	[ 0 , 20 )	[ 1500 , inf )	[ 0 , 15 )	[ -1 , 0 )	[ 4000 , inf )	[ 0 , 4 )	28				70.0576	PV
621	[ 0 , 10 )	[ 90 , 95 )	[ 0 , 20 )	[ 1500 , inf )	[ 0 , 15 )	[ 0 , inf )	[ 2000 , 4000 )	[ 0 , 4 )	6966	116	1.66523	93.9435	93.9435	LiDAR
622	[ 0 , 10 )	[ 90 , 95 )	[ 0 , 20 )	[ 1500 , inf )	[ 0 , 15 )	[ 0 , inf )	[ 2000 , 4000 )	[ 4 , inf )	2393	30	1.25366	82.9031	82.9031	LiDAR
623	[ 0 , 10 )	[ 90 , 95 )	[ 0 , 20 )	[ 1500 , inf )	[ 15 , 45 )	[ -1 , 0 )	[ 2000 , 4000 )	[ 0 , 4 )	9429	281	2.98017	107.123	107.123	LiDAR
624	[ 0 , 10 )	[ 90 , 95 )	[ 0 , 20 )	[ 1500 , inf )	[ 15 , 45 )	[ -1 , 0 )	[ 2000 , 4000 )	[ 4 , inf )	4546	34	0.74791	78.0515	70.0576	PV
625	[ 0 , 10 )	[ 90 , 95 )	[ 0 , 20 )	[ 1500 , inf )	[ 15 , 45 )	[ -1 , 0 )	[ 4000 , inf )	[ 0 , 4 )	97				70.0576	PV
626	[ 0 , 10 )	[ 90 , 95 )	[ 0 , 20 )	[ 1500 , inf )	[ 15 , 45 )	[ 0 , inf )	[ 2000 , 4000 )	[ 0 , 4 )	14241	302	2.12064	106.076	106.076	LiDAR
627	[ 0 , 10 )	[ 90 , 95 )	[ 0 , 20 )	[ 1500 , inf )	[ 15 , 45 )	[ 0 , inf )	[ 2000 , 4000 )	[ 4 , inf )	6258	96	1.53404	106.6	106.6	LiDAR
628	[ 0 , 10 )	[ 90 , 95 )	[ 0 , 20 )	[ 1500 , inf )	[ 15 , 45 )	[ 0 , inf )	[ 4000 , inf )	[ 0 , 4 )	9				70.0576	PV
629	[ 0 , 10 )	[ 90 , 95 )	[ 0 , 20 )	[ 1500 , inf )	[ 45 , inf )	[ -1 , 0 )	[ 2000 , 4000 )	[ 0 , 4 )	15				70.0576	PV
630	[ 0 , 10 )	[ 90 , 95 )	[ 0 , 20 )	[ 1500 , inf )	[ 45 , inf )	[ -1 , 0 )	[ 2000 , 4000 )	[ 4 , inf )	5				70.0576	PV
631	[ 0 , 10 )	[ 90 , 95 )	[ 0 , 20 )	[ 1500 , inf )	[ 45 , inf )	[ 0 , inf )	[ 2000 , 4000 )	[ 0 , 4 )	13				70.0576	PV
632	[ 0 , 10 )	[ 90 , 95 )	[ 0 , 20 )	[ 1500 , inf )	[ 45 , inf )	[ 0 , inf )	[ 2000 , 4000 )	[ 4 , inf )	7				70.0576	PV
633	[ 0 , 10 )	[ 90 , 95 )	[ 20 , inf )	[ 0 , 100 )	[ 0 , 15 )	[ -1 , 0 )	[ 0 , 2000 )	[ 4 , inf )	840	15	1.78571	8.66825	8.66825	LiDAR
634	[ 0 , 10 )	[ 90 , 95 )	[ 20 , inf )	[ 0 , 100 )	[ 0 , 15 )	[ -1 , 0 )	[ 2000 , 4000 )	[ 0 , 4 )	4093	160	3.90911	71.0857	71.0857	LiDAR
635	[ 0 , 10 )	[ 90 , 95 )	[ 20 , inf )	[ 0 , 100 )	[ 0 , 15 )	[ -1 , 0 )	[ 2000 , 4000 )	[ 4 , inf )	7338	139	1.89425	81.4087	81.4087	LiDAR
636	[ 0 , 10 )	[ 90 , 95 )	[ 20 , inf )	[ 0 , 100 )	[ 0 , 15 )	[ -1 , 0 )	[ 4000 , inf )	[ 0 , 4 )	1017	55	5.40806	22.1951	22.1951	LiDAR
637	[ 0 , 10 )	[ 90 , 95 )	[ 20 , inf )	[ 0 , 100 )	[ 0 , 15 )	[ -1 , 0 )	[ 4000 , inf )	[ 4 , inf )	1				70.0576	PV
638	[ 0 , 10 )	[ 90 , 95 )	[ 20 , inf )	[ 0 , 100 )	[ 0 , 15 )	[ 0 , inf )	[ 0 , 2000 )	[ 4 , inf )	855	13	1.52047	5.48013	5.48013	LiDAR
639	[ 0 , 10 )	[ 90 , 95 )	[ 20 , inf )	[ 0 , 100 )	[ 0 , 15 )	[ 0 , inf )	[ 2000 , 4000 )	[ 0 , 4 )	5410	236	4.36229	72.2551	72.2551	LiDAR
640	[ 0 , 10 )	[ 90 , 95 )	[ 20 , inf )	[ 0 , 100 )	[ 0 , 15 )	[ 0 , inf )	[ 2000 , 4000 )	[ 4 , inf )	4106	105	2.55723	53.7303	53.7303	LiDAR
641	[ 0 , 10 )	[ 90 , 95 )	[ 20 , inf )	[ 0 , 100 )	[ 0 , 15 )	[ 0 , inf )	[ 4000 , inf )	[ 0 , 4 )	2399	147	6.12755	48.534	48.534	LiDAR
642	[ 0 , 10 )	[ 90 , 95 )	[ 20 , inf )	[ 0 , 100 )	[ 0 , 15 )	[ 0 , inf )	[ 4000 , inf )	[ 4 , inf )	4				70.0576	PV
643	[ 0 , 10 )	[ 90 , 95 )	[ 20 , inf )	[ 0 , 100 )	[ 15 , 45 )	[ -1 , 0 )	[ 0 , 2000 )	[ 4 , inf )	26				70.0576	PV
644	[ 0 , 10 )	[ 90 , 95 )	[ 20 , inf )	[ 0 , 100 )	[ 15 , 45 )	[ -1 , 0 )	[ 2000 , 4000 )	[ 0 , 4 )	113	2	1.76991	89.9594	89.9594	LiDAR
645	[ 0 , 10 )	[ 90 , 95 )	[ 20 , inf )	[ 0 , 100 )	[ 15 , 45 )	[ -1 , 0 )	[ 2000 , 4000 )	[ 4 , inf )	97				70.0576	PV
646	[ 0 , 10 )	[ 90 , 95 )	[ 20 , inf )	[ 0 , 100 )	[ 15 , 45 )	[ -1 , 0 )	[ 4000 , inf )	[ 0 , 4 )	12				70.0576	PV
647	[ 0 , 10 )	[ 90 , 95 )	[ 20 , inf )	[ 0 , 100 )	[ 15 , 45 )	[ -1 , 0 )	[ 4000 , inf )	[ 4 , inf )	1				70.0576	PV
648	[ 0 , 10 )	[ 90 , 95 )	[ 20 , inf )	[ 0 , 100 )	[ 15 , 45 )	[ 0 , inf )	[ 0 , 2000 )	[ 4 , inf )	19	2	10.5263	39.9022	39.9022	LiDAR
649	[ 0 , 10 )	[ 90 , 95 )	[ 20 , inf )	[ 0 , 100 )	[ 15 , 45 )	[ 0 , inf )	[ 2000 , 4000 )	[ 0 , 4 )	207	8	3.86473	59.7018	59.7018	LiDAR
650	[ 0 , 10 )	[ 90 , 95 )	[ 20 , inf )	[ 0 , 100 )	[ 15 , 45 )	[ 0 , inf )	[ 2000 , 4000 )	[ 4 , inf )	105				70.0576	PV
651	[ 0 , 10 )	[ 90 , 95 )	[ 20 , inf )	[ 0 , 100 )	[ 15 , 45 )	[ 0 , inf )	[ 4000 , inf )	[ 0 , 4 )	53	4	7.54717	99.5059	99.5059	LiDAR
652	[ 0 , 10 )	[ 90 , 95 )	[ 20 , inf )	[ 0 , 100 )	[ 15 , 45 )	[ 0 , inf )	[ 4000 , inf )	[ 4 , inf )	6	2	33.3333	39.9013	39.9013	LiDAR
653	[ 0 , 10 )	[ 90 , 95 )	[ 20 , inf )	[ 100 , 500 )	[ 0 , 15 )	[ -1 , 0 )	[ 0 , 2000 )	[ 4 , inf )	595	25	4.20168	10.3074	10.3074	LiDAR
654	[ 0 , 10 )	[ 90 , 95 )	[ 20 , inf )	[ 100 , 500 )	[ 0 , 15 )	[ -1 , 0 )	[ 2000 , 4000 )	[ 0 , 4 )	8597	345	4.01303	93.2867	93.2867	LiDAR
655	[ 0 , 10 )	[ 90 , 95 )	[ 20 , inf )	[ 100 , 500 )	[ 0 , 15 )	[ -1 , 0 )	[ 2000 , 4000 )	[ 4 , inf )	3959	170	4.29401	56.4115	56.4115	LiDAR
656	[ 0 , 10 )	[ 90 , 95 )	[ 20 , inf )	[ 100 , 500 )	[ 0 , 15 )	[ -1 , 0 )	[ 4000 , inf )	[ 0 , 4 )	1195	49	4.10042	72.7483	72.7483	LiDAR
657	[ 0 , 10 )	[ 90 , 95 )	[ 20 , inf )	[ 100 , 500 )	[ 0 , 15 )	[ -1 , 0 )	[ 4000 , inf )	[ 4 , inf )	16				70.0576	PV
658	[ 0 , 10 )	[ 90 , 95 )	[ 20 , inf )	[ 100 , 500 )	[ 0 , 15 )	[ 0 , inf )	[ 0 , 2000 )	[ 4 , inf )	466				70.0576	PV
659	[ 0 , 10 )	[ 90 , 95 )	[ 20 , inf )	[ 100 , 500 )	[ 0 , 15 )	[ 0 , inf )	[ 2000 , 4000 )	[ 0 , 4 )	13790	364	2.63959	89.3374	89.3374	LiDAR
660	[ 0 , 10 )	[ 90 , 95 )	[ 20 , inf )	[ 100 , 500 )	[ 0 , 15 )	[ 0 , inf )	[ 2000 , 4000 )	[ 4 , inf )	3042	74	2.43261	55.4055	55.4055	LiDAR
661	[ 0 , 10 )	[ 90 , 95 )	[ 20 , inf )	[ 100 , 500 )	[ 0 , 15 )	[ 0 , inf )	[ 4000 , inf )	[ 0 , 4 )	2903	115	3.96142	81.4281	81.4281	LiDAR
662	[ 0 , 10 )	[ 90 , 95 )	[ 20 , inf )	[ 100 , 500 )	[ 0 , 15 )	[ 0 , inf )	[ 4000 , inf )	[ 4 , inf )	15				70.0576	PV
663	[ 0 , 10 )	[ 90 , 95 )	[ 20 , inf )	[ 100 , 500 )	[ 15 , 45 )	[ -1 , 0 )	[ 0 , 2000 )	[ 0 , 4 )	5				70.0576	PV
664	[ 0 , 10 )	[ 90 , 95 )	[ 20 , inf )	[ 100 , 500 )	[ 15 , 45 )	[ -1 , 0 )	[ 0 , 2000 )	[ 4 , inf )	151	11	7.28477	37.9173	37.9173	LiDAR
665	[ 0 , 10 )	[ 90 , 95 )	[ 20 , inf )	[ 100 , 500 )	[ 15 , 45 )	[ -1 , 0 )	[ 2000 , 4000 )	[ 0 , 4 )	5292	204	3.85488	105.097	105.097	LiDAR
666	[ 0 , 10 )	[ 90 , 95 )	[ 20 , inf )	[ 100 , 500 )	[ 15 , 45 )	[ -1 , 0 )	[ 2000 , 4000 )	[ 4 , inf )	1380	66	4.78261	22.3678	22.3678	LiDAR
667	[ 0 , 10 )	[ 90 , 95 )	[ 20 , inf )	[ 100 , 500 )	[ 15 , 45 )	[ -1 , 0 )	[ 4000 , inf )	[ 0 , 4 )	564	23	4.07801	105.741	105.741	LiDAR
668	[ 0 , 10 )	[ 90 , 95 )	[ 20 , inf )	[ 100 , 500 )	[ 15 , 45 )	[ -1 , 0 )	[ 4000 , inf )	[ 4 , inf )	20				70.0576	PV
669	[ 0 , 10 )	[ 90 , 95 )	[ 20 , inf )	[ 100 , 500 )	[ 15 , 45 )	[ 0 , inf )	[ 0 , 2000 )	[ 0 , 4 )	4				70.0576	PV
670	[ 0 , 10 )	[ 90 , 95 )	[ 20 , inf )	[ 100 , 500 )	[ 15 , 45 )	[ 0 , inf )	[ 0 , 2000 )	[ 4 , inf )	206	4	1.94175	38.9333	38.9333	LiDAR
671	[ 0 , 10 )	[ 90 , 95 )	[ 20 , inf )	[ 100 , 500 )	[ 15 , 45 )	[ 0 , inf )	[ 2000 , 4000 )	[ 0 , 4 )	8103	376	4.64026	80.3934	80.3934	LiDAR
672	[ 0 , 10 )	[ 90 , 95 )	[ 20 , inf )	[ 100 , 500 )	[ 15 , 45 )	[ 0 , inf )	[ 2000 , 4000 )	[ 4 , inf )	1637	110	6.71961	21.791	21.791	LiDAR
673	[ 0 , 10 )	[ 90 , 95 )	[ 20 , inf )	[ 100 , 500 )	[ 15 , 45 )	[ 0 , inf )	[ 4000 , inf )	[ 0 , 4 )	1324	69	5.21148	114.076	114.076	LiDAR
674	[ 0 , 10 )	[ 90 , 95 )	[ 20 , inf )	[ 100 , 500 )	[ 15 , 45 )	[ 0 , inf )	[ 4000 , inf )	[ 4 , inf )	63	2	3.1746	34.6722	34.6722	LiDAR
675	[ 0 , 10 )	[ 90 , 95 )	[ 20 , inf )	[ 100 , 500 )	[ 45 , inf )	[ 0 , inf )	[ 2000 , 4000 )	[ 0 , 4 )	3				70.0576	PV
676	[ 0 , 10 )	[ 90 , 95 )	[ 20 , inf )	[ 500 , 1500 )	[ 0 , 15 )	[ -1 , 0 )	[ 0 , 2000 )	[ 4 , inf )	14				70.0576	PV
677	[ 0 , 10 )	[ 90 , 95 )	[ 20 , inf )	[ 500 , 1500 )	[ 0 , 15 )	[ -1 , 0 )	[ 2000 , 4000 )	[ 0 , 4 )	6511	106	1.62801	61.3586	61.3586	LiDAR
678	[ 0 , 10 )	[ 90 , 95 )	[ 20 , inf )	[ 500 , 1500 )	[ 0 , 15 )	[ -1 , 0 )	[ 2000 , 4000 )	[ 4 , inf )	1066	4	0.375235	22.2163	70.0576	PV
679	[ 0 , 10 )	[ 90 , 95 )	[ 20 , inf )	[ 500 , 1500 )	[ 0 , 15 )	[ -1 , 0 )	[ 4000 , inf )	[ 0 , 4 )	621	8	1.28824	53.2439	53.2439	LiDAR
680	[ 0 , 10 )	[ 90 , 95 )	[ 20 , inf )	[ 500 , 1500 )	[ 0 , 15 )	[ -1 , 0 )	[ 4000 , inf )	[ 4 , inf )	1				70.0576	PV
681	[ 0 , 10 )	[ 90 , 95 )	[ 20 , inf )	[ 500 , 1500 )	[ 0 , 15 )	[ 0 , inf )	[ 0 , 2000 )	[ 4 , inf )	11				70.0576	PV
682	[ 0 , 10 )	[ 90 , 95 )	[ 20 , inf )	[ 500 , 1500 )	[ 0 , 15 )	[ 0 , inf )	[ 2000 , 4000 )	[ 0 , 4 )	10669	189	1.77149	86.4442	86.4442	LiDAR
683	[ 0 , 10 )	[ 90 , 95 )	[ 20 , inf )	[ 500 , 1500 )	[ 0 , 15 )	[ 0 , inf )	[ 2000 , 4000 )	[ 4 , inf )	1245	5	0.401606	92.2483	70.0576	PV
684	[ 0 , 10 )	[ 90 , 95 )	[ 20 , inf )	[ 500 , 1500 )	[ 0 , 15 )	[ 0 , inf )	[ 4000 , inf )	[ 0 , 4 )	797	29	3.63864	60.3562	60.3562	LiDAR
685	[ 0 , 10 )	[ 90 , 95 )	[ 20 , inf )	[ 500 , 1500 )	[ 15 , 45 )	[ -1 , 0 )	[ 0 , 2000 )	[ 4 , inf )	12				70.0576	PV
686	[ 0 , 10 )	[ 90 , 95 )	[ 20 , inf )	[ 500 , 1500 )	[ 15 , 45 )	[ -1 , 0 )	[ 2000 , 4000 )	[ 0 , 4 )	7602	188	2.47303	62.6399	62.6399	LiDAR
687	[ 0 , 10 )	[ 90 , 95 )	[ 20 , inf )	[ 500 , 1500 )	[ 15 , 45 )	[ -1 , 0 )	[ 2000 , 4000 )	[ 4 , inf )	1383	14	1.01229	26.2374	26.2374	LiDAR
688	[ 0 , 10 )	[ 90 , 95 )	[ 20 , inf )	[ 500 , 1500 )	[ 15 , 45 )	[ -1 , 0 )	[ 4000 , inf )	[ 0 , 4 )	1086	40	3.68324	64.2341	64.2341	LiDAR
689	[ 0 , 10 )	[ 90 , 95 )	[ 20 , inf )	[ 500 , 1500 )	[ 15 , 45 )	[ -1 , 0 )	[ 4000 , inf )	[ 4 , inf )	28				70.0576	PV
690	[ 0 , 10 )	[ 90 , 95 )	[ 20 , inf )	[ 500 , 1500 )	[ 15 , 45 )	[ 0 , inf )	[ 0 , 2000 )	[ 4 , inf )	15				70.0576	PV
691	[ 0 , 10 )	[ 90 , 95 )	[ 20 , inf )	[ 500 , 1500 )	[ 15 , 45 )	[ 0 , inf )	[ 2000 , 4000 )	[ 0 , 4 )	16336	331	2.0262	78.655	78.655	LiDAR
692	[ 0 , 10 )	[ 90 , 95 )	[ 20 , inf )	[ 500 , 1500 )	[ 15 , 45 )	[ 0 , inf )	[ 2000 , 4000 )	[ 4 , inf )	2923	22	0.752651	18.322	70.0576	PV
693	[ 0 , 10 )	[ 90 , 95 )	[ 20 , inf )	[ 500 , 1500 )	[ 15 , 45 )	[ 0 , inf )	[ 4000 , inf )	[ 0 , 4 )	2478	69	2.7845	52.5381	52.5381	LiDAR
694	[ 0 , 10 )	[ 90 , 95 )	[ 20 , inf )	[ 500 , 1500 )	[ 15 , 45 )	[ 0 , inf )	[ 4000 , inf )	[ 4 , inf )	14				70.0576	PV
695	[ 0 , 10 )	[ 90 , 95 )	[ 20 , inf )	[ 500 , 1500 )	[ 45 , inf )	[ -1 , 0 )	[ 2000 , 4000 )	[ 0 , 4 )	4				70.0576	PV
696	[ 0 , 10 )	[ 90 , 95 )	[ 20 , inf )	[ 500 , 1500 )	[ 45 , inf )	[ -1 , 0 )	[ 4000 , inf )	[ 0 , 4 )	2				70.0576	PV
697	[ 0 , 10 )	[ 90 , 95 )	[ 20 , inf )	[ 500 , 1500 )	[ 45 , inf )	[ 0 , inf )	[ 2000 , 4000 )	[ 0 , 4 )	15				70.0576	PV
698	[ 0 , 10 )	[ 90 , 95 )	[ 20 , inf )	[ 500 , 1500 )	[ 45 , inf )	[ 0 , inf )	[ 2000 , 4000 )	[ 4 , inf )	5				70.0576	PV
699	[ 0 , 10 )	[ 90 , 95 )	[ 20 , inf )	[ 500 , 1500 )	[ 45 , inf )	[ 0 , inf )	[ 4000 , inf )	[ 0 , 4 )	1				70.0576	PV
700	[ 0 , 10 )	[ 90 , 95 )	[ 20 , inf )	[ 1500 , inf )	[ 0 , 15 )	[ -1 , 0 )	[ 2000 , 4000 )	[ 0 , 4 )	904	8	0.884956	69.8935	70.0576	PV
701	[ 0 , 10 )	[ 90 , 95 )	[ 20 , inf )	[ 1500 , inf )	[ 0 , 15 )	[ -1 , 0 )	[ 2000 , 4000 )	[ 4 , inf )	148				70.0576	PV
702	[ 0 , 10 )	[ 90 , 95 )	[ 20 , inf )	[ 1500 , inf )	[ 0 , 15 )	[ -1 , 0 )	[ 4000 , inf )	[ 0 , 4 )	8				70.0576	PV
703	[ 0 , 10 )	[ 90 , 95 )	[ 20 , inf )	[ 1500 , inf )	[ 0 , 15 )	[ 0 , inf )	[ 2000 , 4000 )	[ 0 , 4 )	1747	32	1.83171	74.9593	74.9593	LiDAR
704	[ 0 , 10 )	[ 90 , 95 )	[ 20 , inf )	[ 1500 , inf )	[ 0 , 15 )	[ 0 , inf )	[ 2000 , 4000 )	[ 4 , inf )	464	3	0.646552	36.553	70.0576	PV
705	[ 0 , 10 )	[ 90 , 95 )	[ 20 , inf )	[ 1500 , inf )	[ 15 , 45 )	[ -1 , 0 )	[ 2000 , 4000 )	[ 0 , 4 )	1383	16	1.15691	96.3108	96.3108	LiDAR
706	[ 0 , 10 )	[ 90 , 95 )	[ 20 , inf )	[ 1500 , inf )	[ 15 , 45 )	[ -1 , 0 )	[ 2000 , 4000 )	[ 4 , inf )	346				70.0576	PV
707	[ 0 , 10 )	[ 90 , 95 )	[ 20 , inf )	[ 1500 , inf )	[ 15 , 45 )	[ -1 , 0 )	[ 4000 , inf )	[ 0 , 4 )	31				70.0576	PV
708	[ 0 , 10 )	[ 90 , 95 )	[ 20 , inf )	[ 1500 , inf )	[ 15 , 45 )	[ 0 , inf )	[ 2000 , 4000 )	[ 0 , 4 )	3217	87	2.70438	71.2052	71.2052	LiDAR
709	[ 0 , 10 )	[ 90 , 95 )	[ 20 , inf )	[ 1500 , inf )	[ 15 , 45 )	[ 0 , inf )	[ 2000 , 4000 )	[ 4 , inf )	1370	7	0.510949	48.0695	70.0576	PV
710	[ 0 , 10 )	[ 90 , 95 )	[ 20 , inf )	[ 1500 , inf )	[ 15 , 45 )	[ 0 , inf )	[ 4000 , inf )	[ 0 , 4 )	1				70.0576	PV
711	[ 0 , 10 )	[ 90 , 95 )	[ 20 , inf )	[ 1500 , inf )	[ 45 , inf )	[ -1 , 0 )	[ 2000 , 4000 )	[ 0 , 4 )	13				70.0576	PV
712	[ 0 , 10 )	[ 90 , 95 )	[ 20 , inf )	[ 1500 , inf )	[ 45 , inf )	[ 0 , inf )	[ 2000 , 4000 )	[ 0 , 4 )	10				70.0576	PV
713	[ 0 , 10 )	[ 90 , 95 )	[ 20 , inf )	[ 1500 , inf )	[ 45 , inf )	[ 0 , inf )	[ 2000 , 4000 )	[ 4 , inf )	2				70.0576	PV
714	[ 0 , 10 )	[ 95 , 98 )	[ 0 , 20 )	[ 0 , 100 )	[ 0 , 15 )	[ -1 , 0 )	[ 0 , 2000 )	[ 4 , inf )	2902	69	2.37767	21.5726	21.5726	LiDAR
715	[ 0 , 10 )	[ 95 , 98 )	[ 0 , 20 )	[ 0 , 100 )	[ 0 , 15 )	[ -1 , 0 )	[ 2000 , 4000 )	[ 0 , 4 )	13959	550	3.94011	60.0752	60.0752	LiDAR
716	[ 0 , 10 )	[ 95 , 98 )	[ 0 , 20 )	[ 0 , 100 )	[ 0 , 15 )	[ -1 , 0 )	[ 2000 , 4000 )	[ 4 , inf )	18765	686	3.65574	36.6557	36.6557	LiDAR
717	[ 0 , 10 )	[ 95 , 98 )	[ 0 , 20 )	[ 0 , 100 )	[ 0 , 15 )	[ -1 , 0 )	[ 4000 , inf )	[ 0 , 4 )	4175	413	9.89222	94.7626	94.7626	LiDAR
718	[ 0 , 10 )	[ 95 , 98 )	[ 0 , 20 )	[ 0 , 100 )	[ 0 , 15 )	[ -1 , 0 )	[ 4000 , inf )	[ 4 , inf )	50	20	40	63.79	63.79	LiDAR
719	[ 0 , 10 )	[ 95 , 98 )	[ 0 , 20 )	[ 0 , 100 )	[ 0 , 15 )	[ 0 , inf )	[ 0 , 2000 )	[ 4 , inf )	3333	144	4.32043	20.5513	20.5513	LiDAR
720	[ 0 , 10 )	[ 95 , 98 )	[ 0 , 20 )	[ 0 , 100 )	[ 0 , 15 )	[ 0 , inf )	[ 2000 , 4000 )	[ 0 , 4 )	30070	1037	3.44862	58.4522	58.4522	LiDAR
721	[ 0 , 10 )	[ 95 , 98 )	[ 0 , 20 )	[ 0 , 100 )	[ 0 , 15 )	[ 0 , inf )	[ 2000 , 4000 )	[ 4 , inf )	14119	434	3.07387	37.5537	37.5537	LiDAR
722	[ 0 , 10 )	[ 95 , 98 )	[ 0 , 20 )	[ 0 , 100 )	[ 0 , 15 )	[ 0 , inf )	[ 4000 , inf )	[ 0 , 4 )	14986	870	5.80542	93.1131	93.1131	LiDAR
723	[ 0 , 10 )	[ 95 , 98 )	[ 0 , 20 )	[ 0 , 100 )	[ 0 , 15 )	[ 0 , inf )	[ 4000 , inf )	[ 4 , inf )	9				83.54	PV
724	[ 0 , 10 )	[ 95 , 98 )	[ 0 , 20 )	[ 0 , 100 )	[ 15 , 45 )	[ -1 , 0 )	[ 0 , 2000 )	[ 4 , inf )	6				83.54	PV
725	[ 0 , 10 )	[ 95 , 98 )	[ 0 , 20 )	[ 0 , 100 )	[ 15 , 45 )	[ -1 , 0 )	[ 2000 , 4000 )	[ 0 , 4 )	264	9	3.40909	42.9504	42.9504	LiDAR
726	[ 0 , 10 )	[ 95 , 98 )	[ 0 , 20 )	[ 0 , 100 )	[ 15 , 45 )	[ -1 , 0 )	[ 2000 , 4000 )	[ 4 , inf )	101				83.54	PV
727	[ 0 , 10 )	[ 95 , 98 )	[ 0 , 20 )	[ 0 , 100 )	[ 15 , 45 )	[ -1 , 0 )	[ 4000 , inf )	[ 0 , 4 )	113				83.54	PV
728	[ 0 , 10 )	[ 95 , 98 )	[ 0 , 20 )	[ 0 , 100 )	[ 15 , 45 )	[ -1 , 0 )	[ 4000 , inf )	[ 4 , inf )	28	4	14.2857	52.1045	52.1045	LiDAR
729	[ 0 , 10 )	[ 95 , 98 )	[ 0 , 20 )	[ 0 , 100 )	[ 15 , 45 )	[ 0 , inf )	[ 0 , 2000 )	[ 4 , inf )	10	2	20	62.1328	62.1328	LiDAR
730	[ 0 , 10 )	[ 95 , 98 )	[ 0 , 20 )	[ 0 , 100 )	[ 15 , 45 )	[ 0 , inf )	[ 2000 , 4000 )	[ 0 , 4 )	466	14	3.00429	65.7576	65.7576	LiDAR
731	[ 0 , 10 )	[ 95 , 98 )	[ 0 , 20 )	[ 0 , 100 )	[ 15 , 45 )	[ 0 , inf )	[ 2000 , 4000 )	[ 4 , inf )	121				83.54	PV
732	[ 0 , 10 )	[ 95 , 98 )	[ 0 , 20 )	[ 0 , 100 )	[ 15 , 45 )	[ 0 , inf )	[ 4000 , inf )	[ 0 , 4 )	144	7	4.86111	98.6373	98.6373	LiDAR
733	[ 0 , 10 )	[ 95 , 98 )	[ 0 , 20 )	[ 0 , 100 )	[ 15 , 45 )	[ 0 , inf )	[ 4000 , inf )	[ 4 , inf )	1				83.54	PV
734	[ 0 , 10 )	[ 95 , 98 )	[ 0 , 20 )	[ 100 , 500 )	[ 0 , 15 )	[ -1 , 0 )	[ 0 , 2000 )	[ 0 , 4 )	4				83.54	PV
735	[ 0 , 10 )	[ 95 , 98 )	[ 0 , 20 )	[ 100 , 500 )	[ 0 , 15 )	[ -1 , 0 )	[ 0 , 2000 )	[ 4 , inf )	967	6	0.620476	57.2834	83.54	PV
736	[ 0 , 10 )	[ 95 , 98 )	[ 0 , 20 )	[ 100 , 500 )	[ 0 , 15 )	[ -1 , 0 )	[ 2000 , 4000 )	[ 0 , 4 )	42680	587	1.37535	97.0904	97.0904	LiDAR
737	[ 0 , 10 )	[ 95 , 98 )	[ 0 , 20 )	[ 100 , 500 )	[ 0 , 15 )	[ -1 , 0 )	[ 2000 , 4000 )	[ 4 , inf )	19975	852	4.26533	109.117	109.117	LiDAR
738	[ 0 , 10 )	[ 95 , 98 )	[ 0 , 20 )	[ 100 , 500 )	[ 0 , 15 )	[ -1 , 0 )	[ 4000 , inf )	[ 0 , 4 )	7876	401	5.09142	102.113	102.113	LiDAR
739	[ 0 , 10 )	[ 95 , 98 )	[ 0 , 20 )	[ 100 , 500 )	[ 0 , 15 )	[ -1 , 0 )	[ 4000 , inf )	[ 4 , inf )	260	88	33.8462	88.5302	88.5302	LiDAR
740	[ 0 , 10 )	[ 95 , 98 )	[ 0 , 20 )	[ 100 , 500 )	[ 0 , 15 )	[ 0 , inf )	[ 0 , 2000 )	[ 4 , inf )	368				83.54	PV
741	[ 0 , 10 )	[ 95 , 98 )	[ 0 , 20 )	[ 100 , 500 )	[ 0 , 15 )	[ 0 , inf )	[ 2000 , 4000 )	[ 0 , 4 )	54673	945	1.72846	93.5647	93.5647	LiDAR
742	[ 0 , 10 )	[ 95 , 98 )	[ 0 , 20 )	[ 100 , 500 )	[ 0 , 15 )	[ 0 , inf )	[ 2000 , 4000 )	[ 4 , inf )	10492	339	3.23103	108.476	108.476	LiDAR
743	[ 0 , 10 )	[ 95 , 98 )	[ 0 , 20 )	[ 100 , 500 )	[ 0 , 15 )	[ 0 , inf )	[ 4000 , inf )	[ 0 , 4 )	13791	534	3.87209	95.7869	95.7869	LiDAR
744	[ 0 , 10 )	[ 95 , 98 )	[ 0 , 20 )	[ 100 , 500 )	[ 0 , 15 )	[ 0 , inf )	[ 4000 , inf )	[ 4 , inf )	233	31	13.3047	69.805	69.805	LiDAR
745	[ 0 , 10 )	[ 95 , 98 )	[ 0 , 20 )	[ 100 , 500 )	[ 15 , 45 )	[ -1 , 0 )	[ 0 , 2000 )	[ 0 , 4 )	2				83.54	PV
746	[ 0 , 10 )	[ 95 , 98 )	[ 0 , 20 )	[ 100 , 500 )	[ 15 , 45 )	[ -1 , 0 )	[ 0 , 2000 )	[ 4 , inf )	145	2	1.37931	67.0298	67.0298	LiDAR
747	[ 0 , 10 )	[ 95 , 98 )	[ 0 , 20 )	[ 100 , 500 )	[ 15 , 45 )	[ -1 , 0 )	[ 2000 , 4000 )	[ 0 , 4 )	13136	540	4.11084	120.847	120.847	LiDAR
748	[ 0 , 10 )	[ 95 , 98 )	[ 0 , 20 )	[ 100 , 500 )	[ 15 , 45 )	[ -1 , 0 )	[ 2000 , 4000 )	[ 4 , inf )	5070	196	3.86588	116.437	116.437	LiDAR
749	[ 0 , 10 )	[ 95 , 98 )	[ 0 , 20 )	[ 100 , 500 )	[ 15 , 45 )	[ -1 , 0 )	[ 4000 , inf )	[ 0 , 4 )	1188	32	2.6936	89.2377	89.2377	LiDAR
750	[ 0 , 10 )	[ 95 , 98 )	[ 0 , 20 )	[ 100 , 500 )	[ 15 , 45 )	[ -1 , 0 )	[ 4000 , inf )	[ 4 , inf )	189	47	24.8677	115.532	115.532	LiDAR
751	[ 0 , 10 )	[ 95 , 98 )	[ 0 , 20 )	[ 100 , 500 )	[ 15 , 45 )	[ 0 , inf )	[ 0 , 2000 )	[ 0 , 4 )	2				83.54	PV
752	[ 0 , 10 )	[ 95 , 98 )	[ 0 , 20 )	[ 100 , 500 )	[ 15 , 45 )	[ 0 , inf )	[ 0 , 2000 )	[ 4 , inf )	112	2	1.78571	67.0247	67.0247	LiDAR
753	[ 0 , 10 )	[ 95 , 98 )	[ 0 , 20 )	[ 100 , 500 )	[ 15 , 45 )	[ 0 , inf )	[ 2000 , 4000 )	[ 0 , 4 )	19298	522	2.70494	103.758	103.758	LiDAR
754	[ 0 , 10 )	[ 95 , 98 )	[ 0 , 20 )	[ 100 , 500 )	[ 15 , 45 )	[ 0 , inf )	[ 2000 , 4000 )	[ 4 , inf )	4690	173	3.6887	108.758	108.758	LiDAR
755	[ 0 , 10 )	[ 95 , 98 )	[ 0 , 20 )	[ 100 , 500 )	[ 15 , 45 )	[ 0 , inf )	[ 4000 , inf )	[ 0 , 4 )	3623	131	3.61579	106.605	106.605	LiDAR
756	[ 0 , 10 )	[ 95 , 98 )	[ 0 , 20 )	[ 100 , 500 )	[ 15 , 45 )	[ 0 , inf )	[ 4000 , inf )	[ 4 , inf )	375	50	13.3333	60.2726	60.2726	LiDAR
757	[ 0 , 10 )	[ 95 , 98 )	[ 0 , 20 )	[ 500 , 1500 )	[ 0 , 15 )	[ -1 , 0 )	[ 0 , 2000 )	[ 4 , inf )	24				83.54	PV
758	[ 0 , 10 )	[ 95 , 98 )	[ 0 , 20 )	[ 500 , 1500 )	[ 0 , 15 )	[ -1 , 0 )	[ 2000 , 4000 )	[ 0 , 4 )	16002	315	1.9685	89.9702	89.9702	LiDAR
759	[ 0 , 10 )	[ 95 , 98 )	[ 0 , 20 )	[ 500 , 1500 )	[ 0 , 15 )	[ -1 , 0 )	[ 2000 , 4000 )	[ 4 , inf )	5156	129	2.50194	82.6606	82.6606	LiDAR
760	[ 0 , 10 )	[ 95 , 98 )	[ 0 , 20 )	[ 500 , 1500 )	[ 0 , 15 )	[ -1 , 0 )	[ 4000 , inf )	[ 0 , 4 )	684	8	1.16959	68.4833	68.4833	LiDAR
761	[ 0 , 10 )	[ 95 , 98 )	[ 0 , 20 )	[ 500 , 1500 )	[ 0 , 15 )	[ -1 , 0 )	[ 4000 , inf )	[ 4 , inf )	36				83.54	PV
762	[ 0 , 10 )	[ 95 , 98 )	[ 0 , 20 )	[ 500 , 1500 )	[ 0 , 15 )	[ 0 , inf )	[ 0 , 2000 )	[ 4 , inf )	16				83.54	PV
763	[ 0 , 10 )	[ 95 , 98 )	[ 0 , 20 )	[ 500 , 1500 )	[ 0 , 15 )	[ 0 , inf )	[ 2000 , 4000 )	[ 0 , 4 )	15313	575	3.75498	100.462	100.462	LiDAR
764	[ 0 , 10 )	[ 95 , 98 )	[ 0 , 20 )	[ 500 , 1500 )	[ 0 , 15 )	[ 0 , inf )	[ 2000 , 4000 )	[ 4 , inf )	4225	80	1.89349	97.9832	97.9832	LiDAR
765	[ 0 , 10 )	[ 95 , 98 )	[ 0 , 20 )	[ 500 , 1500 )	[ 0 , 15 )	[ 0 , inf )	[ 4000 , inf )	[ 0 , 4 )	1000	13	1.3	68.3075	68.3075	LiDAR
766	[ 0 , 10 )	[ 95 , 98 )	[ 0 , 20 )	[ 500 , 1500 )	[ 0 , 15 )	[ 0 , inf )	[ 4000 , inf )	[ 4 , inf )	74	6	8.10811	42.053	42.053	LiDAR
767	[ 0 , 10 )	[ 95 , 98 )	[ 0 , 20 )	[ 500 , 1500 )	[ 15 , 45 )	[ -1 , 0 )	[ 0 , 2000 )	[ 4 , inf )	60				83.54	PV
768	[ 0 , 10 )	[ 95 , 98 )	[ 0 , 20 )	[ 500 , 1500 )	[ 15 , 45 )	[ -1 , 0 )	[ 2000 , 4000 )	[ 0 , 4 )	18220	521	2.8595	89.8907	89.8907	LiDAR
769	[ 0 , 10 )	[ 95 , 98 )	[ 0 , 20 )	[ 500 , 1500 )	[ 15 , 45 )	[ -1 , 0 )	[ 2000 , 4000 )	[ 4 , inf )	4700	270	5.74468	84.82	84.82	LiDAR
770	[ 0 , 10 )	[ 95 , 98 )	[ 0 , 20 )	[ 500 , 1500 )	[ 15 , 45 )	[ -1 , 0 )	[ 4000 , inf )	[ 0 , 4 )	771	12	1.55642	86.1055	86.1055	LiDAR
771	[ 0 , 10 )	[ 95 , 98 )	[ 0 , 20 )	[ 500 , 1500 )	[ 15 , 45 )	[ -1 , 0 )	[ 4000 , inf )	[ 4 , inf )	67	13	19.403	57.7361	57.7361	LiDAR
772	[ 0 , 10 )	[ 95 , 98 )	[ 0 , 20 )	[ 500 , 1500 )	[ 15 , 45 )	[ 0 , inf )	[ 0 , 2000 )	[ 4 , inf )	31				83.54	PV
773	[ 0 , 10 )	[ 95 , 98 )	[ 0 , 20 )	[ 500 , 1500 )	[ 15 , 45 )	[ 0 , inf )	[ 2000 , 4000 )	[ 0 , 4 )	23614	633	2.68061	103.385	103.385	LiDAR
774	[ 0 , 10 )	[ 95 , 98 )	[ 0 , 20 )	[ 500 , 1500 )	[ 15 , 45 )	[ 0 , inf )	[ 2000 , 4000 )	[ 4 , inf )	5208	214	4.10906	90.8516	90.8516	LiDAR
775	[ 0 , 10 )	[ 95 , 98 )	[ 0 , 20 )	[ 500 , 1500 )	[ 15 , 45 )	[ 0 , inf )	[ 4000 , inf )	[ 0 , 4 )	1588	46	2.89673	62.4269	62.4269	LiDAR
776	[ 0 , 10 )	[ 95 , 98 )	[ 0 , 20 )	[ 500 , 1500 )	[ 15 , 45 )	[ 0 , inf )	[ 4000 , inf )	[ 4 , inf )	50	4	8	65.6241	65.6241	LiDAR
777	[ 0 , 10 )	[ 95 , 98 )	[ 0 , 20 )	[ 500 , 1500 )	[ 45 , inf )	[ -1 , 0 )	[ 2000 , 4000 )	[ 0 , 4 )	3				83.54	PV
778	[ 0 , 10 )	[ 95 , 98 )	[ 0 , 20 )	[ 500 , 1500 )	[ 45 , inf )	[ -1 , 0 )	[ 2000 , 4000 )	[ 4 , inf )	1				83.54	PV
779	[ 0 , 10 )	[ 95 , 98 )	[ 0 , 20 )	[ 1500 , inf )	[ 0 , 15 )	[ -1 , 0 )	[ 2000 , 4000 )	[ 0 , 4 )	2427	141	5.80964	123.721	123.721	LiDAR
780	[ 0 , 10 )	[ 95 , 98 )	[ 0 , 20 )	[ 1500 , inf )	[ 0 , 15 )	[ -1 , 0 )	[ 2000 , 4000 )	[ 4 , inf )	1172	47	4.01024	64.3955	64.3955	LiDAR
781	[ 0 , 10 )	[ 95 , 98 )	[ 0 , 20 )	[ 1500 , inf )	[ 0 , 15 )	[ -1 , 0 )	[ 4000 , inf )	[ 0 , 4 )	33				83.54	PV
782	[ 0 , 10 )	[ 95 , 98 )	[ 0 , 20 )	[ 1500 , inf )	[ 0 , 15 )	[ 0 , inf )	[ 2000 , 4000 )	[ 0 , 4 )	3086	101	3.27285	90.9523	90.9523	LiDAR
783	[ 0 , 10 )	[ 95 , 98 )	[ 0 , 20 )	[ 1500 , inf )	[ 0 , 15 )	[ 0 , inf )	[ 2000 , 4000 )	[ 4 , inf )	1070	33	3.08411	114.4	114.4	LiDAR
784	[ 0 , 10 )	[ 95 , 98 )	[ 0 , 20 )	[ 1500 , inf )	[ 0 , 15 )	[ 0 , inf )	[ 4000 , inf )	[ 0 , 4 )	1				83.54	PV
785	[ 0 , 10 )	[ 95 , 98 )	[ 0 , 20 )	[ 1500 , inf )	[ 15 , 45 )	[ -1 , 0 )	[ 2000 , 4000 )	[ 0 , 4 )	3545	157	4.42877	107.474	107.474	LiDAR
786	[ 0 , 10 )	[ 95 , 98 )	[ 0 , 20 )	[ 1500 , inf )	[ 15 , 45 )	[ -1 , 0 )	[ 2000 , 4000 )	[ 4 , inf )	2496	23	0.921474	76.3363	83.54	PV
787	[ 0 , 10 )	[ 95 , 98 )	[ 0 , 20 )	[ 1500 , inf )	[ 15 , 45 )	[ -1 , 0 )	[ 4000 , inf )	[ 0 , 4 )	65				83.54	PV
788	[ 0 , 10 )	[ 95 , 98 )	[ 0 , 20 )	[ 1500 , inf )	[ 15 , 45 )	[ 0 , inf )	[ 2000 , 4000 )	[ 0 , 4 )	5082	212	4.17159	117.97	117.97	LiDAR
789	[ 0 , 10 )	[ 95 , 98 )	[ 0 , 20 )	[ 1500 , inf )	[ 15 , 45 )	[ 0 , inf )	[ 2000 , 4000 )	[ 4 , inf )	2213	48	2.169	118.016	118.016	LiDAR
790	[ 0 , 10 )	[ 95 , 98 )	[ 0 , 20 )	[ 1500 , inf )	[ 15 , 45 )	[ 0 , inf )	[ 4000 , inf )	[ 0 , 4 )	14				83.54	PV
791	[ 0 , 10 )	[ 95 , 98 )	[ 0 , 20 )	[ 1500 , inf )	[ 45 , inf )	[ -1 , 0 )	[ 2000 , 4000 )	[ 0 , 4 )	5				83.54	PV
792	[ 0 , 10 )	[ 95 , 98 )	[ 0 , 20 )	[ 1500 , inf )	[ 45 , inf )	[ 0 , inf )	[ 2000 , 4000 )	[ 0 , 4 )	1				83.54	PV
793	[ 0 , 10 )	[ 95 , 98 )	[ 20 , inf )	[ 0 , 100 )	[ 0 , 15 )	[ -1 , 0 )	[ 0 , 2000 )	[ 4 , inf )	204				83.54	PV
794	[ 0 , 10 )	[ 95 , 98 )	[ 20 , inf )	[ 0 , 100 )	[ 0 , 15 )	[ -1 , 0 )	[ 2000 , 4000 )	[ 0 , 4 )	1847	35	1.89496	50.7785	50.7785	LiDAR
795	[ 0 , 10 )	[ 95 , 98 )	[ 20 , inf )	[ 0 , 100 )	[ 0 , 15 )	[ -1 , 0 )	[ 2000 , 4000 )	[ 4 , inf )	1748	33	1.88787	18.2477	18.2477	LiDAR
796	[ 0 , 10 )	[ 95 , 98 )	[ 20 , inf )	[ 0 , 100 )	[ 0 , 15 )	[ -1 , 0 )	[ 4000 , inf )	[ 0 , 4 )	672	17	2.52976	69.769	69.769	LiDAR
797	[ 0 , 10 )	[ 95 , 98 )	[ 20 , inf )	[ 0 , 100 )	[ 0 , 15 )	[ 0 , inf )	[ 0 , 2000 )	[ 4 , inf )	188	3	1.59574	7.19705	7.19705	LiDAR
798	[ 0 , 10 )	[ 95 , 98 )	[ 20 , inf )	[ 0 , 100 )	[ 0 , 15 )	[ 0 , inf )	[ 2000 , 4000 )	[ 0 , 4 )	3503	86	2.45504	70.8069	70.8069	LiDAR
799	[ 0 , 10 )	[ 95 , 98 )	[ 20 , inf )	[ 0 , 100 )	[ 0 , 15 )	[ 0 , inf )	[ 2000 , 4000 )	[ 4 , inf )	1677	55	3.27967	32.0142	32.0142	LiDAR
800	[ 0 , 10 )	[ 95 , 98 )	[ 20 , inf )	[ 0 , 100 )	[ 0 , 15 )	[ 0 , inf )	[ 4000 , inf )	[ 0 , 4 )	2017	94	4.66039	82.5711	82.5711	LiDAR
801	[ 0 , 10 )	[ 95 , 98 )	[ 20 , inf )	[ 0 , 100 )	[ 0 , 15 )	[ 0 , inf )	[ 4000 , inf )	[ 4 , inf )	2				83.54	PV
802	[ 0 , 10 )	[ 95 , 98 )	[ 20 , inf )	[ 0 , 100 )	[ 15 , 45 )	[ -1 , 0 )	[ 0 , 2000 )	[ 4 , inf )	2				83.54	PV
803	[ 0 , 10 )	[ 95 , 98 )	[ 20 , inf )	[ 0 , 100 )	[ 15 , 45 )	[ -1 , 0 )	[ 2000 , 4000 )	[ 0 , 4 )	42				83.54	PV
804	[ 0 , 10 )	[ 95 , 98 )	[ 20 , inf )	[ 0 , 100 )	[ 15 , 45 )	[ -1 , 0 )	[ 2000 , 4000 )	[ 4 , inf )	11				83.54	PV
805	[ 0 , 10 )	[ 95 , 98 )	[ 20 , inf )	[ 0 , 100 )	[ 15 , 45 )	[ -1 , 0 )	[ 4000 , inf )	[ 0 , 4 )	13				83.54	PV
806	[ 0 , 10 )	[ 95 , 98 )	[ 20 , inf )	[ 0 , 100 )	[ 15 , 45 )	[ -1 , 0 )	[ 4000 , inf )	[ 4 , inf )	3				83.54	PV
807	[ 0 , 10 )	[ 95 , 98 )	[ 20 , inf )	[ 0 , 100 )	[ 15 , 45 )	[ 0 , inf )	[ 2000 , 4000 )	[ 0 , 4 )	80	6	7.5	121.707	121.707	LiDAR
808	[ 0 , 10 )	[ 95 , 98 )	[ 20 , inf )	[ 0 , 100 )	[ 15 , 45 )	[ 0 , inf )	[ 2000 , 4000 )	[ 4 , inf )	18				83.54	PV
809	[ 0 , 10 )	[ 95 , 98 )	[ 20 , inf )	[ 0 , 100 )	[ 15 , 45 )	[ 0 , inf )	[ 4000 , inf )	[ 0 , 4 )	71	7	9.85915	96.6421	96.6421	LiDAR
810	[ 0 , 10 )	[ 95 , 98 )	[ 20 , inf )	[ 100 , 500 )	[ 0 , 15 )	[ -1 , 0 )	[ 0 , 2000 )	[ 0 , 4 )	1				83.54	PV
811	[ 0 , 10 )	[ 95 , 98 )	[ 20 , inf )	[ 100 , 500 )	[ 0 , 15 )	[ -1 , 0 )	[ 0 , 2000 )	[ 4 , inf )	121	16	13.2231	28.483	28.483	LiDAR
812	[ 0 , 10 )	[ 95 , 98 )	[ 20 , inf )	[ 100 , 500 )	[ 0 , 15 )	[ -1 , 0 )	[ 2000 , 4000 )	[ 0 , 4 )	6580	90	1.36778	102.07	102.07	LiDAR
813	[ 0 , 10 )	[ 95 , 98 )	[ 20 , inf )	[ 100 , 500 )	[ 0 , 15 )	[ -1 , 0 )	[ 2000 , 4000 )	[ 4 , inf )	1655	47	2.83988	109.266	109.266	LiDAR
814	[ 0 , 10 )	[ 95 , 98 )	[ 20 , inf )	[ 100 , 500 )	[ 0 , 15 )	[ -1 , 0 )	[ 4000 , inf )	[ 0 , 4 )	1304	51	3.91104	82.9687	82.9687	LiDAR
815	[ 0 , 10 )	[ 95 , 98 )	[ 20 , inf )	[ 100 , 500 )	[ 0 , 15 )	[ -1 , 0 )	[ 4000 , inf )	[ 4 , inf )	1				83.54	PV
816	[ 0 , 10 )	[ 95 , 98 )	[ 20 , inf )	[ 100 , 500 )	[ 0 , 15 )	[ 0 , inf )	[ 0 , 2000 )	[ 4 , inf )	90				83.54	PV
817	[ 0 , 10 )	[ 95 , 98 )	[ 20 , inf )	[ 100 , 500 )	[ 0 , 15 )	[ 0 , inf )	[ 2000 , 4000 )	[ 0 , 4 )	12267	229	1.8668	99.766	99.766	LiDAR
818	[ 0 , 10 )	[ 95 , 98 )	[ 20 , inf )	[ 100 , 500 )	[ 0 , 15 )	[ 0 , inf )	[ 2000 , 4000 )	[ 4 , inf )	1520	23	1.51316	97.8679	97.8679	LiDAR
819	[ 0 , 10 )	[ 95 , 98 )	[ 20 , inf )	[ 100 , 500 )	[ 0 , 15 )	[ 0 , inf )	[ 4000 , inf )	[ 0 , 4 )	4524	154	3.40407	90.89	90.89	LiDAR
820	[ 0 , 10 )	[ 95 , 98 )	[ 20 , inf )	[ 100 , 500 )	[ 0 , 15 )	[ 0 , inf )	[ 4000 , inf )	[ 4 , inf )	2				83.54	PV
821	[ 0 , 10 )	[ 95 , 98 )	[ 20 , inf )	[ 100 , 500 )	[ 15 , 45 )	[ -1 , 0 )	[ 0 , 2000 )	[ 0 , 4 )	2				83.54	PV
822	[ 0 , 10 )	[ 95 , 98 )	[ 20 , inf )	[ 100 , 500 )	[ 15 , 45 )	[ -1 , 0 )	[ 0 , 2000 )	[ 4 , inf )	13				83.54	PV
823	[ 0 , 10 )	[ 95 , 98 )	[ 20 , inf )	[ 100 , 500 )	[ 15 , 45 )	[ -1 , 0 )	[ 2000 , 4000 )	[ 0 , 4 )	4130	200	4.84262	117.733	117.733	LiDAR
824	[ 0 , 10 )	[ 95 , 98 )	[ 20 , inf )	[ 100 , 500 )	[ 15 , 45 )	[ -1 , 0 )	[ 2000 , 4000 )	[ 4 , inf )	725	40	5.51724	132.935	132.935	LiDAR
825	[ 0 , 10 )	[ 95 , 98 )	[ 20 , inf )	[ 100 , 500 )	[ 15 , 45 )	[ -1 , 0 )	[ 4000 , inf )	[ 0 , 4 )	582	36	6.18557	101.255	101.255	LiDAR
826	[ 0 , 10 )	[ 95 , 98 )	[ 20 , inf )	[ 100 , 500 )	[ 15 , 45 )	[ -1 , 0 )	[ 4000 , inf )	[ 4 , inf )	4				83.54	PV
827	[ 0 , 10 )	[ 95 , 98 )	[ 20 , inf )	[ 100 , 500 )	[ 15 , 45 )	[ 0 , inf )	[ 0 , 2000 )	[ 0 , 4 )	1				83.54	PV
828	[ 0 , 10 )	[ 95 , 98 )	[ 20 , inf )	[ 100 , 500 )	[ 15 , 45 )	[ 0 , inf )	[ 0 , 2000 )	[ 4 , inf )	27				83.54	PV
829	[ 0 , 10 )	[ 95 , 98 )	[ 20 , inf )	[ 100 , 500 )	[ 15 , 45 )	[ 0 , inf )	[ 2000 , 4000 )	[ 0 , 4 )	8410	282	3.35315	100.988	100.988	LiDAR
830	[ 0 , 10 )	[ 95 , 98 )	[ 20 , inf )	[ 100 , 500 )	[ 15 , 45 )	[ 0 , inf )	[ 2000 , 4000 )	[ 4 , inf )	1111	35	3.15032	101.871	101.871	LiDAR
831	[ 0 , 10 )	[ 95 , 98 )	[ 20 , inf )	[ 100 , 500 )	[ 15 , 45 )	[ 0 , inf )	[ 4000 , inf )	[ 0 , 4 )	3133	143	4.56432	109.889	109.889	LiDAR
832	[ 0 , 10 )	[ 95 , 98 )	[ 20 , inf )	[ 100 , 500 )	[ 15 , 45 )	[ 0 , inf )	[ 4000 , inf )	[ 4 , inf )	29				83.54	PV
833	[ 0 , 10 )	[ 95 , 98 )	[ 20 , inf )	[ 100 , 500 )	[ 45 , inf )	[ 0 , inf )	[ 2000 , 4000 )	[ 0 , 4 )	2				83.54	PV
834	[ 0 , 10 )	[ 95 , 98 )	[ 20 , inf )	[ 500 , 1500 )	[ 0 , 15 )	[ -1 , 0 )	[ 0 , 2000 )	[ 4 , inf )	8				83.54	PV
835	[ 0 , 10 )	[ 95 , 98 )	[ 20 , inf )	[ 500 , 1500 )	[ 0 , 15 )	[ -1 , 0 )	[ 2000 , 4000 )	[ 0 , 4 )	5756	62	1.07714	108.421	108.421	LiDAR
836	[ 0 , 10 )	[ 95 , 98 )	[ 20 , inf )	[ 500 , 1500 )	[ 0 , 15 )	[ -1 , 0 )	[ 2000 , 4000 )	[ 4 , inf )	758	5	0.659631	79.0612	83.54	PV
837	[ 0 , 10 )	[ 95 , 98 )	[ 20 , inf )	[ 500 , 1500 )	[ 0 , 15 )	[ -1 , 0 )	[ 4000 , inf )	[ 0 , 4 )	413	8	1.93705	73.0277	73.0277	LiDAR
838	[ 0 , 10 )	[ 95 , 98 )	[ 20 , inf )	[ 500 , 1500 )	[ 0 , 15 )	[ 0 , inf )	[ 0 , 2000 )	[ 4 , inf )	6				83.54	PV
839	[ 0 , 10 )	[ 95 , 98 )	[ 20 , inf )	[ 500 , 1500 )	[ 0 , 15 )	[ 0 , inf )	[ 2000 , 4000 )	[ 0 , 4 )	7987	211	2.64179	90.41	90.41	LiDAR
840	[ 0 , 10 )	[ 95 , 98 )	[ 20 , inf )	[ 500 , 1500 )	[ 0 , 15 )	[ 0 , inf )	[ 2000 , 4000 )	[ 4 , inf )	805	13	1.61491	98.1325	98.1325	LiDAR
841	[ 0 , 10 )	[ 95 , 98 )	[ 20 , inf )	[ 500 , 1500 )	[ 0 , 15 )	[ 0 , inf )	[ 4000 , inf )	[ 0 , 4 )	986	23	2.33266	67.0879	67.0879	LiDAR
842	[ 0 , 10 )	[ 95 , 98 )	[ 20 , inf )	[ 500 , 1500 )	[ 15 , 45 )	[ -1 , 0 )	[ 0 , 2000 )	[ 4 , inf )	6				83.54	PV
843	[ 0 , 10 )	[ 95 , 98 )	[ 20 , inf )	[ 500 , 1500 )	[ 15 , 45 )	[ -1 , 0 )	[ 2000 , 4000 )	[ 0 , 4 )	9089	266	2.92661	76.2003	76.2003	LiDAR
844	[ 0 , 10 )	[ 95 , 98 )	[ 20 , inf )	[ 500 , 1500 )	[ 15 , 45 )	[ -1 , 0 )	[ 2000 , 4000 )	[ 4 , inf )	915	18	1.96721	89.1308	89.1308	LiDAR
845	[ 0 , 10 )	[ 95 , 98 )	[ 20 , inf )	[ 500 , 1500 )	[ 15 , 45 )	[ -1 , 0 )	[ 4000 , inf )	[ 0 , 4 )	1105	48	4.34389	88.7684	88.7684	LiDAR
846	[ 0 , 10 )	[ 95 , 98 )	[ 20 , inf )	[ 500 , 1500 )	[ 15 , 45 )	[ -1 , 0 )	[ 4000 , inf )	[ 4 , inf )	1				83.54	PV
847	[ 0 , 10 )	[ 95 , 98 )	[ 20 , inf )	[ 500 , 1500 )	[ 15 , 45 )	[ 0 , inf )	[ 0 , 2000 )	[ 4 , inf )	8				83.54	PV
848	[ 0 , 10 )	[ 95 , 98 )	[ 20 , inf )	[ 500 , 1500 )	[ 15 , 45 )	[ 0 , inf )	[ 2000 , 4000 )	[ 0 , 4 )	23169	563	2.42997	100.897	100.897	LiDAR
849	[ 0 , 10 )	[ 95 , 98 )	[ 20 , inf )	[ 500 , 1500 )	[ 15 , 45 )	[ 0 , inf )	[ 2000 , 4000 )	[ 4 , inf )	1822	31	1.70143	83.9007	83.9007	LiDAR
850	[ 0 , 10 )	[ 95 , 98 )	[ 20 , inf )	[ 500 , 1500 )	[ 15 , 45 )	[ 0 , inf )	[ 4000 , inf )	[ 0 , 4 )	3179	111	3.49166	70.5375	70.5375	LiDAR
851	[ 0 , 10 )	[ 95 , 98 )	[ 20 , inf )	[ 500 , 1500 )	[ 45 , inf )	[ -1 , 0 )	[ 2000 , 4000 )	[ 0 , 4 )	6				83.54	PV
852	[ 0 , 10 )	[ 95 , 98 )	[ 20 , inf )	[ 500 , 1500 )	[ 45 , inf )	[ -1 , 0 )	[ 2000 , 4000 )	[ 4 , inf )	1				83.54	PV
853	[ 0 , 10 )	[ 95 , 98 )	[ 20 , inf )	[ 500 , 1500 )	[ 45 , inf )	[ -1 , 0 )	[ 4000 , inf )	[ 0 , 4 )	1				83.54	PV
854	[ 0 , 10 )	[ 95 , 98 )	[ 20 , inf )	[ 500 , 1500 )	[ 45 , inf )	[ 0 , inf )	[ 2000 , 4000 )	[ 0 , 4 )	17				83.54	PV
855	[ 0 , 10 )	[ 95 , 98 )	[ 20 , inf )	[ 500 , 1500 )	[ 45 , inf )	[ 0 , inf )	[ 2000 , 4000 )	[ 4 , inf )	2				83.54	PV
856	[ 0 , 10 )	[ 95 , 98 )	[ 20 , inf )	[ 500 , 1500 )	[ 45 , inf )	[ 0 , inf )	[ 4000 , inf )	[ 0 , 4 )	2				83.54	PV
857	[ 0 , 10 )	[ 95 , 98 )	[ 20 , inf )	[ 1500 , inf )	[ 0 , 15 )	[ -1 , 0 )	[ 2000 , 4000 )	[ 0 , 4 )	1283	22	1.71473	112.376	112.376	LiDAR
858	[ 0 , 10 )	[ 95 , 98 )	[ 20 , inf )	[ 1500 , inf )	[ 0 , 15 )	[ -1 , 0 )	[ 2000 , 4000 )	[ 4 , inf )	74				83.54	PV
859	[ 0 , 10 )	[ 95 , 98 )	[ 20 , inf )	[ 1500 , inf )	[ 0 , 15 )	[ -1 , 0 )	[ 4000 , inf )	[ 0 , 4 )	7				83.54	PV
860	[ 0 , 10 )	[ 95 , 98 )	[ 20 , inf )	[ 1500 , inf )	[ 0 , 15 )	[ 0 , inf )	[ 2000 , 4000 )	[ 0 , 4 )	2634	59	2.23994	69.2661	69.2661	LiDAR
861	[ 0 , 10 )	[ 95 , 98 )	[ 20 , inf )	[ 1500 , inf )	[ 0 , 15 )	[ 0 , inf )	[ 2000 , 4000 )	[ 4 , inf )	391				83.54	PV
862	[ 0 , 10 )	[ 95 , 98 )	[ 20 , inf )	[ 1500 , inf )	[ 15 , 45 )	[ -1 , 0 )	[ 2000 , 4000 )	[ 0 , 4 )	1523	39	2.56074	102.825	102.825	LiDAR
863	[ 0 , 10 )	[ 95 , 98 )	[ 20 , inf )	[ 1500 , inf )	[ 15 , 45 )	[ -1 , 0 )	[ 2000 , 4000 )	[ 4 , inf )	449				83.54	PV
864	[ 0 , 10 )	[ 95 , 98 )	[ 20 , inf )	[ 1500 , inf )	[ 15 , 45 )	[ -1 , 0 )	[ 4000 , inf )	[ 0 , 4 )	33				83.54	PV
865	[ 0 , 10 )	[ 95 , 98 )	[ 20 , inf )	[ 1500 , inf )	[ 15 , 45 )	[ 0 , inf )	[ 2000 , 4000 )	[ 0 , 4 )	5439	209	3.84262	99.5262	99.5262	LiDAR
866	[ 0 , 10 )	[ 95 , 98 )	[ 20 , inf )	[ 1500 , inf )	[ 15 , 45 )	[ 0 , inf )	[ 2000 , 4000 )	[ 4 , inf )	1422	3	0.21097	109.146	83.54	PV
867	[ 0 , 10 )	[ 95 , 98 )	[ 20 , inf )	[ 1500 , inf )	[ 45 , inf )	[ -1 , 0 )	[ 2000 , 4000 )	[ 0 , 4 )	4				83.54	PV
868	[ 0 , 10 )	[ 95 , 98 )	[ 20 , inf )	[ 1500 , inf )	[ 45 , inf )	[ 0 , inf )	[ 2000 , 4000 )	[ 0 , 4 )	3				83.54	PV
869	[ 0 , 10 )	[ 95 , 98 )	[ 20 , inf )	[ 1500 , inf )	[ 45 , inf )	[ 0 , inf )	[ 2000 , 4000 )	[ 4 , inf )	4				83.54	PV
870	[ 0 , 10 )	[ 98 , 99 )	[ 0 , 20 )	[ 0 , 100 )	[ 0 , 15 )	[ -1 , 0 )	[ 0 , 2000 )	[ 4 , inf )	1905	29	1.52231	43.1511	43.1511	LiDAR
871	[ 0 , 10 )	[ 98 , 99 )	[ 0 , 20 )	[ 0 , 100 )	[ 0 , 15 )	[ -1 , 0 )	[ 2000 , 4000 )	[ 0 , 4 )	2039	51	2.50123	57.534	57.534	LiDAR
872	[ 0 , 10 )	[ 98 , 99 )	[ 0 , 20 )	[ 0 , 100 )	[ 0 , 15 )	[ -1 , 0 )	[ 2000 , 4000 )	[ 4 , inf )	9425	375	3.97878	59.4925	59.4925	LiDAR
873	[ 0 , 10 )	[ 98 , 99 )	[ 0 , 20 )	[ 0 , 100 )	[ 0 , 15 )	[ -1 , 0 )	[ 4000 , inf )	[ 0 , 4 )	249	22	8.83534	102.685	102.685	LiDAR
874	[ 0 , 10 )	[ 98 , 99 )	[ 0 , 20 )	[ 0 , 100 )	[ 0 , 15 )	[ -1 , 0 )	[ 4000 , inf )	[ 4 , inf )	11	7	63.6364	98.1741	98.1741	LiDAR
875	[ 0 , 10 )	[ 98 , 99 )	[ 0 , 20 )	[ 0 , 100 )	[ 0 , 15 )	[ 0 , inf )	[ 0 , 2000 )	[ 4 , inf )	2547	103	4.04397	28.4861	28.4861	LiDAR
876	[ 0 , 10 )	[ 98 , 99 )	[ 0 , 20 )	[ 0 , 100 )	[ 0 , 15 )	[ 0 , inf )	[ 2000 , 4000 )	[ 0 , 4 )	4596	123	2.67624	40.8004	40.8004	LiDAR
877	[ 0 , 10 )	[ 98 , 99 )	[ 0 , 20 )	[ 0 , 100 )	[ 0 , 15 )	[ 0 , inf )	[ 2000 , 4000 )	[ 4 , inf )	6778	206	3.03924	44.394	44.394	LiDAR
878	[ 0 , 10 )	[ 98 , 99 )	[ 0 , 20 )	[ 0 , 100 )	[ 0 , 15 )	[ 0 , inf )	[ 4000 , inf )	[ 0 , 4 )	717	27	3.76569	78.9798	78.9798	LiDAR
879	[ 0 , 10 )	[ 98 , 99 )	[ 0 , 20 )	[ 0 , 100 )	[ 15 , 45 )	[ -1 , 0 )	[ 2000 , 4000 )	[ 0 , 4 )	40				90.2668	PV
880	[ 0 , 10 )	[ 98 , 99 )	[ 0 , 20 )	[ 0 , 100 )	[ 15 , 45 )	[ -1 , 0 )	[ 2000 , 4000 )	[ 4 , inf )	28	2	7.14286	59.9529	59.9529	LiDAR
881	[ 0 , 10 )	[ 98 , 99 )	[ 0 , 20 )	[ 0 , 100 )	[ 15 , 45 )	[ -1 , 0 )	[ 4000 , inf )	[ 0 , 4 )	15				90.2668	PV
882	[ 0 , 10 )	[ 98 , 99 )	[ 0 , 20 )	[ 0 , 100 )	[ 15 , 45 )	[ -1 , 0 )	[ 4000 , inf )	[ 4 , inf )	17	6	35.2941	75.8582	75.8582	LiDAR
883	[ 0 , 10 )	[ 98 , 99 )	[ 0 , 20 )	[ 0 , 100 )	[ 15 , 45 )	[ 0 , inf )	[ 2000 , 4000 )	[ 0 , 4 )	71				90.2668	PV
884	[ 0 , 10 )	[ 98 , 99 )	[ 0 , 20 )	[ 0 , 100 )	[ 15 , 45 )	[ 0 , inf )	[ 2000 , 4000 )	[ 4 , inf )	16				90.2668	PV
885	[ 0 , 10 )	[ 98 , 99 )	[ 0 , 20 )	[ 0 , 100 )	[ 15 , 45 )	[ 0 , inf )	[ 4000 , inf )	[ 0 , 4 )	16	2	12.5	79.9143	79.9143	LiDAR
886	[ 0 , 10 )	[ 98 , 99 )	[ 0 , 20 )	[ 100 , 500 )	[ 0 , 15 )	[ -1 , 0 )	[ 0 , 2000 )	[ 4 , inf )	107				90.2668	PV
887	[ 0 , 10 )	[ 98 , 99 )	[ 0 , 20 )	[ 100 , 500 )	[ 0 , 15 )	[ -1 , 0 )	[ 2000 , 4000 )	[ 0 , 4 )	6572	46	0.699939	111.223	90.2668	PV
888	[ 0 , 10 )	[ 98 , 99 )	[ 0 , 20 )	[ 100 , 500 )	[ 0 , 15 )	[ -1 , 0 )	[ 2000 , 4000 )	[ 4 , inf )	2390	81	3.38912	113.472	113.472	LiDAR
889	[ 0 , 10 )	[ 98 , 99 )	[ 0 , 20 )	[ 100 , 500 )	[ 0 , 15 )	[ -1 , 0 )	[ 4000 , inf )	[ 0 , 4 )	598	65	10.8696	110.777	110.777	LiDAR
890	[ 0 , 10 )	[ 98 , 99 )	[ 0 , 20 )	[ 100 , 500 )	[ 0 , 15 )	[ -1 , 0 )	[ 4000 , inf )	[ 4 , inf )	198	69	34.8485	98.9138	98.9138	LiDAR
891	[ 0 , 10 )	[ 98 , 99 )	[ 0 , 20 )	[ 100 , 500 )	[ 0 , 15 )	[ 0 , inf )	[ 0 , 2000 )	[ 4 , inf )	26				90.2668	PV
892	[ 0 , 10 )	[ 98 , 99 )	[ 0 , 20 )	[ 100 , 500 )	[ 0 , 15 )	[ 0 , inf )	[ 2000 , 4000 )	[ 0 , 4 )	9247	112	1.2112	94.2158	94.2158	LiDAR
893	[ 0 , 10 )	[ 98 , 99 )	[ 0 , 20 )	[ 100 , 500 )	[ 0 , 15 )	[ 0 , inf )	[ 2000 , 4000 )	[ 4 , inf )	1121	33	2.9438	99.5311	99.5311	LiDAR
894	[ 0 , 10 )	[ 98 , 99 )	[ 0 , 20 )	[ 100 , 500 )	[ 0 , 15 )	[ 0 , inf )	[ 4000 , inf )	[ 0 , 4 )	681	16	2.34949	84.2919	84.2919	LiDAR
895	[ 0 , 10 )	[ 98 , 99 )	[ 0 , 20 )	[ 100 , 500 )	[ 0 , 15 )	[ 0 , inf )	[ 4000 , inf )	[ 4 , inf )	119	9	7.56303	70.1407	70.1407	LiDAR
896	[ 0 , 10 )	[ 98 , 99 )	[ 0 , 20 )	[ 100 , 500 )	[ 15 , 45 )	[ -1 , 0 )	[ 0 , 2000 )	[ 4 , inf )	14				90.2668	PV
897	[ 0 , 10 )	[ 98 , 99 )	[ 0 , 20 )	[ 100 , 500 )	[ 15 , 45 )	[ -1 , 0 )	[ 2000 , 4000 )	[ 0 , 4 )	2591	49	1.89116	116.867	116.867	LiDAR
898	[ 0 , 10 )	[ 98 , 99 )	[ 0 , 20 )	[ 100 , 500 )	[ 15 , 45 )	[ -1 , 0 )	[ 2000 , 4000 )	[ 4 , inf )	1124	40	3.55872	111.378	111.378	LiDAR
899	[ 0 , 10 )	[ 98 , 99 )	[ 0 , 20 )	[ 100 , 500 )	[ 15 , 45 )	[ -1 , 0 )	[ 4000 , inf )	[ 0 , 4 )	223	28	12.5561	118.825	118.825	LiDAR
900	[ 0 , 10 )	[ 98 , 99 )	[ 0 , 20 )	[ 100 , 500 )	[ 15 , 45 )	[ -1 , 0 )	[ 4000 , inf )	[ 4 , inf )	211	68	32.2275	111.555	111.555	LiDAR
901	[ 0 , 10 )	[ 98 , 99 )	[ 0 , 20 )	[ 100 , 500 )	[ 15 , 45 )	[ 0 , inf )	[ 0 , 2000 )	[ 4 , inf )	4				90.2668	PV
902	[ 0 , 10 )	[ 98 , 99 )	[ 0 , 20 )	[ 100 , 500 )	[ 15 , 45 )	[ 0 , inf )	[ 2000 , 4000 )	[ 0 , 4 )	4420	74	1.67421	106.725	106.725	LiDAR
903	[ 0 , 10 )	[ 98 , 99 )	[ 0 , 20 )	[ 100 , 500 )	[ 15 , 45 )	[ 0 , inf )	[ 2000 , 4000 )	[ 4 , inf )	870	30	3.44828	135.176	135.176	LiDAR
904	[ 0 , 10 )	[ 98 , 99 )	[ 0 , 20 )	[ 100 , 500 )	[ 15 , 45 )	[ 0 , inf )	[ 4000 , inf )	[ 0 , 4 )	229				90.2668	PV
905	[ 0 , 10 )	[ 98 , 99 )	[ 0 , 20 )	[ 100 , 500 )	[ 15 , 45 )	[ 0 , inf )	[ 4000 , inf )	[ 4 , inf )	186	18	9.67742	82.2988	82.2988	LiDAR
906	[ 0 , 10 )	[ 98 , 99 )	[ 0 , 20 )	[ 500 , 1500 )	[ 0 , 15 )	[ -1 , 0 )	[ 2000 , 4000 )	[ 0 , 4 )	2589	35	1.35187	93.0277	93.0277	LiDAR
907	[ 0 , 10 )	[ 98 , 99 )	[ 0 , 20 )	[ 500 , 1500 )	[ 0 , 15 )	[ -1 , 0 )	[ 2000 , 4000 )	[ 4 , inf )	821	37	4.5067	93.9879	93.9879	LiDAR
908	[ 0 , 10 )	[ 98 , 99 )	[ 0 , 20 )	[ 500 , 1500 )	[ 0 , 15 )	[ -1 , 0 )	[ 4000 , inf )	[ 0 , 4 )	116				90.2668	PV
909	[ 0 , 10 )	[ 98 , 99 )	[ 0 , 20 )	[ 500 , 1500 )	[ 0 , 15 )	[ -1 , 0 )	[ 4000 , inf )	[ 4 , inf )	17				90.2668	PV
910	[ 0 , 10 )	[ 98 , 99 )	[ 0 , 20 )	[ 500 , 1500 )	[ 0 , 15 )	[ 0 , inf )	[ 2000 , 4000 )	[ 0 , 4 )	2213	59	2.66606	112.146	112.146	LiDAR
911	[ 0 , 10 )	[ 98 , 99 )	[ 0 , 20 )	[ 500 , 1500 )	[ 0 , 15 )	[ 0 , inf )	[ 2000 , 4000 )	[ 4 , inf )	712	12	1.68539	99.3237	99.3237	LiDAR
912	[ 0 , 10 )	[ 98 , 99 )	[ 0 , 20 )	[ 500 , 1500 )	[ 0 , 15 )	[ 0 , inf )	[ 4000 , inf )	[ 0 , 4 )	74	2	2.7027	63.3299	63.3299	LiDAR
913	[ 0 , 10 )	[ 98 , 99 )	[ 0 , 20 )	[ 500 , 1500 )	[ 0 , 15 )	[ 0 , inf )	[ 4000 , inf )	[ 4 , inf )	49	6	12.2449	41.6632	41.6632	LiDAR
914	[ 0 , 10 )	[ 98 , 99 )	[ 0 , 20 )	[ 500 , 1500 )	[ 15 , 45 )	[ -1 , 0 )	[ 0 , 2000 )	[ 4 , inf )	8				90.2668	PV
915	[ 0 , 10 )	[ 98 , 99 )	[ 0 , 20 )	[ 500 , 1500 )	[ 15 , 45 )	[ -1 , 0 )	[ 2000 , 4000 )	[ 0 , 4 )	3677	67	1.82214	93.9927	93.9927	LiDAR
916	[ 0 , 10 )	[ 98 , 99 )	[ 0 , 20 )	[ 500 , 1500 )	[ 15 , 45 )	[ -1 , 0 )	[ 2000 , 4000 )	[ 4 , inf )	1489	101	6.78308	95.5575	95.5575	LiDAR
917	[ 0 , 10 )	[ 98 , 99 )	[ 0 , 20 )	[ 500 , 1500 )	[ 15 , 45 )	[ -1 , 0 )	[ 4000 , inf )	[ 0 , 4 )	161	4	2.48447	90.3012	90.3012	LiDAR
918	[ 0 , 10 )	[ 98 , 99 )	[ 0 , 20 )	[ 500 , 1500 )	[ 15 , 45 )	[ -1 , 0 )	[ 4000 , inf )	[ 4 , inf )	50	7	14	46.9419	46.9419	LiDAR
919	[ 0 , 10 )	[ 98 , 99 )	[ 0 , 20 )	[ 500 , 1500 )	[ 15 , 45 )	[ 0 , inf )	[ 0 , 2000 )	[ 4 , inf )	5				90.2668	PV
920	[ 0 , 10 )	[ 98 , 99 )	[ 0 , 20 )	[ 500 , 1500 )	[ 15 , 45 )	[ 0 , inf )	[ 2000 , 4000 )	[ 0 , 4 )	3633	119	3.27553	104.625	104.625	LiDAR
921	[ 0 , 10 )	[ 98 , 99 )	[ 0 , 20 )	[ 500 , 1500 )	[ 15 , 45 )	[ 0 , inf )	[ 2000 , 4000 )	[ 4 , inf )	1304	26	1.99387	106.131	106.131	LiDAR
922	[ 0 , 10 )	[ 98 , 99 )	[ 0 , 20 )	[ 500 , 1500 )	[ 15 , 45 )	[ 0 , inf )	[ 4000 , inf )	[ 0 , 4 )	102				90.2668	PV
923	[ 0 , 10 )	[ 98 , 99 )	[ 0 , 20 )	[ 500 , 1500 )	[ 15 , 45 )	[ 0 , inf )	[ 4000 , inf )	[ 4 , inf )	42	6	14.2857	77.9558	77.9558	LiDAR
924	[ 0 , 10 )	[ 98 , 99 )	[ 0 , 20 )	[ 1500 , inf )	[ 0 , 15 )	[ -1 , 0 )	[ 2000 , 4000 )	[ 0 , 4 )	470	30	6.38298	152.626	152.626	LiDAR
925	[ 0 , 10 )	[ 98 , 99 )	[ 0 , 20 )	[ 1500 , inf )	[ 0 , 15 )	[ -1 , 0 )	[ 2000 , 4000 )	[ 4 , inf )	399	7	1.75439	86.7196	86.7196	LiDAR
926	[ 0 , 10 )	[ 98 , 99 )	[ 0 , 20 )	[ 1500 , inf )	[ 0 , 15 )	[ -1 , 0 )	[ 4000 , inf )	[ 0 , 4 )	12				90.2668	PV
927	[ 0 , 10 )	[ 98 , 99 )	[ 0 , 20 )	[ 1500 , inf )	[ 0 , 15 )	[ 0 , inf )	[ 2000 , 4000 )	[ 0 , 4 )	401	16	3.99002	112.673	112.673	LiDAR
928	[ 0 , 10 )	[ 98 , 99 )	[ 0 , 20 )	[ 1500 , inf )	[ 0 , 15 )	[ 0 , inf )	[ 2000 , 4000 )	[ 4 , inf )	257	14	5.44747	138.379	138.379	LiDAR
929	[ 0 , 10 )	[ 98 , 99 )	[ 0 , 20 )	[ 1500 , inf )	[ 15 , 45 )	[ -1 , 0 )	[ 2000 , 4000 )	[ 0 , 4 )	536	19	3.54478	133.179	133.179	LiDAR
930	[ 0 , 10 )	[ 98 , 99 )	[ 0 , 20 )	[ 1500 , inf )	[ 15 , 45 )	[ -1 , 0 )	[ 2000 , 4000 )	[ 4 , inf )	969				90.2668	PV
931	[ 0 , 10 )	[ 98 , 99 )	[ 0 , 20 )	[ 1500 , inf )	[ 15 , 45 )	[ -1 , 0 )	[ 4000 , inf )	[ 0 , 4 )	13				90.2668	PV
932	[ 0 , 10 )	[ 98 , 99 )	[ 0 , 20 )	[ 1500 , inf )	[ 15 , 45 )	[ 0 , inf )	[ 2000 , 4000 )	[ 0 , 4 )	340	22	6.47059	116.485	116.485	LiDAR
933	[ 0 , 10 )	[ 98 , 99 )	[ 0 , 20 )	[ 1500 , inf )	[ 15 , 45 )	[ 0 , inf )	[ 2000 , 4000 )	[ 4 , inf )	516	12	2.32558	122.916	122.916	LiDAR
934	[ 0 , 10 )	[ 98 , 99 )	[ 0 , 20 )	[ 1500 , inf )	[ 15 , 45 )	[ 0 , inf )	[ 4000 , inf )	[ 0 , 4 )	5				90.2668	PV
935	[ 0 , 10 )	[ 98 , 99 )	[ 20 , inf )	[ 0 , 100 )	[ 0 , 15 )	[ -1 , 0 )	[ 0 , 2000 )	[ 4 , inf )	45				90.2668	PV
936	[ 0 , 10 )	[ 98 , 99 )	[ 20 , inf )	[ 0 , 100 )	[ 0 , 15 )	[ -1 , 0 )	[ 2000 , 4000 )	[ 0 , 4 )	658	3	0.455927	81.7162	90.2668	PV
937	[ 0 , 10 )	[ 98 , 99 )	[ 20 , inf )	[ 0 , 100 )	[ 0 , 15 )	[ -1 , 0 )	[ 2000 , 4000 )	[ 4 , inf )	528	3	0.568182	13.2859	90.2668	PV
938	[ 0 , 10 )	[ 98 , 99 )	[ 20 , inf )	[ 0 , 100 )	[ 0 , 15 )	[ -1 , 0 )	[ 4000 , inf )	[ 0 , 4 )	130	3	2.30769	36.5985	36.5985	LiDAR
939	[ 0 , 10 )	[ 98 , 99 )	[ 20 , inf )	[ 0 , 100 )	[ 0 , 15 )	[ 0 , inf )	[ 0 , 2000 )	[ 4 , inf )	35				90.2668	PV
940	[ 0 , 10 )	[ 98 , 99 )	[ 20 , inf )	[ 0 , 100 )	[ 0 , 15 )	[ 0 , inf )	[ 2000 , 4000 )	[ 0 , 4 )	1340	38	2.83582	67.6967	67.6967	LiDAR
941	[ 0 , 10 )	[ 98 , 99 )	[ 20 , inf )	[ 0 , 100 )	[ 0 , 15 )	[ 0 , inf )	[ 2000 , 4000 )	[ 4 , inf )	635	20	3.14961	24.4197	24.4197	LiDAR
942	[ 0 , 10 )	[ 98 , 99 )	[ 20 , inf )	[ 0 , 100 )	[ 0 , 15 )	[ 0 , inf )	[ 4000 , inf )	[ 0 , 4 )	282	7	2.48227	72.6572	72.6572	LiDAR
943	[ 0 , 10 )	[ 98 , 99 )	[ 20 , inf )	[ 0 , 100 )	[ 15 , 45 )	[ -1 , 0 )	[ 2000 , 4000 )	[ 0 , 4 )	9				90.2668	PV
944	[ 0 , 10 )	[ 98 , 99 )	[ 20 , inf )	[ 0 , 100 )	[ 15 , 45 )	[ -1 , 0 )	[ 2000 , 4000 )	[ 4 , inf )	4				90.2668	PV
945	[ 0 , 10 )	[ 98 , 99 )	[ 20 , inf )	[ 0 , 100 )	[ 15 , 45 )	[ 0 , inf )	[ 2000 , 4000 )	[ 0 , 4 )	17	2	11.7647	130.279	130.279	LiDAR
946	[ 0 , 10 )	[ 98 , 99 )	[ 20 , inf )	[ 0 , 100 )	[ 15 , 45 )	[ 0 , inf )	[ 2000 , 4000 )	[ 4 , inf )	1				90.2668	PV
947	[ 0 , 10 )	[ 98 , 99 )	[ 20 , inf )	[ 0 , 100 )	[ 15 , 45 )	[ 0 , inf )	[ 4000 , inf )	[ 0 , 4 )	12				90.2668	PV
948	[ 0 , 10 )	[ 98 , 99 )	[ 20 , inf )	[ 0 , 100 )	[ 15 , 45 )	[ 0 , inf )	[ 4000 , inf )	[ 4 , inf )	1				90.2668	PV
949	[ 0 , 10 )	[ 98 , 99 )	[ 20 , inf )	[ 100 , 500 )	[ 0 , 15 )	[ -1 , 0 )	[ 0 , 2000 )	[ 4 , inf )	30	7	23.3333	49.0251	49.0251	LiDAR
950	[ 0 , 10 )	[ 98 , 99 )	[ 20 , inf )	[ 100 , 500 )	[ 0 , 15 )	[ -1 , 0 )	[ 2000 , 4000 )	[ 0 , 4 )	2401	23	0.957934	99.3848	90.2668	PV
951	[ 0 , 10 )	[ 98 , 99 )	[ 20 , inf )	[ 100 , 500 )	[ 0 , 15 )	[ -1 , 0 )	[ 2000 , 4000 )	[ 4 , inf )	449	6	1.3363	134.353	134.353	LiDAR
952	[ 0 , 10 )	[ 98 , 99 )	[ 20 , inf )	[ 100 , 500 )	[ 0 , 15 )	[ -1 , 0 )	[ 4000 , inf )	[ 0 , 4 )	393	4	1.01781	85.6951	85.6951	LiDAR
953	[ 0 , 10 )	[ 98 , 99 )	[ 20 , inf )	[ 100 , 500 )	[ 0 , 15 )	[ 0 , inf )	[ 0 , 2000 )	[ 4 , inf )	26				90.2668	PV
954	[ 0 , 10 )	[ 98 , 99 )	[ 20 , inf )	[ 100 , 500 )	[ 0 , 15 )	[ 0 , inf )	[ 2000 , 4000 )	[ 0 , 4 )	4463	71	1.59086	98.9962	98.9962	LiDAR
955	[ 0 , 10 )	[ 98 , 99 )	[ 20 , inf )	[ 100 , 500 )	[ 0 , 15 )	[ 0 , inf )	[ 2000 , 4000 )	[ 4 , inf )	350	7	2	93.7946	93.7946	LiDAR
956	[ 0 , 10 )	[ 98 , 99 )	[ 20 , inf )	[ 100 , 500 )	[ 0 , 15 )	[ 0 , inf )	[ 4000 , inf )	[ 0 , 4 )	902	43	4.76718	84.766	84.766	LiDAR
957	[ 0 , 10 )	[ 98 , 99 )	[ 20 , inf )	[ 100 , 500 )	[ 15 , 45 )	[ -1 , 0 )	[ 2000 , 4000 )	[ 0 , 4 )	1221	44	3.6036	126.961	126.961	LiDAR
958	[ 0 , 10 )	[ 98 , 99 )	[ 20 , inf )	[ 100 , 500 )	[ 15 , 45 )	[ -1 , 0 )	[ 2000 , 4000 )	[ 4 , inf )	250	5	2	111.247	111.247	LiDAR
959	[ 0 , 10 )	[ 98 , 99 )	[ 20 , inf )	[ 100 , 500 )	[ 15 , 45 )	[ -1 , 0 )	[ 4000 , inf )	[ 0 , 4 )	131	8	6.10687	109.416	109.416	LiDAR
960	[ 0 , 10 )	[ 98 , 99 )	[ 20 , inf )	[ 100 , 500 )	[ 15 , 45 )	[ -1 , 0 )	[ 4000 , inf )	[ 4 , inf )	3				90.2668	PV
961	[ 0 , 10 )	[ 98 , 99 )	[ 20 , inf )	[ 100 , 500 )	[ 15 , 45 )	[ 0 , inf )	[ 0 , 2000 )	[ 4 , inf )	2				90.2668	PV
962	[ 0 , 10 )	[ 98 , 99 )	[ 20 , inf )	[ 100 , 500 )	[ 15 , 45 )	[ 0 , inf )	[ 2000 , 4000 )	[ 0 , 4 )	2451	67	2.73358	110.132	110.132	LiDAR
963	[ 0 , 10 )	[ 98 , 99 )	[ 20 , inf )	[ 100 , 500 )	[ 15 , 45 )	[ 0 , inf )	[ 2000 , 4000 )	[ 4 , inf )	443	7	1.58014	143.889	143.889	LiDAR
964	[ 0 , 10 )	[ 98 , 99 )	[ 20 , inf )	[ 100 , 500 )	[ 15 , 45 )	[ 0 , inf )	[ 4000 , inf )	[ 0 , 4 )	833	37	4.44178	108.635	108.635	LiDAR
965	[ 0 , 10 )	[ 98 , 99 )	[ 20 , inf )	[ 100 , 500 )	[ 15 , 45 )	[ 0 , inf )	[ 4000 , inf )	[ 4 , inf )	18	5	27.7778	80.05	80.05	LiDAR
966	[ 0 , 10 )	[ 98 , 99 )	[ 20 , inf )	[ 100 , 500 )	[ 45 , inf )	[ 0 , inf )	[ 2000 , 4000 )	[ 0 , 4 )	1				90.2668	PV
967	[ 0 , 10 )	[ 98 , 99 )	[ 20 , inf )	[ 500 , 1500 )	[ 0 , 15 )	[ -1 , 0 )	[ 0 , 2000 )	[ 4 , inf )	1				90.2668	PV
968	[ 0 , 10 )	[ 98 , 99 )	[ 20 , inf )	[ 500 , 1500 )	[ 0 , 15 )	[ -1 , 0 )	[ 2000 , 4000 )	[ 0 , 4 )	1416	10	0.706215	104.866	90.2668	PV
969	[ 0 , 10 )	[ 98 , 99 )	[ 20 , inf )	[ 500 , 1500 )	[ 0 , 15 )	[ -1 , 0 )	[ 2000 , 4000 )	[ 4 , inf )	172	8	4.65116	96.5887	96.5887	LiDAR
970	[ 0 , 10 )	[ 98 , 99 )	[ 20 , inf )	[ 500 , 1500 )	[ 0 , 15 )	[ -1 , 0 )	[ 4000 , inf )	[ 0 , 4 )	62				90.2668	PV
971	[ 0 , 10 )	[ 98 , 99 )	[ 20 , inf )	[ 500 , 1500 )	[ 0 , 15 )	[ 0 , inf )	[ 0 , 2000 )	[ 4 , inf )	1				90.2668	PV
972	[ 0 , 10 )	[ 98 , 99 )	[ 20 , inf )	[ 500 , 1500 )	[ 0 , 15 )	[ 0 , inf )	[ 2000 , 4000 )	[ 0 , 4 )	1416	19	1.34181	103.595	103.595	LiDAR
973	[ 0 , 10 )	[ 98 , 99 )	[ 20 , inf )	[ 500 , 1500 )	[ 0 , 15 )	[ 0 , inf )	[ 2000 , 4000 )	[ 4 , inf )	223	2	0.896861	87.0113	90.2668	PV
974	[ 0 , 10 )	[ 98 , 99 )	[ 20 , inf )	[ 500 , 1500 )	[ 0 , 15 )	[ 0 , inf )	[ 4000 , inf )	[ 0 , 4 )	149	7	4.69799	57.9461	57.9461	LiDAR
975	[ 0 , 10 )	[ 98 , 99 )	[ 20 , inf )	[ 500 , 1500 )	[ 15 , 45 )	[ -1 , 0 )	[ 0 , 2000 )	[ 4 , inf )	2				90.2668	PV
976	[ 0 , 10 )	[ 98 , 99 )	[ 20 , inf )	[ 500 , 1500 )	[ 15 , 45 )	[ -1 , 0 )	[ 2000 , 4000 )	[ 0 , 4 )	2398	44	1.83486	109.389	109.389	LiDAR
977	[ 0 , 10 )	[ 98 , 99 )	[ 20 , inf )	[ 500 , 1500 )	[ 15 , 45 )	[ -1 , 0 )	[ 2000 , 4000 )	[ 4 , inf )	251	11	4.38247	77.7408	77.7408	LiDAR
978	[ 0 , 10 )	[ 98 , 99 )	[ 20 , inf )	[ 500 , 1500 )	[ 15 , 45 )	[ -1 , 0 )	[ 4000 , inf )	[ 0 , 4 )	214	5	2.33645	94.5069	94.5069	LiDAR
979	[ 0 , 10 )	[ 98 , 99 )	[ 20 , inf )	[ 500 , 1500 )	[ 15 , 45 )	[ -1 , 0 )	[ 4000 , inf )	[ 4 , inf )	3				90.2668	PV
980	[ 0 , 10 )	[ 98 , 99 )	[ 20 , inf )	[ 500 , 1500 )	[ 15 , 45 )	[ 0 , inf )	[ 0 , 2000 )	[ 4 , inf )	2				90.2668	PV
981	[ 0 , 10 )	[ 98 , 99 )	[ 20 , inf )	[ 500 , 1500 )	[ 15 , 45 )	[ 0 , inf )	[ 2000 , 4000 )	[ 0 , 4 )	4889	124	2.53631	107.013	107.013	LiDAR
982	[ 0 , 10 )	[ 98 , 99 )	[ 20 , inf )	[ 500 , 1500 )	[ 15 , 45 )	[ 0 , inf )	[ 2000 , 4000 )	[ 4 , inf )	491	7	1.42566	74.9546	74.9546	LiDAR
983	[ 0 , 10 )	[ 98 , 99 )	[ 20 , inf )	[ 500 , 1500 )	[ 15 , 45 )	[ 0 , inf )	[ 4000 , inf )	[ 0 , 4 )	598	16	2.67559	102.624	102.624	LiDAR
984	[ 0 , 10 )	[ 98 , 99 )	[ 20 , inf )	[ 500 , 1500 )	[ 45 , inf )	[ -1 , 0 )	[ 2000 , 4000 )	[ 0 , 4 )	1				90.2668	PV
985	[ 0 , 10 )	[ 98 , 99 )	[ 20 , inf )	[ 500 , 1500 )	[ 45 , inf )	[ 0 , inf )	[ 2000 , 4000 )	[ 0 , 4 )	6				90.2668	PV
986	[ 0 , 10 )	[ 98 , 99 )	[ 20 , inf )	[ 500 , 1500 )	[ 45 , inf )	[ 0 , inf )	[ 2000 , 4000 )	[ 4 , inf )	1				90.2668	PV
987	[ 0 , 10 )	[ 98 , 99 )	[ 20 , inf )	[ 500 , 1500 )	[ 45 , inf )	[ 0 , inf )	[ 4000 , inf )	[ 0 , 4 )	1				90.2668	PV
988	[ 0 , 10 )	[ 98 , 99 )	[ 20 , inf )	[ 1500 , inf )	[ 0 , 15 )	[ -1 , 0 )	[ 2000 , 4000 )	[ 0 , 4 )	302	10	3.31126	164.443	164.443	LiDAR
989	[ 0 , 10 )	[ 98 , 99 )	[ 20 , inf )	[ 1500 , inf )	[ 0 , 15 )	[ -1 , 0 )	[ 2000 , 4000 )	[ 4 , inf )	27				90.2668	PV
990	[ 0 , 10 )	[ 98 , 99 )	[ 20 , inf )	[ 1500 , inf )	[ 0 , 15 )	[ -1 , 0 )	[ 4000 , inf )	[ 0 , 4 )	2				90.2668	PV
991	[ 0 , 10 )	[ 98 , 99 )	[ 20 , inf )	[ 1500 , inf )	[ 0 , 15 )	[ 0 , inf )	[ 2000 , 4000 )	[ 0 , 4 )	607	14	2.30643	100.442	100.442	LiDAR
992	[ 0 , 10 )	[ 98 , 99 )	[ 20 , inf )	[ 1500 , inf )	[ 0 , 15 )	[ 0 , inf )	[ 2000 , 4000 )	[ 4 , inf )	161				90.2668	PV
993	[ 0 , 10 )	[ 98 , 99 )	[ 20 , inf )	[ 1500 , inf )	[ 15 , 45 )	[ -1 , 0 )	[ 2000 , 4000 )	[ 0 , 4 )	422	7	1.65877	133.633	133.633	LiDAR
994	[ 0 , 10 )	[ 98 , 99 )	[ 20 , inf )	[ 1500 , inf )	[ 15 , 45 )	[ -1 , 0 )	[ 2000 , 4000 )	[ 4 , inf )	290				90.2668	PV
995	[ 0 , 10 )	[ 98 , 99 )	[ 20 , inf )	[ 1500 , inf )	[ 15 , 45 )	[ -1 , 0 )	[ 4000 , inf )	[ 0 , 4 )	15				90.2668	PV
996	[ 0 , 10 )	[ 98 , 99 )	[ 20 , inf )	[ 1500 , inf )	[ 15 , 45 )	[ 0 , inf )	[ 2000 , 4000 )	[ 0 , 4 )	1232	64	5.19481	110.159	110.159	LiDAR
997	[ 0 , 10 )	[ 98 , 99 )	[ 20 , inf )	[ 1500 , inf )	[ 15 , 45 )	[ 0 , inf )	[ 2000 , 4000 )	[ 4 , inf )	500	3	0.6	95.2011	90.2668	PV
998	[ 0 , 10 )	[ 98 , 99 )	[ 20 , inf )	[ 1500 , inf )	[ 45 , inf )	[ -1 , 0 )	[ 2000 , 4000 )	[ 0 , 4 )	1				90.2668	PV
999	[ 0 , 10 )	[ 98 , 99 )	[ 20 , inf )	[ 1500 , inf )	[ 45 , inf )	[ 0 , inf )	[ 2000 , 4000 )	[ 0 , 4 )	1				90.2668	PV
1000	[ 0 , 10 )	[ 99 , inf )	[ 0 , 20 )	[ 0 , 100 )	[ 0 , 15 )	[ -1 , 0 )	[ 0 , 2000 )	[ 4 , inf )	9331	410	4.39396	48.6474	48.6474	LiDAR
1001	[ 0 , 10 )	[ 99 , inf )	[ 0 , 20 )	[ 0 , 100 )	[ 0 , 15 )	[ -1 , 0 )	[ 2000 , 4000 )	[ 0 , 4 )	2478	38	1.53349	51.215	51.215	LiDAR
1002	[ 0 , 10 )	[ 99 , inf )	[ 0 , 20 )	[ 0 , 100 )	[ 0 , 15 )	[ -1 , 0 )	[ 2000 , 4000 )	[ 4 , inf )	24756	759	3.06592	84.4706	84.4706	LiDAR
1003	[ 0 , 10 )	[ 99 , inf )	[ 0 , 20 )	[ 0 , 100 )	[ 0 , 15 )	[ -1 , 0 )	[ 4000 , inf )	[ 0 , 4 )	140	13	9.28571	60.9797	60.9797	LiDAR
1004	[ 0 , 10 )	[ 99 , inf )	[ 0 , 20 )	[ 0 , 100 )	[ 0 , 15 )	[ -1 , 0 )	[ 4000 , inf )	[ 4 , inf )	14	4	28.5714	97.9211	97.9211	LiDAR
1005	[ 0 , 10 )	[ 99 , inf )	[ 0 , 20 )	[ 0 , 100 )	[ 0 , 15 )	[ 0 , inf )	[ 0 , 2000 )	[ 4 , inf )	13998	555	3.96485	55.6749	55.6749	LiDAR
1006	[ 0 , 10 )	[ 99 , inf )	[ 0 , 20 )	[ 0 , 100 )	[ 0 , 15 )	[ 0 , inf )	[ 2000 , 4000 )	[ 0 , 4 )	4140	121	2.92271	34.5424	34.5424	LiDAR
1007	[ 0 , 10 )	[ 99 , inf )	[ 0 , 20 )	[ 0 , 100 )	[ 0 , 15 )	[ 0 , inf )	[ 2000 , 4000 )	[ 4 , inf )	17057	564	3.30656	62.2896	62.2896	LiDAR
1008	[ 0 , 10 )	[ 99 , inf )	[ 0 , 20 )	[ 0 , 100 )	[ 0 , 15 )	[ 0 , inf )	[ 4000 , inf )	[ 0 , 4 )	389	21	5.39846	62.6279	62.6279	LiDAR
1009	[ 0 , 10 )	[ 99 , inf )	[ 0 , 20 )	[ 0 , 100 )	[ 15 , 45 )	[ -1 , 0 )	[ 2000 , 4000 )	[ 0 , 4 )	18				91.1078	PV
1010	[ 0 , 10 )	[ 99 , inf )	[ 0 , 20 )	[ 0 , 100 )	[ 15 , 45 )	[ -1 , 0 )	[ 2000 , 4000 )	[ 4 , inf )	15	2	13.3333	62.479	62.479	LiDAR
1011	[ 0 , 10 )	[ 99 , inf )	[ 0 , 20 )	[ 0 , 100 )	[ 15 , 45 )	[ -1 , 0 )	[ 4000 , inf )	[ 0 , 4 )	6				91.1078	PV
1012	[ 0 , 10 )	[ 99 , inf )	[ 0 , 20 )	[ 0 , 100 )	[ 15 , 45 )	[ -1 , 0 )	[ 4000 , inf )	[ 4 , inf )	44	7	15.9091	78.0184	78.0184	LiDAR
1013	[ 0 , 10 )	[ 99 , inf )	[ 0 , 20 )	[ 0 , 100 )	[ 15 , 45 )	[ 0 , inf )	[ 2000 , 4000 )	[ 0 , 4 )	31				91.1078	PV
1014	[ 0 , 10 )	[ 99 , inf )	[ 0 , 20 )	[ 0 , 100 )	[ 15 , 45 )	[ 0 , inf )	[ 2000 , 4000 )	[ 4 , inf )	9				91.1078	PV
1015	[ 0 , 10 )	[ 99 , inf )	[ 0 , 20 )	[ 0 , 100 )	[ 15 , 45 )	[ 0 , inf )	[ 4000 , inf )	[ 0 , 4 )	1				91.1078	PV
1016	[ 0 , 10 )	[ 99 , inf )	[ 0 , 20 )	[ 100 , 500 )	[ 0 , 15 )	[ -1 , 0 )	[ 0 , 2000 )	[ 4 , inf )	25				91.1078	PV
1017	[ 0 , 10 )	[ 99 , inf )	[ 0 , 20 )	[ 100 , 500 )	[ 0 , 15 )	[ -1 , 0 )	[ 2000 , 4000 )	[ 0 , 4 )	3099	13	0.41949	124.077	91.1078	PV
1018	[ 0 , 10 )	[ 99 , inf )	[ 0 , 20 )	[ 100 , 500 )	[ 0 , 15 )	[ -1 , 0 )	[ 2000 , 4000 )	[ 4 , inf )	1077	41	3.80687	94.0059	94.0059	LiDAR
1019	[ 0 , 10 )	[ 99 , inf )	[ 0 , 20 )	[ 100 , 500 )	[ 0 , 15 )	[ -1 , 0 )	[ 4000 , inf )	[ 0 , 4 )	218	26	11.9266	108.56	108.56	LiDAR
1020	[ 0 , 10 )	[ 99 , inf )	[ 0 , 20 )	[ 100 , 500 )	[ 0 , 15 )	[ -1 , 0 )	[ 4000 , inf )	[ 4 , inf )	292	95	32.5342	97.6803	97.6803	LiDAR
1021	[ 0 , 10 )	[ 99 , inf )	[ 0 , 20 )	[ 100 , 500 )	[ 0 , 15 )	[ 0 , inf )	[ 0 , 2000 )	[ 4 , inf )	10				91.1078	PV
1022	[ 0 , 10 )	[ 99 , inf )	[ 0 , 20 )	[ 100 , 500 )	[ 0 , 15 )	[ 0 , inf )	[ 2000 , 4000 )	[ 0 , 4 )	4655	26	0.558539	100.46	91.1078	PV
1023	[ 0 , 10 )	[ 99 , inf )	[ 0 , 20 )	[ 100 , 500 )	[ 0 , 15 )	[ 0 , inf )	[ 2000 , 4000 )	[ 4 , inf )	439	8	1.82232	112.629	112.629	LiDAR
1024	[ 0 , 10 )	[ 99 , inf )	[ 0 , 20 )	[ 100 , 500 )	[ 0 , 15 )	[ 0 , inf )	[ 4000 , inf )	[ 0 , 4 )	244	5	2.04918	88.4574	88.4574	LiDAR
1025	[ 0 , 10 )	[ 99 , inf )	[ 0 , 20 )	[ 100 , 500 )	[ 0 , 15 )	[ 0 , inf )	[ 4000 , inf )	[ 4 , inf )	138	7	5.07246	79.8908	79.8908	LiDAR
1026	[ 0 , 10 )	[ 99 , inf )	[ 0 , 20 )	[ 100 , 500 )	[ 15 , 45 )	[ -1 , 0 )	[ 0 , 2000 )	[ 4 , inf )	4				91.1078	PV
1027	[ 0 , 10 )	[ 99 , inf )	[ 0 , 20 )	[ 100 , 500 )	[ 15 , 45 )	[ -1 , 0 )	[ 2000 , 4000 )	[ 0 , 4 )	1897	15	0.790722	124.978	91.1078	PV
1028	[ 0 , 10 )	[ 99 , inf )	[ 0 , 20 )	[ 100 , 500 )	[ 15 , 45 )	[ -1 , 0 )	[ 2000 , 4000 )	[ 4 , inf )	1056	23	2.17803	92.4202	92.4202	LiDAR
1029	[ 0 , 10 )	[ 99 , inf )	[ 0 , 20 )	[ 100 , 500 )	[ 15 , 45 )	[ -1 , 0 )	[ 4000 , inf )	[ 0 , 4 )	332	54	16.2651	119.363	119.363	LiDAR
1030	[ 0 , 10 )	[ 99 , inf )	[ 0 , 20 )	[ 100 , 500 )	[ 15 , 45 )	[ -1 , 0 )	[ 4000 , inf )	[ 4 , inf )	546	182	33.3333	123.749	123.749	LiDAR
1031	[ 0 , 10 )	[ 99 , inf )	[ 0 , 20 )	[ 100 , 500 )	[ 15 , 45 )	[ 0 , inf )	[ 2000 , 4000 )	[ 0 , 4 )	2883	23	0.79778	117.595	91.1078	PV
1032	[ 0 , 10 )	[ 99 , inf )	[ 0 , 20 )	[ 100 , 500 )	[ 15 , 45 )	[ 0 , inf )	[ 2000 , 4000 )	[ 4 , inf )	504	19	3.76984	129.594	129.594	LiDAR
1033	[ 0 , 10 )	[ 99 , inf )	[ 0 , 20 )	[ 100 , 500 )	[ 15 , 45 )	[ 0 , inf )	[ 4000 , inf )	[ 0 , 4 )	67	7	10.4478	142.231	142.231	LiDAR
1034	[ 0 , 10 )	[ 99 , inf )	[ 0 , 20 )	[ 100 , 500 )	[ 15 , 45 )	[ 0 , inf )	[ 4000 , inf )	[ 4 , inf )	460	40	8.69565	99.8822	99.8822	LiDAR
1035	[ 0 , 10 )	[ 99 , inf )	[ 0 , 20 )	[ 500 , 1500 )	[ 0 , 15 )	[ -1 , 0 )	[ 0 , 2000 )	[ 4 , inf )	1				91.1078	PV
1036	[ 0 , 10 )	[ 99 , inf )	[ 0 , 20 )	[ 500 , 1500 )	[ 0 , 15 )	[ -1 , 0 )	[ 2000 , 4000 )	[ 0 , 4 )	1351	17	1.25833	100.767	100.767	LiDAR
1037	[ 0 , 10 )	[ 99 , inf )	[ 0 , 20 )	[ 500 , 1500 )	[ 0 , 15 )	[ -1 , 0 )	[ 2000 , 4000 )	[ 4 , inf )	1157	70	6.05013	79.6616	79.6616	LiDAR
1038	[ 0 , 10 )	[ 99 , inf )	[ 0 , 20 )	[ 500 , 1500 )	[ 0 , 15 )	[ -1 , 0 )	[ 4000 , inf )	[ 0 , 4 )	128				91.1078	PV
1039	[ 0 , 10 )	[ 99 , inf )	[ 0 , 20 )	[ 500 , 1500 )	[ 0 , 15 )	[ -1 , 0 )	[ 4000 , inf )	[ 4 , inf )	21				91.1078	PV
1040	[ 0 , 10 )	[ 99 , inf )	[ 0 , 20 )	[ 500 , 1500 )	[ 0 , 15 )	[ 0 , inf )	[ 2000 , 4000 )	[ 0 , 4 )	1049	13	1.23928	107.832	107.832	LiDAR
1041	[ 0 , 10 )	[ 99 , inf )	[ 0 , 20 )	[ 500 , 1500 )	[ 0 , 15 )	[ 0 , inf )	[ 2000 , 4000 )	[ 4 , inf )	576	5	0.868056	99.8221	91.1078	PV
1042	[ 0 , 10 )	[ 99 , inf )	[ 0 , 20 )	[ 500 , 1500 )	[ 0 , 15 )	[ 0 , inf )	[ 4000 , inf )	[ 0 , 4 )	64				91.1078	PV
1043	[ 0 , 10 )	[ 99 , inf )	[ 0 , 20 )	[ 500 , 1500 )	[ 0 , 15 )	[ 0 , inf )	[ 4000 , inf )	[ 4 , inf )	49				91.1078	PV
1044	[ 0 , 10 )	[ 99 , inf )	[ 0 , 20 )	[ 500 , 1500 )	[ 15 , 45 )	[ -1 , 0 )	[ 0 , 2000 )	[ 4 , inf )	5				91.1078	PV
1045	[ 0 , 10 )	[ 99 , inf )	[ 0 , 20 )	[ 500 , 1500 )	[ 15 , 45 )	[ -1 , 0 )	[ 2000 , 4000 )	[ 0 , 4 )	3041	73	2.40053	95.6761	95.6761	LiDAR
1046	[ 0 , 10 )	[ 99 , inf )	[ 0 , 20 )	[ 500 , 1500 )	[ 15 , 45 )	[ -1 , 0 )	[ 2000 , 4000 )	[ 4 , inf )	2309	166	7.18926	92.8234	92.8234	LiDAR
1047	[ 0 , 10 )	[ 99 , inf )	[ 0 , 20 )	[ 500 , 1500 )	[ 15 , 45 )	[ -1 , 0 )	[ 4000 , inf )	[ 0 , 4 )	186	8	4.30108	114.713	114.713	LiDAR
1048	[ 0 , 10 )	[ 99 , inf )	[ 0 , 20 )	[ 500 , 1500 )	[ 15 , 45 )	[ -1 , 0 )	[ 4000 , inf )	[ 4 , inf )	79	12	15.1899	68.5312	68.5312	LiDAR
1049	[ 0 , 10 )	[ 99 , inf )	[ 0 , 20 )	[ 500 , 1500 )	[ 15 , 45 )	[ 0 , inf )	[ 0 , 2000 )	[ 4 , inf )	1				91.1078	PV
1050	[ 0 , 10 )	[ 99 , inf )	[ 0 , 20 )	[ 500 , 1500 )	[ 15 , 45 )	[ 0 , inf )	[ 2000 , 4000 )	[ 0 , 4 )	3195	99	3.09859	104.191	104.191	LiDAR
1051	[ 0 , 10 )	[ 99 , inf )	[ 0 , 20 )	[ 500 , 1500 )	[ 15 , 45 )	[ 0 , inf )	[ 2000 , 4000 )	[ 4 , inf )	2058	10	0.485909	99.4567	91.1078	PV
1052	[ 0 , 10 )	[ 99 , inf )	[ 0 , 20 )	[ 500 , 1500 )	[ 15 , 45 )	[ 0 , inf )	[ 4000 , inf )	[ 0 , 4 )	108				91.1078	PV
1053	[ 0 , 10 )	[ 99 , inf )	[ 0 , 20 )	[ 500 , 1500 )	[ 15 , 45 )	[ 0 , inf )	[ 4000 , inf )	[ 4 , inf )	109	8	7.33945	69.0122	69.0122	LiDAR
1054	[ 0 , 10 )	[ 99 , inf )	[ 0 , 20 )	[ 1500 , inf )	[ 0 , 15 )	[ -1 , 0 )	[ 2000 , 4000 )	[ 0 , 4 )	123	3	2.43902	144.166	144.166	LiDAR
1055	[ 0 , 10 )	[ 99 , inf )	[ 0 , 20 )	[ 1500 , inf )	[ 0 , 15 )	[ -1 , 0 )	[ 2000 , 4000 )	[ 4 , inf )	248				91.1078	PV
1056	[ 0 , 10 )	[ 99 , inf )	[ 0 , 20 )	[ 1500 , inf )	[ 0 , 15 )	[ -1 , 0 )	[ 4000 , inf )	[ 0 , 4 )	3				91.1078	PV
1057	[ 0 , 10 )	[ 99 , inf )	[ 0 , 20 )	[ 1500 , inf )	[ 0 , 15 )	[ 0 , inf )	[ 2000 , 4000 )	[ 0 , 4 )	149	5	3.3557	148.296	148.296	LiDAR
1058	[ 0 , 10 )	[ 99 , inf )	[ 0 , 20 )	[ 1500 , inf )	[ 0 , 15 )	[ 0 , inf )	[ 2000 , 4000 )	[ 4 , inf )	108	11	10.1852	131.748	131.748	LiDAR
1059	[ 0 , 10 )	[ 99 , inf )	[ 0 , 20 )	[ 1500 , inf )	[ 15 , 45 )	[ -1 , 0 )	[ 2000 , 4000 )	[ 0 , 4 )	226	7	3.09735	129.128	129.128	LiDAR
1060	[ 0 , 10 )	[ 99 , inf )	[ 0 , 20 )	[ 1500 , inf )	[ 15 , 45 )	[ -1 , 0 )	[ 2000 , 4000 )	[ 4 , inf )	608				91.1078	PV
1061	[ 0 , 10 )	[ 99 , inf )	[ 0 , 20 )	[ 1500 , inf )	[ 15 , 45 )	[ -1 , 0 )	[ 4000 , inf )	[ 0 , 4 )	9				91.1078	PV
1062	[ 0 , 10 )	[ 99 , inf )	[ 0 , 20 )	[ 1500 , inf )	[ 15 , 45 )	[ 0 , inf )	[ 2000 , 4000 )	[ 0 , 4 )	92	5	5.43478	125.412	125.412	LiDAR
1063	[ 0 , 10 )	[ 99 , inf )	[ 0 , 20 )	[ 1500 , inf )	[ 15 , 45 )	[ 0 , inf )	[ 2000 , 4000 )	[ 4 , inf )	318	20	6.28931	114.246	114.246	LiDAR
1064	[ 0 , 10 )	[ 99 , inf )	[ 0 , 20 )	[ 1500 , inf )	[ 15 , 45 )	[ 0 , inf )	[ 4000 , inf )	[ 0 , 4 )	11				91.1078	PV
1065	[ 0 , 10 )	[ 99 , inf )	[ 20 , inf )	[ 0 , 100 )	[ 0 , 15 )	[ -1 , 0 )	[ 0 , 2000 )	[ 4 , inf )	41	7	17.0732	3.28393	3.28393	LiDAR
1066	[ 0 , 10 )	[ 99 , inf )	[ 20 , inf )	[ 0 , 100 )	[ 0 , 15 )	[ -1 , 0 )	[ 2000 , 4000 )	[ 0 , 4 )	1006	8	0.795229	82.8581	91.1078	PV
1067	[ 0 , 10 )	[ 99 , inf )	[ 20 , inf )	[ 0 , 100 )	[ 0 , 15 )	[ -1 , 0 )	[ 2000 , 4000 )	[ 4 , inf )	740	5	0.675676	8.91981	91.1078	PV
1068	[ 0 , 10 )	[ 99 , inf )	[ 20 , inf )	[ 0 , 100 )	[ 0 , 15 )	[ -1 , 0 )	[ 4000 , inf )	[ 0 , 4 )	156	3	1.92308	84.1792	84.1792	LiDAR
1069	[ 0 , 10 )	[ 99 , inf )	[ 20 , inf )	[ 0 , 100 )	[ 0 , 15 )	[ 0 , inf )	[ 0 , 2000 )	[ 4 , inf )	83	2	2.40964	16.9253	16.9253	LiDAR
1070	[ 0 , 10 )	[ 99 , inf )	[ 20 , inf )	[ 0 , 100 )	[ 0 , 15 )	[ 0 , inf )	[ 2000 , 4000 )	[ 0 , 4 )	2097	58	2.76586	68.2088	68.2088	LiDAR
1071	[ 0 , 10 )	[ 99 , inf )	[ 20 , inf )	[ 0 , 100 )	[ 0 , 15 )	[ 0 , inf )	[ 2000 , 4000 )	[ 4 , inf )	1088	38	3.49265	37.6943	37.6943	LiDAR
1072	[ 0 , 10 )	[ 99 , inf )	[ 20 , inf )	[ 0 , 100 )	[ 0 , 15 )	[ 0 , inf )	[ 4000 , inf )	[ 0 , 4 )	222	14	6.30631	75.1705	75.1705	LiDAR
1073	[ 0 , 10 )	[ 99 , inf )	[ 20 , inf )	[ 0 , 100 )	[ 15 , 45 )	[ -1 , 0 )	[ 2000 , 4000 )	[ 0 , 4 )	9				91.1078	PV
1074	[ 0 , 10 )	[ 99 , inf )	[ 20 , inf )	[ 0 , 100 )	[ 15 , 45 )	[ -1 , 0 )	[ 2000 , 4000 )	[ 4 , inf )	1				91.1078	PV
1075	[ 0 , 10 )	[ 99 , inf )	[ 20 , inf )	[ 0 , 100 )	[ 15 , 45 )	[ -1 , 0 )	[ 4000 , inf )	[ 0 , 4 )	5				91.1078	PV
1076	[ 0 , 10 )	[ 99 , inf )	[ 20 , inf )	[ 0 , 100 )	[ 15 , 45 )	[ -1 , 0 )	[ 4000 , inf )	[ 4 , inf )	2				91.1078	PV
1077	[ 0 , 10 )	[ 99 , inf )	[ 20 , inf )	[ 0 , 100 )	[ 15 , 45 )	[ 0 , inf )	[ 2000 , 4000 )	[ 0 , 4 )	28				91.1078	PV
1078	[ 0 , 10 )	[ 99 , inf )	[ 20 , inf )	[ 0 , 100 )	[ 15 , 45 )	[ 0 , inf )	[ 2000 , 4000 )	[ 4 , inf )	7				91.1078	PV
1079	[ 0 , 10 )	[ 99 , inf )	[ 20 , inf )	[ 0 , 100 )	[ 15 , 45 )	[ 0 , inf )	[ 4000 , inf )	[ 0 , 4 )	9				91.1078	PV
1080	[ 0 , 10 )	[ 99 , inf )	[ 20 , inf )	[ 100 , 500 )	[ 0 , 15 )	[ -1 , 0 )	[ 0 , 2000 )	[ 4 , inf )	28	5	17.8571	7.50139	7.50139	LiDAR
1081	[ 0 , 10 )	[ 99 , inf )	[ 20 , inf )	[ 100 , 500 )	[ 0 , 15 )	[ -1 , 0 )	[ 2000 , 4000 )	[ 0 , 4 )	3217	15	0.466273	89.785	91.1078	PV
1082	[ 0 , 10 )	[ 99 , inf )	[ 20 , inf )	[ 100 , 500 )	[ 0 , 15 )	[ -1 , 0 )	[ 2000 , 4000 )	[ 4 , inf )	607	3	0.494234	50.1167	91.1078	PV
1083	[ 0 , 10 )	[ 99 , inf )	[ 20 , inf )	[ 100 , 500 )	[ 0 , 15 )	[ -1 , 0 )	[ 4000 , inf )	[ 0 , 4 )	412	3	0.728155	85.2476	91.1078	PV
1084	[ 0 , 10 )	[ 99 , inf )	[ 20 , inf )	[ 100 , 500 )	[ 0 , 15 )	[ 0 , inf )	[ 0 , 2000 )	[ 4 , inf )	11				91.1078	PV
1085	[ 0 , 10 )	[ 99 , inf )	[ 20 , inf )	[ 100 , 500 )	[ 0 , 15 )	[ 0 , inf )	[ 2000 , 4000 )	[ 0 , 4 )	6424	80	1.24533	104.186	104.186	LiDAR
1086	[ 0 , 10 )	[ 99 , inf )	[ 20 , inf )	[ 100 , 500 )	[ 0 , 15 )	[ 0 , inf )	[ 2000 , 4000 )	[ 4 , inf )	434	6	1.38249	117.367	117.367	LiDAR
1087	[ 0 , 10 )	[ 99 , inf )	[ 20 , inf )	[ 100 , 500 )	[ 0 , 15 )	[ 0 , inf )	[ 4000 , inf )	[ 0 , 4 )	712	51	7.16292	81.4523	81.4523	LiDAR
1088	[ 0 , 10 )	[ 99 , inf )	[ 20 , inf )	[ 100 , 500 )	[ 15 , 45 )	[ -1 , 0 )	[ 0 , 2000 )	[ 4 , inf )	4				91.1078	PV
1089	[ 0 , 10 )	[ 99 , inf )	[ 20 , inf )	[ 100 , 500 )	[ 15 , 45 )	[ -1 , 0 )	[ 2000 , 4000 )	[ 0 , 4 )	1421	16	1.12597	123.028	123.028	LiDAR
1090	[ 0 , 10 )	[ 99 , inf )	[ 20 , inf )	[ 100 , 500 )	[ 15 , 45 )	[ -1 , 0 )	[ 2000 , 4000 )	[ 4 , inf )	294	11	3.7415	135.209	135.209	LiDAR
1091	[ 0 , 10 )	[ 99 , inf )	[ 20 , inf )	[ 100 , 500 )	[ 15 , 45 )	[ -1 , 0 )	[ 4000 , inf )	[ 0 , 4 )	91	2	2.1978	122.883	122.883	LiDAR
1092	[ 0 , 10 )	[ 99 , inf )	[ 20 , inf )	[ 100 , 500 )	[ 15 , 45 )	[ -1 , 0 )	[ 4000 , inf )	[ 4 , inf )	2				91.1078	PV
1093	[ 0 , 10 )	[ 99 , inf )	[ 20 , inf )	[ 100 , 500 )	[ 15 , 45 )	[ 0 , inf )	[ 0 , 2000 )	[ 4 , inf )	5				91.1078	PV
1094	[ 0 , 10 )	[ 99 , inf )	[ 20 , inf )	[ 100 , 500 )	[ 15 , 45 )	[ 0 , inf )	[ 2000 , 4000 )	[ 0 , 4 )	2808	45	1.60256	120.029	120.029	LiDAR
1095	[ 0 , 10 )	[ 99 , inf )	[ 20 , inf )	[ 100 , 500 )	[ 15 , 45 )	[ 0 , inf )	[ 2000 , 4000 )	[ 4 , inf )	410	14	3.41463	155.468	155.468	LiDAR
1096	[ 0 , 10 )	[ 99 , inf )	[ 20 , inf )	[ 100 , 500 )	[ 15 , 45 )	[ 0 , inf )	[ 4000 , inf )	[ 0 , 4 )	425	10	2.35294	110.264	110.264	LiDAR
1097	[ 0 , 10 )	[ 99 , inf )	[ 20 , inf )	[ 100 , 500 )	[ 15 , 45 )	[ 0 , inf )	[ 4000 , inf )	[ 4 , inf )	19	2	10.5263	142.977	142.977	LiDAR
1098	[ 0 , 10 )	[ 99 , inf )	[ 20 , inf )	[ 100 , 500 )	[ 45 , inf )	[ 0 , inf )	[ 2000 , 4000 )	[ 0 , 4 )	3	3	100	132.15	132.15	LiDAR
1099	[ 0 , 10 )	[ 99 , inf )	[ 20 , inf )	[ 500 , 1500 )	[ 0 , 15 )	[ -1 , 0 )	[ 0 , 2000 )	[ 4 , inf )	1				91.1078	PV
1100	[ 0 , 10 )	[ 99 , inf )	[ 20 , inf )	[ 500 , 1500 )	[ 0 , 15 )	[ -1 , 0 )	[ 2000 , 4000 )	[ 0 , 4 )	826	4	0.484262	82.5773	91.1078	PV
1101	[ 0 , 10 )	[ 99 , inf )	[ 20 , inf )	[ 500 , 1500 )	[ 0 , 15 )	[ -1 , 0 )	[ 2000 , 4000 )	[ 4 , inf )	100	3	3	92.2426	92.2426	LiDAR
1102	[ 0 , 10 )	[ 99 , inf )	[ 20 , inf )	[ 500 , 1500 )	[ 0 , 15 )	[ -1 , 0 )	[ 4000 , inf )	[ 0 , 4 )	41				91.1078	PV
1103	[ 0 , 10 )	[ 99 , inf )	[ 20 , inf )	[ 500 , 1500 )	[ 0 , 15 )	[ 0 , inf )	[ 2000 , 4000 )	[ 0 , 4 )	920	9	0.978261	122.141	91.1078	PV
1104	[ 0 , 10 )	[ 99 , inf )	[ 20 , inf )	[ 500 , 1500 )	[ 0 , 15 )	[ 0 , inf )	[ 2000 , 4000 )	[ 4 , inf )	153				91.1078	PV
1105	[ 0 , 10 )	[ 99 , inf )	[ 20 , inf )	[ 500 , 1500 )	[ 0 , 15 )	[ 0 , inf )	[ 4000 , inf )	[ 0 , 4 )	122				91.1078	PV
1106	[ 0 , 10 )	[ 99 , inf )	[ 20 , inf )	[ 500 , 1500 )	[ 15 , 45 )	[ -1 , 0 )	[ 2000 , 4000 )	[ 0 , 4 )	1718	21	1.22235	101.576	101.576	LiDAR
1107	[ 0 , 10 )	[ 99 , inf )	[ 20 , inf )	[ 500 , 1500 )	[ 15 , 45 )	[ -1 , 0 )	[ 2000 , 4000 )	[ 4 , inf )	338	18	5.32544	69.7092	69.7092	LiDAR
1108	[ 0 , 10 )	[ 99 , inf )	[ 20 , inf )	[ 500 , 1500 )	[ 15 , 45 )	[ -1 , 0 )	[ 4000 , inf )	[ 0 , 4 )	186				91.1078	PV
1109	[ 0 , 10 )	[ 99 , inf )	[ 20 , inf )	[ 500 , 1500 )	[ 15 , 45 )	[ -1 , 0 )	[ 4000 , inf )	[ 4 , inf )	7	5	71.4286	52.0803	52.0803	LiDAR
1110	[ 0 , 10 )	[ 99 , inf )	[ 20 , inf )	[ 500 , 1500 )	[ 15 , 45 )	[ 0 , inf )	[ 0 , 2000 )	[ 4 , inf )	1				91.1078	PV
1111	[ 0 , 10 )	[ 99 , inf )	[ 20 , inf )	[ 500 , 1500 )	[ 15 , 45 )	[ 0 , inf )	[ 2000 , 4000 )	[ 0 , 4 )	2795	60	2.14669	102.056	102.056	LiDAR
1112	[ 0 , 10 )	[ 99 , inf )	[ 20 , inf )	[ 500 , 1500 )	[ 15 , 45 )	[ 0 , inf )	[ 2000 , 4000 )	[ 4 , inf )	486	4	0.823045	53.9335	91.1078	PV
1113	[ 0 , 10 )	[ 99 , inf )	[ 20 , inf )	[ 500 , 1500 )	[ 15 , 45 )	[ 0 , inf )	[ 4000 , inf )	[ 0 , 4 )	328	7	2.13415	86.8243	86.8243	LiDAR
1114	[ 0 , 10 )	[ 99 , inf )	[ 20 , inf )	[ 500 , 1500 )	[ 15 , 45 )	[ 0 , inf )	[ 4000 , inf )	[ 4 , inf )	1				91.1078	PV
1115	[ 0 , 10 )	[ 99 , inf )	[ 20 , inf )	[ 500 , 1500 )	[ 45 , inf )	[ 0 , inf )	[ 2000 , 4000 )	[ 4 , inf )	2				91.1078	PV
1116	[ 0 , 10 )	[ 99 , inf )	[ 20 , inf )	[ 1500 , inf )	[ 0 , 15 )	[ -1 , 0 )	[ 2000 , 4000 )	[ 0 , 4 )	72	3	4.16667	149.613	149.613	LiDAR
1117	[ 0 , 10 )	[ 99 , inf )	[ 20 , inf )	[ 1500 , inf )	[ 0 , 15 )	[ -1 , 0 )	[ 2000 , 4000 )	[ 4 , inf )	21				91.1078	PV
1118	[ 0 , 10 )	[ 99 , inf )	[ 20 , inf )	[ 1500 , inf )	[ 0 , 15 )	[ -1 , 0 )	[ 4000 , inf )	[ 0 , 4 )	2				91.1078	PV
1119	[ 0 , 10 )	[ 99 , inf )	[ 20 , inf )	[ 1500 , inf )	[ 0 , 15 )	[ 0 , inf )	[ 2000 , 4000 )	[ 0 , 4 )	210	7	3.33333	118.41	118.41	LiDAR
1120	[ 0 , 10 )	[ 99 , inf )	[ 20 , inf )	[ 1500 , inf )	[ 0 , 15 )	[ 0 , inf )	[ 2000 , 4000 )	[ 4 , inf )	37				91.1078	PV
1121	[ 0 , 10 )	[ 99 , inf )	[ 20 , inf )	[ 1500 , inf )	[ 15 , 45 )	[ -1 , 0 )	[ 2000 , 4000 )	[ 0 , 4 )	202	4	1.9802	154.77	154.77	LiDAR
1122	[ 0 , 10 )	[ 99 , inf )	[ 20 , inf )	[ 1500 , inf )	[ 15 , 45 )	[ -1 , 0 )	[ 2000 , 4000 )	[ 4 , inf )	239				91.1078	PV
1123	[ 0 , 10 )	[ 99 , inf )	[ 20 , inf )	[ 1500 , inf )	[ 15 , 45 )	[ -1 , 0 )	[ 4000 , inf )	[ 0 , 4 )	7				91.1078	PV
1124	[ 0 , 10 )	[ 99 , inf )	[ 20 , inf )	[ 1500 , inf )	[ 15 , 45 )	[ 0 , inf )	[ 2000 , 4000 )	[ 0 , 4 )	348	27	7.75862	115.218	115.218	LiDAR
1125	[ 0 , 10 )	[ 99 , inf )	[ 20 , inf )	[ 1500 , inf )	[ 15 , 45 )	[ 0 , inf )	[ 2000 , 4000 )	[ 4 , inf )	223				91.1078	PV
1126	[ 0 , 10 )	[ 99 , inf )	[ 20 , inf )	[ 1500 , inf )	[ 15 , 45 )	[ 0 , inf )	[ 4000 , inf )	[ 0 , 4 )	3				91.1078	PV
1127	[ 10 , inf )	[ 0 , 20 )	[ 0 , 20 )	[ 0 , 100 )	[ 0 , 15 )	[ -1 , 0 )	[ 0 , 2000 )	[ 4 , inf )	20				0.336932	PV
1128	[ 10 , inf )	[ 0 , 20 )	[ 0 , 20 )	[ 0 , 100 )	[ 0 , 15 )	[ -1 , 0 )	[ 2000 , 4000 )	[ 0 , 4 )	7				0.336932	PV
1129	[ 10 , inf )	[ 0 , 20 )	[ 0 , 20 )	[ 0 , 100 )	[ 0 , 15 )	[ -1 , 0 )	[ 2000 , 4000 )	[ 4 , inf )	6				0.336932	PV
1130	[ 10 , inf )	[ 0 , 20 )	[ 0 , 20 )	[ 0 , 100 )	[ 0 , 15 )	[ 0 , inf )	[ 0 , 2000 )	[ 4 , inf )	4				0.336932	PV
1131	[ 10 , inf )	[ 0 , 20 )	[ 0 , 20 )	[ 0 , 100 )	[ 0 , 15 )	[ 0 , inf )	[ 2000 , 4000 )	[ 0 , 4 )	22				0.336932	PV
1132	[ 10 , inf )	[ 0 , 20 )	[ 0 , 20 )	[ 0 , 100 )	[ 0 , 15 )	[ 0 , inf )	[ 2000 , 4000 )	[ 4 , inf )	2				0.336932	PV
1133	[ 10 , inf )	[ 0 , 20 )	[ 0 , 20 )	[ 100 , 500 )	[ 0 , 15 )	[ -1 , 0 )	[ 2000 , 4000 )	[ 0 , 4 )	1				0.336932	PV
1134	[ 10 , inf )	[ 0 , 20 )	[ 0 , 20 )	[ 100 , 500 )	[ 0 , 15 )	[ -1 , 0 )	[ 2000 , 4000 )	[ 4 , inf )	7				0.336932	PV
1135	[ 10 , inf )	[ 0 , 20 )	[ 0 , 20 )	[ 100 , 500 )	[ 0 , 15 )	[ 0 , inf )	[ 2000 , 4000 )	[ 0 , 4 )	2				0.336932	PV
1136	[ 10 , inf )	[ 0 , 20 )	[ 0 , 20 )	[ 100 , 500 )	[ 0 , 15 )	[ 0 , inf )	[ 2000 , 4000 )	[ 4 , inf )	1				0.336932	PV
1137	[ 10 , inf )	[ 0 , 20 )	[ 0 , 20 )	[ 500 , 1500 )	[ 0 , 15 )	[ 0 , inf )	[ 2000 , 4000 )	[ 0 , 4 )	4				0.336932	PV
1138	[ 10 , inf )	[ 0 , 20 )	[ 0 , 20 )	[ 500 , 1500 )	[ 15 , 45 )	[ 0 , inf )	[ 2000 , 4000 )	[ 0 , 4 )	12				0.336932	PV
1139	[ 10 , inf )	[ 0 , 20 )	[ 0 , 20 )	[ 1500 , inf )	[ 15 , 45 )	[ 0 , inf )	[ 2000 , 4000 )	[ 4 , inf )	1				0.336932	PV
1140	[ 10 , inf )	[ 0 , 20 )	[ 20 , inf )	[ 0 , 100 )	[ 0 , 15 )	[ -1 , 0 )	[ 0 , 2000 )	[ 0 , 4 )	30				0.336932	PV
1141	[ 10 , inf )	[ 0 , 20 )	[ 20 , inf )	[ 0 , 100 )	[ 0 , 15 )	[ -1 , 0 )	[ 0 , 2000 )	[ 4 , inf )	7875	426	5.40952	0.021475	0.021475	LiDAR
1142	[ 10 , inf )	[ 0 , 20 )	[ 20 , inf )	[ 0 , 100 )	[ 0 , 15 )	[ -1 , 0 )	[ 2000 , 4000 )	[ 0 , 4 )	357	9	2.52101	0.497029	0.497029	LiDAR
1143	[ 10 , inf )	[ 0 , 20 )	[ 20 , inf )	[ 0 , 100 )	[ 0 , 15 )	[ -1 , 0 )	[ 2000 , 4000 )	[ 4 , inf )	1970	132	6.70051	0.274401	0.274401	LiDAR
1144	[ 10 , inf )	[ 0 , 20 )	[ 20 , inf )	[ 0 , 100 )	[ 0 , 15 )	[ 0 , inf )	[ 0 , 2000 )	[ 0 , 4 )	10				0.336932	PV
1145	[ 10 , inf )	[ 0 , 20 )	[ 20 , inf )	[ 0 , 100 )	[ 0 , 15 )	[ 0 , inf )	[ 0 , 2000 )	[ 4 , inf )	5907	171	2.89487	0.212192	0.212192	LiDAR
1146	[ 10 , inf )	[ 0 , 20 )	[ 20 , inf )	[ 0 , 100 )	[ 0 , 15 )	[ 0 , inf )	[ 2000 , 4000 )	[ 0 , 4 )	573	37	6.45724	0.654855	0.654855	LiDAR
1147	[ 10 , inf )	[ 0 , 20 )	[ 20 , inf )	[ 0 , 100 )	[ 0 , 15 )	[ 0 , inf )	[ 2000 , 4000 )	[ 4 , inf )	474	55	11.6034	0.862648	0.862648	LiDAR
1148	[ 10 , inf )	[ 0 , 20 )	[ 20 , inf )	[ 0 , 100 )	[ 0 , 15 )	[ 0 , inf )	[ 4000 , inf )	[ 4 , inf )	2				0.336932	PV
1149	[ 10 , inf )	[ 0 , 20 )	[ 20 , inf )	[ 0 , 100 )	[ 15 , 45 )	[ -1 , 0 )	[ 0 , 2000 )	[ 0 , 4 )	1				0.336932	PV
1150	[ 10 , inf )	[ 0 , 20 )	[ 20 , inf )	[ 0 , 100 )	[ 15 , 45 )	[ -1 , 0 )	[ 0 , 2000 )	[ 4 , inf )	7				0.336932	PV
1151	[ 10 , inf )	[ 0 , 20 )	[ 20 , inf )	[ 0 , 100 )	[ 15 , 45 )	[ -1 , 0 )	[ 2000 , 4000 )	[ 0 , 4 )	2				0.336932	PV
1152	[ 10 , inf )	[ 0 , 20 )	[ 20 , inf )	[ 0 , 100 )	[ 15 , 45 )	[ -1 , 0 )	[ 2000 , 4000 )	[ 4 , inf )	2				0.336932	PV
1153	[ 10 , inf )	[ 0 , 20 )	[ 20 , inf )	[ 0 , 100 )	[ 15 , 45 )	[ 0 , inf )	[ 0 , 2000 )	[ 4 , inf )	4				0.336932	PV
1154	[ 10 , inf )	[ 0 , 20 )	[ 20 , inf )	[ 0 , 100 )	[ 15 , 45 )	[ 0 , inf )	[ 2000 , 4000 )	[ 0 , 4 )	1				0.336932	PV
1155	[ 10 , inf )	[ 0 , 20 )	[ 20 , inf )	[ 100 , 500 )	[ 0 , 15 )	[ -1 , 0 )	[ 0 , 2000 )	[ 4 , inf )	401	13	3.2419	0.514466	0.514466	LiDAR
1156	[ 10 , inf )	[ 0 , 20 )	[ 20 , inf )	[ 100 , 500 )	[ 0 , 15 )	[ -1 , 0 )	[ 2000 , 4000 )	[ 0 , 4 )	112	4	3.57143	1.34991	1.34991	LiDAR
1157	[ 10 , inf )	[ 0 , 20 )	[ 20 , inf )	[ 100 , 500 )	[ 0 , 15 )	[ -1 , 0 )	[ 2000 , 4000 )	[ 4 , inf )	509	30	5.89391	0.198008	0.198008	LiDAR
1158	[ 10 , inf )	[ 0 , 20 )	[ 20 , inf )	[ 100 , 500 )	[ 0 , 15 )	[ 0 , inf )	[ 0 , 2000 )	[ 0 , 4 )	2				0.336932	PV
1159	[ 10 , inf )	[ 0 , 20 )	[ 20 , inf )	[ 100 , 500 )	[ 0 , 15 )	[ 0 , inf )	[ 0 , 2000 )	[ 4 , inf )	884	67	7.57919	0.273493	0.273493	LiDAR
1160	[ 10 , inf )	[ 0 , 20 )	[ 20 , inf )	[ 100 , 500 )	[ 0 , 15 )	[ 0 , inf )	[ 2000 , 4000 )	[ 0 , 4 )	82	5	6.09756	0.0714472	0.0714472	LiDAR
1161	[ 10 , inf )	[ 0 , 20 )	[ 20 , inf )	[ 100 , 500 )	[ 0 , 15 )	[ 0 , inf )	[ 2000 , 4000 )	[ 4 , inf )	411	11	2.6764	0.290114	0.290114	LiDAR
1162	[ 10 , inf )	[ 0 , 20 )	[ 20 , inf )	[ 100 , 500 )	[ 15 , 45 )	[ -1 , 0 )	[ 0 , 2000 )	[ 0 , 4 )	3				0.336932	PV
1163	[ 10 , inf )	[ 0 , 20 )	[ 20 , inf )	[ 100 , 500 )	[ 15 , 45 )	[ -1 , 0 )	[ 0 , 2000 )	[ 4 , inf )	61	3	4.91803	0.409489	0.409489	LiDAR
1164	[ 10 , inf )	[ 0 , 20 )	[ 20 , inf )	[ 100 , 500 )	[ 15 , 45 )	[ -1 , 0 )	[ 2000 , 4000 )	[ 0 , 4 )	35	2	5.71429	0.0761656	0.0761656	LiDAR
1165	[ 10 , inf )	[ 0 , 20 )	[ 20 , inf )	[ 100 , 500 )	[ 15 , 45 )	[ -1 , 0 )	[ 2000 , 4000 )	[ 4 , inf )	60	18	30	0.326264	0.326264	LiDAR
1166	[ 10 , inf )	[ 0 , 20 )	[ 20 , inf )	[ 100 , 500 )	[ 15 , 45 )	[ 0 , inf )	[ 0 , 2000 )	[ 4 , inf )	83				0.336932	PV
1167	[ 10 , inf )	[ 0 , 20 )	[ 20 , inf )	[ 100 , 500 )	[ 15 , 45 )	[ 0 , inf )	[ 2000 , 4000 )	[ 0 , 4 )	15				0.336932	PV
1168	[ 10 , inf )	[ 0 , 20 )	[ 20 , inf )	[ 100 , 500 )	[ 15 , 45 )	[ 0 , inf )	[ 2000 , 4000 )	[ 4 , inf )	27	2	7.40741	2.09489	2.09489	LiDAR
1169	[ 10 , inf )	[ 0 , 20 )	[ 20 , inf )	[ 500 , 1500 )	[ 0 , 15 )	[ -1 , 0 )	[ 0 , 2000 )	[ 4 , inf )	25				0.336932	PV
1170	[ 10 , inf )	[ 0 , 20 )	[ 20 , inf )	[ 500 , 1500 )	[ 0 , 15 )	[ -1 , 0 )	[ 2000 , 4000 )	[ 0 , 4 )	36				0.336932	PV
1171	[ 10 , inf )	[ 0 , 20 )	[ 20 , inf )	[ 500 , 1500 )	[ 0 , 15 )	[ -1 , 0 )	[ 2000 , 4000 )	[ 4 , inf )	242	13	5.3719	0.010446	0.010446	LiDAR
1172	[ 10 , inf )	[ 0 , 20 )	[ 20 , inf )	[ 500 , 1500 )	[ 0 , 15 )	[ -1 , 0 )	[ 4000 , inf )	[ 0 , 4 )	1				0.336932	PV
1173	[ 10 , inf )	[ 0 , 20 )	[ 20 , inf )	[ 500 , 1500 )	[ 0 , 15 )	[ 0 , inf )	[ 0 , 2000 )	[ 4 , inf )	16				0.336932	PV
1174	[ 10 , inf )	[ 0 , 20 )	[ 20 , inf )	[ 500 , 1500 )	[ 0 , 15 )	[ 0 , inf )	[ 2000 , 4000 )	[ 0 , 4 )	10				0.336932	PV
1175	[ 10 , inf )	[ 0 , 20 )	[ 20 , inf )	[ 500 , 1500 )	[ 0 , 15 )	[ 0 , inf )	[ 2000 , 4000 )	[ 4 , inf )	32	6	18.75	0.00213255	0.00213255	LiDAR
1176	[ 10 , inf )	[ 0 , 20 )	[ 20 , inf )	[ 500 , 1500 )	[ 15 , 45 )	[ -1 , 0 )	[ 0 , 2000 )	[ 4 , inf )	12				0.336932	PV
1177	[ 10 , inf )	[ 0 , 20 )	[ 20 , inf )	[ 500 , 1500 )	[ 15 , 45 )	[ -1 , 0 )	[ 2000 , 4000 )	[ 0 , 4 )	12				0.336932	PV
1178	[ 10 , inf )	[ 0 , 20 )	[ 20 , inf )	[ 500 , 1500 )	[ 15 , 45 )	[ -1 , 0 )	[ 2000 , 4000 )	[ 4 , inf )	496	14	2.82258	0.0756568	0.0756568	LiDAR
1179	[ 10 , inf )	[ 0 , 20 )	[ 20 , inf )	[ 500 , 1500 )	[ 15 , 45 )	[ -1 , 0 )	[ 4000 , inf )	[ 4 , inf )	1				0.336932	PV
1180	[ 10 , inf )	[ 0 , 20 )	[ 20 , inf )	[ 500 , 1500 )	[ 15 , 45 )	[ 0 , inf )	[ 0 , 2000 )	[ 4 , inf )	1				0.336932	PV
1181	[ 10 , inf )	[ 0 , 20 )	[ 20 , inf )	[ 500 , 1500 )	[ 15 , 45 )	[ 0 , inf )	[ 2000 , 4000 )	[ 0 , 4 )	3				0.336932	PV
1182	[ 10 , inf )	[ 0 , 20 )	[ 20 , inf )	[ 500 , 1500 )	[ 15 , 45 )	[ 0 , inf )	[ 2000 , 4000 )	[ 4 , inf )	62				0.336932	PV
1183	[ 10 , inf )	[ 0 , 20 )	[ 20 , inf )	[ 500 , 1500 )	[ 45 , inf )	[ -1 , 0 )	[ 2000 , 4000 )	[ 4 , inf )	6				0.336932	PV
1184	[ 10 , inf )	[ 0 , 20 )	[ 20 , inf )	[ 1500 , inf )	[ 0 , 15 )	[ -1 , 0 )	[ 2000 , 4000 )	[ 0 , 4 )	3				0.336932	PV
1185	[ 10 , inf )	[ 0 , 20 )	[ 20 , inf )	[ 1500 , inf )	[ 0 , 15 )	[ -1 , 0 )	[ 2000 , 4000 )	[ 4 , inf )	1				0.336932	PV
1186	[ 10 , inf )	[ 0 , 20 )	[ 20 , inf )	[ 1500 , inf )	[ 0 , 15 )	[ 0 , inf )	[ 2000 , 4000 )	[ 0 , 4 )	2				0.336932	PV
1187	[ 10 , inf )	[ 0 , 20 )	[ 20 , inf )	[ 1500 , inf )	[ 0 , 15 )	[ 0 , inf )	[ 2000 , 4000 )	[ 4 , inf )	2				0.336932	PV
1188	[ 10 , inf )	[ 0 , 20 )	[ 20 , inf )	[ 1500 , inf )	[ 15 , 45 )	[ -1 , 0 )	[ 2000 , 4000 )	[ 0 , 4 )	1				0.336932	PV
1189	[ 10 , inf )	[ 0 , 20 )	[ 20 , inf )	[ 1500 , inf )	[ 15 , 45 )	[ -1 , 0 )	[ 2000 , 4000 )	[ 4 , inf )	5				0.336932	PV
1190	[ 10 , inf )	[ 0 , 20 )	[ 20 , inf )	[ 1500 , inf )	[ 15 , 45 )	[ 0 , inf )	[ 2000 , 4000 )	[ 4 , inf )	5				0.336932	PV
1191	[ 10 , inf )	[ 20 , 40 )	[ 0 , 20 )	[ 0 , 100 )	[ 0 , 15 )	[ -1 , 0 )	[ 0 , 2000 )	[ 4 , inf )	497	24	4.82897	1.58915	1.58915	LiDAR
1192	[ 10 , inf )	[ 20 , 40 )	[ 0 , 20 )	[ 0 , 100 )	[ 0 , 15 )	[ -1 , 0 )	[ 2000 , 4000 )	[ 0 , 4 )	73	6	8.21918	15.087	15.087	LiDAR
1193	[ 10 , inf )	[ 20 , 40 )	[ 0 , 20 )	[ 0 , 100 )	[ 0 , 15 )	[ -1 , 0 )	[ 2000 , 4000 )	[ 4 , inf )	223	12	5.38117	1.55619	1.55619	LiDAR
1194	[ 10 , inf )	[ 20 , 40 )	[ 0 , 20 )	[ 0 , 100 )	[ 0 , 15 )	[ -1 , 0 )	[ 4000 , inf )	[ 0 , 4 )	2				0.982911	PV
1195	[ 10 , inf )	[ 20 , 40 )	[ 0 , 20 )	[ 0 , 100 )	[ 0 , 15 )	[ 0 , inf )	[ 0 , 2000 )	[ 4 , inf )	94	5	5.31915	2.7172	2.7172	LiDAR
1196	[ 10 , inf )	[ 20 , 40 )	[ 0 , 20 )	[ 0 , 100 )	[ 0 , 15 )	[ 0 , inf )	[ 2000 , 4000 )	[ 0 , 4 )	338	25	7.39645	2.8227	2.8227	LiDAR
1197	[ 10 , inf )	[ 20 , 40 )	[ 0 , 20 )	[ 0 , 100 )	[ 0 , 15 )	[ 0 , inf )	[ 2000 , 4000 )	[ 4 , inf )	107	20	18.6916	2.52123	2.52123	LiDAR
1198	[ 10 , inf )	[ 20 , 40 )	[ 0 , 20 )	[ 0 , 100 )	[ 0 , 15 )	[ 0 , inf )	[ 4000 , inf )	[ 0 , 4 )	4				0.982911	PV
1199	[ 10 , inf )	[ 20 , 40 )	[ 0 , 20 )	[ 0 , 100 )	[ 15 , 45 )	[ -1 , 0 )	[ 2000 , 4000 )	[ 0 , 4 )	1				0.982911	PV
1200	[ 10 , inf )	[ 20 , 40 )	[ 0 , 20 )	[ 0 , 100 )	[ 15 , 45 )	[ 0 , inf )	[ 2000 , 4000 )	[ 4 , inf )	1				0.982911	PV
1201	[ 10 , inf )	[ 20 , 40 )	[ 0 , 20 )	[ 100 , 500 )	[ 0 , 15 )	[ -1 , 0 )	[ 0 , 2000 )	[ 4 , inf )	38	3	7.89474	0.199889	0.199889	LiDAR
1202	[ 10 , inf )	[ 20 , 40 )	[ 0 , 20 )	[ 100 , 500 )	[ 0 , 15 )	[ -1 , 0 )	[ 2000 , 4000 )	[ 0 , 4 )	25				0.982911	PV
1203	[ 10 , inf )	[ 20 , 40 )	[ 0 , 20 )	[ 100 , 500 )	[ 0 , 15 )	[ -1 , 0 )	[ 2000 , 4000 )	[ 4 , inf )	78	4	5.12821	1.47395	1.47395	LiDAR
1204	[ 10 , inf )	[ 20 , 40 )	[ 0 , 20 )	[ 100 , 500 )	[ 0 , 15 )	[ 0 , inf )	[ 0 , 2000 )	[ 4 , inf )	37				0.982911	PV
1205	[ 10 , inf )	[ 20 , 40 )	[ 0 , 20 )	[ 100 , 500 )	[ 0 , 15 )	[ 0 , inf )	[ 2000 , 4000 )	[ 0 , 4 )	51	2	3.92157	1.53219	1.53219	LiDAR
1206	[ 10 , inf )	[ 20 , 40 )	[ 0 , 20 )	[ 100 , 500 )	[ 0 , 15 )	[ 0 , inf )	[ 2000 , 4000 )	[ 4 , inf )	88	2	2.27273	3.7381	3.7381	LiDAR
1207	[ 10 , inf )	[ 20 , 40 )	[ 0 , 20 )	[ 100 , 500 )	[ 0 , 15 )	[ 0 , inf )	[ 4000 , inf )	[ 0 , 4 )	2				0.982911	PV
1208	[ 10 , inf )	[ 20 , 40 )	[ 0 , 20 )	[ 100 , 500 )	[ 15 , 45 )	[ -1 , 0 )	[ 2000 , 4000 )	[ 0 , 4 )	21				0.982911	PV
1209	[ 10 , inf )	[ 20 , 40 )	[ 0 , 20 )	[ 100 , 500 )	[ 15 , 45 )	[ -1 , 0 )	[ 2000 , 4000 )	[ 4 , inf )	19				0.982911	PV
1210	[ 10 , inf )	[ 20 , 40 )	[ 0 , 20 )	[ 100 , 500 )	[ 15 , 45 )	[ 0 , inf )	[ 0 , 2000 )	[ 4 , inf )	4				0.982911	PV
1211	[ 10 , inf )	[ 20 , 40 )	[ 0 , 20 )	[ 100 , 500 )	[ 15 , 45 )	[ 0 , inf )	[ 2000 , 4000 )	[ 0 , 4 )	9				0.982911	PV
1212	[ 10 , inf )	[ 20 , 40 )	[ 0 , 20 )	[ 100 , 500 )	[ 15 , 45 )	[ 0 , inf )	[ 2000 , 4000 )	[ 4 , inf )	9				0.982911	PV
1213	[ 10 , inf )	[ 20 , 40 )	[ 0 , 20 )	[ 500 , 1500 )	[ 0 , 15 )	[ -1 , 0 )	[ 2000 , 4000 )	[ 0 , 4 )	17				0.982911	PV
1214	[ 10 , inf )	[ 20 , 40 )	[ 0 , 20 )	[ 500 , 1500 )	[ 0 , 15 )	[ -1 , 0 )	[ 2000 , 4000 )	[ 4 , inf )	13				0.982911	PV
1215	[ 10 , inf )	[ 20 , 40 )	[ 0 , 20 )	[ 500 , 1500 )	[ 0 , 15 )	[ 0 , inf )	[ 2000 , 4000 )	[ 0 , 4 )	40				0.982911	PV
1216	[ 10 , inf )	[ 20 , 40 )	[ 0 , 20 )	[ 500 , 1500 )	[ 0 , 15 )	[ 0 , inf )	[ 2000 , 4000 )	[ 4 , inf )	23				0.982911	PV
1217	[ 10 , inf )	[ 20 , 40 )	[ 0 , 20 )	[ 500 , 1500 )	[ 15 , 45 )	[ -1 , 0 )	[ 2000 , 4000 )	[ 0 , 4 )	51				0.982911	PV
1218	[ 10 , inf )	[ 20 , 40 )	[ 0 , 20 )	[ 500 , 1500 )	[ 15 , 45 )	[ -1 , 0 )	[ 2000 , 4000 )	[ 4 , inf )	6				0.982911	PV
1219	[ 10 , inf )	[ 20 , 40 )	[ 0 , 20 )	[ 500 , 1500 )	[ 15 , 45 )	[ 0 , inf )	[ 0 , 2000 )	[ 4 , inf )	1				0.982911	PV
1220	[ 10 , inf )	[ 20 , 40 )	[ 0 , 20 )	[ 500 , 1500 )	[ 15 , 45 )	[ 0 , inf )	[ 2000 , 4000 )	[ 0 , 4 )	78				0.982911	PV
1221	[ 10 , inf )	[ 20 , 40 )	[ 0 , 20 )	[ 500 , 1500 )	[ 15 , 45 )	[ 0 , inf )	[ 2000 , 4000 )	[ 4 , inf )	15				0.982911	PV
1222	[ 10 , inf )	[ 20 , 40 )	[ 0 , 20 )	[ 500 , 1500 )	[ 15 , 45 )	[ 0 , inf )	[ 4000 , inf )	[ 0 , 4 )	3				0.982911	PV
1223	[ 10 , inf )	[ 20 , 40 )	[ 0 , 20 )	[ 500 , 1500 )	[ 45 , inf )	[ 0 , inf )	[ 2000 , 4000 )	[ 0 , 4 )	3				0.982911	PV
1224	[ 10 , inf )	[ 20 , 40 )	[ 0 , 20 )	[ 1500 , inf )	[ 0 , 15 )	[ -1 , 0 )	[ 2000 , 4000 )	[ 0 , 4 )	5				0.982911	PV
1225	[ 10 , inf )	[ 20 , 40 )	[ 0 , 20 )	[ 1500 , inf )	[ 0 , 15 )	[ -1 , 0 )	[ 2000 , 4000 )	[ 4 , inf )	1				0.982911	PV
1226	[ 10 , inf )	[ 20 , 40 )	[ 0 , 20 )	[ 1500 , inf )	[ 0 , 15 )	[ 0 , inf )	[ 2000 , 4000 )	[ 0 , 4 )	5				0.982911	PV
1227	[ 10 , inf )	[ 20 , 40 )	[ 0 , 20 )	[ 1500 , inf )	[ 0 , 15 )	[ 0 , inf )	[ 2000 , 4000 )	[ 4 , inf )	4				0.982911	PV
1228	[ 10 , inf )	[ 20 , 40 )	[ 0 , 20 )	[ 1500 , inf )	[ 15 , 45 )	[ -1 , 0 )	[ 2000 , 4000 )	[ 0 , 4 )	8				0.982911	PV
1229	[ 10 , inf )	[ 20 , 40 )	[ 0 , 20 )	[ 1500 , inf )	[ 15 , 45 )	[ -1 , 0 )	[ 2000 , 4000 )	[ 4 , inf )	9				0.982911	PV
1230	[ 10 , inf )	[ 20 , 40 )	[ 0 , 20 )	[ 1500 , inf )	[ 15 , 45 )	[ 0 , inf )	[ 2000 , 4000 )	[ 0 , 4 )	35				0.982911	PV
1231	[ 10 , inf )	[ 20 , 40 )	[ 0 , 20 )	[ 1500 , inf )	[ 15 , 45 )	[ 0 , inf )	[ 2000 , 4000 )	[ 4 , inf )	13				0.982911	PV
1232	[ 10 , inf )	[ 20 , 40 )	[ 20 , inf )	[ 0 , 100 )	[ 0 , 15 )	[ -1 , 0 )	[ 0 , 2000 )	[ 0 , 4 )	137				0.982911	PV
1233	[ 10 , inf )	[ 20 , 40 )	[ 20 , inf )	[ 0 , 100 )	[ 0 , 15 )	[ -1 , 0 )	[ 0 , 2000 )	[ 4 , inf )	22410	1324	5.90808	0.220573	0.220573	LiDAR
1234	[ 10 , inf )	[ 20 , 40 )	[ 20 , inf )	[ 0 , 100 )	[ 0 , 15 )	[ -1 , 0 )	[ 2000 , 4000 )	[ 0 , 4 )	1873	81	4.32461	0.737838	0.737838	LiDAR
1235	[ 10 , inf )	[ 20 , 40 )	[ 20 , inf )	[ 0 , 100 )	[ 0 , 15 )	[ -1 , 0 )	[ 2000 , 4000 )	[ 4 , inf )	8388	470	5.60324	0.372743	0.372743	LiDAR
1236	[ 10 , inf )	[ 20 , 40 )	[ 20 , inf )	[ 0 , 100 )	[ 0 , 15 )	[ -1 , 0 )	[ 4000 , inf )	[ 4 , inf )	2				0.982911	PV
1237	[ 10 , inf )	[ 20 , 40 )	[ 20 , inf )	[ 0 , 100 )	[ 0 , 15 )	[ 0 , inf )	[ 0 , 2000 )	[ 0 , 4 )	82				0.982911	PV
1238	[ 10 , inf )	[ 20 , 40 )	[ 20 , inf )	[ 0 , 100 )	[ 0 , 15 )	[ 0 , inf )	[ 0 , 2000 )	[ 4 , inf )	14745	579	3.92675	0.687727	0.687727	LiDAR
1239	[ 10 , inf )	[ 20 , 40 )	[ 20 , inf )	[ 0 , 100 )	[ 0 , 15 )	[ 0 , inf )	[ 2000 , 4000 )	[ 0 , 4 )	2666	173	6.48912	0.528289	0.528289	LiDAR
1240	[ 10 , inf )	[ 20 , 40 )	[ 20 , inf )	[ 0 , 100 )	[ 0 , 15 )	[ 0 , inf )	[ 2000 , 4000 )	[ 4 , inf )	3080	249	8.08442	1.1793	1.1793	LiDAR
1241	[ 10 , inf )	[ 20 , 40 )	[ 20 , inf )	[ 0 , 100 )	[ 0 , 15 )	[ 0 , inf )	[ 4000 , inf )	[ 0 , 4 )	5				0.982911	PV
1242	[ 10 , inf )	[ 20 , 40 )	[ 20 , inf )	[ 0 , 100 )	[ 0 , 15 )	[ 0 , inf )	[ 4000 , inf )	[ 4 , inf )	3	2	66.6667	1.41104	1.41104	LiDAR
1243	[ 10 , inf )	[ 20 , 40 )	[ 20 , inf )	[ 0 , 100 )	[ 15 , 45 )	[ -1 , 0 )	[ 0 , 2000 )	[ 0 , 4 )	4				0.982911	PV
1244	[ 10 , inf )	[ 20 , 40 )	[ 20 , inf )	[ 0 , 100 )	[ 15 , 45 )	[ -1 , 0 )	[ 0 , 2000 )	[ 4 , inf )	31				0.982911	PV
1245	[ 10 , inf )	[ 20 , 40 )	[ 20 , inf )	[ 0 , 100 )	[ 15 , 45 )	[ -1 , 0 )	[ 2000 , 4000 )	[ 0 , 4 )	19				0.982911	PV
1246	[ 10 , inf )	[ 20 , 40 )	[ 20 , inf )	[ 0 , 100 )	[ 15 , 45 )	[ -1 , 0 )	[ 2000 , 4000 )	[ 4 , inf )	15				0.982911	PV
1247	[ 10 , inf )	[ 20 , 40 )	[ 20 , inf )	[ 0 , 100 )	[ 15 , 45 )	[ -1 , 0 )	[ 4000 , inf )	[ 0 , 4 )	1				0.982911	PV
1248	[ 10 , inf )	[ 20 , 40 )	[ 20 , inf )	[ 0 , 100 )	[ 15 , 45 )	[ 0 , inf )	[ 0 , 2000 )	[ 0 , 4 )	1				0.982911	PV
1249	[ 10 , inf )	[ 20 , 40 )	[ 20 , inf )	[ 0 , 100 )	[ 15 , 45 )	[ 0 , inf )	[ 0 , 2000 )	[ 4 , inf )	15				0.982911	PV
1250	[ 10 , inf )	[ 20 , 40 )	[ 20 , inf )	[ 0 , 100 )	[ 15 , 45 )	[ 0 , inf )	[ 2000 , 4000 )	[ 0 , 4 )	8				0.982911	PV
1251	[ 10 , inf )	[ 20 , 40 )	[ 20 , inf )	[ 0 , 100 )	[ 15 , 45 )	[ 0 , inf )	[ 2000 , 4000 )	[ 4 , inf )	11				0.982911	PV
1252	[ 10 , inf )	[ 20 , 40 )	[ 20 , inf )	[ 0 , 100 )	[ 15 , 45 )	[ 0 , inf )	[ 4000 , inf )	[ 0 , 4 )	1				0.982911	PV
1253	[ 10 , inf )	[ 20 , 40 )	[ 20 , inf )	[ 100 , 500 )	[ 0 , 15 )	[ -1 , 0 )	[ 0 , 2000 )	[ 0 , 4 )	49				0.982911	PV
1254	[ 10 , inf )	[ 20 , 40 )	[ 20 , inf )	[ 100 , 500 )	[ 0 , 15 )	[ -1 , 0 )	[ 0 , 2000 )	[ 4 , inf )	2968	113	3.80728	0.455277	0.455277	LiDAR
1255	[ 10 , inf )	[ 20 , 40 )	[ 20 , inf )	[ 100 , 500 )	[ 0 , 15 )	[ -1 , 0 )	[ 2000 , 4000 )	[ 0 , 4 )	1913	28	1.46367	0.59431	0.59431	LiDAR
1256	[ 10 , inf )	[ 20 , 40 )	[ 20 , inf )	[ 100 , 500 )	[ 0 , 15 )	[ -1 , 0 )	[ 2000 , 4000 )	[ 4 , inf )	4487	296	6.59684	0.557999	0.557999	LiDAR
1257	[ 10 , inf )	[ 20 , 40 )	[ 20 , inf )	[ 100 , 500 )	[ 0 , 15 )	[ -1 , 0 )	[ 4000 , inf )	[ 0 , 4 )	2				0.982911	PV
1258	[ 10 , inf )	[ 20 , 40 )	[ 20 , inf )	[ 100 , 500 )	[ 0 , 15 )	[ 0 , inf )	[ 0 , 2000 )	[ 0 , 4 )	68				0.982911	PV
1259	[ 10 , inf )	[ 20 , 40 )	[ 20 , inf )	[ 100 , 500 )	[ 0 , 15 )	[ 0 , inf )	[ 0 , 2000 )	[ 4 , inf )	4739	160	3.37624	0.618753	0.618753	LiDAR
1260	[ 10 , inf )	[ 20 , 40 )	[ 20 , inf )	[ 100 , 500 )	[ 0 , 15 )	[ 0 , inf )	[ 2000 , 4000 )	[ 0 , 4 )	1448	75	5.17956	0.421243	0.421243	LiDAR
1261	[ 10 , inf )	[ 20 , 40 )	[ 20 , inf )	[ 100 , 500 )	[ 0 , 15 )	[ 0 , inf )	[ 2000 , 4000 )	[ 4 , inf )	3852	170	4.41329	0.54947	0.54947	LiDAR
1262	[ 10 , inf )	[ 20 , 40 )	[ 20 , inf )	[ 100 , 500 )	[ 0 , 15 )	[ 0 , inf )	[ 4000 , inf )	[ 0 , 4 )	3				0.982911	PV
1263	[ 10 , inf )	[ 20 , 40 )	[ 20 , inf )	[ 100 , 500 )	[ 0 , 15 )	[ 0 , inf )	[ 4000 , inf )	[ 4 , inf )	1				0.982911	PV
1264	[ 10 , inf )	[ 20 , 40 )	[ 20 , inf )	[ 100 , 500 )	[ 15 , 45 )	[ -1 , 0 )	[ 0 , 2000 )	[ 0 , 4 )	77				0.982911	PV
1265	[ 10 , inf )	[ 20 , 40 )	[ 20 , inf )	[ 100 , 500 )	[ 15 , 45 )	[ -1 , 0 )	[ 0 , 2000 )	[ 4 , inf )	627	22	3.50877	0.65174	0.65174	LiDAR
1266	[ 10 , inf )	[ 20 , 40 )	[ 20 , inf )	[ 100 , 500 )	[ 15 , 45 )	[ -1 , 0 )	[ 2000 , 4000 )	[ 0 , 4 )	537	16	2.97952	0.629725	0.629725	LiDAR
1267	[ 10 , inf )	[ 20 , 40 )	[ 20 , inf )	[ 100 , 500 )	[ 15 , 45 )	[ -1 , 0 )	[ 2000 , 4000 )	[ 4 , inf )	799	51	6.38298	0.88684	0.88684	LiDAR
1268	[ 10 , inf )	[ 20 , 40 )	[ 20 , inf )	[ 100 , 500 )	[ 15 , 45 )	[ -1 , 0 )	[ 4000 , inf )	[ 0 , 4 )	1				0.982911	PV
1269	[ 10 , inf )	[ 20 , 40 )	[ 20 , inf )	[ 100 , 500 )	[ 15 , 45 )	[ 0 , inf )	[ 0 , 2000 )	[ 0 , 4 )	14				0.982911	PV
1270	[ 10 , inf )	[ 20 , 40 )	[ 20 , inf )	[ 100 , 500 )	[ 15 , 45 )	[ 0 , inf )	[ 0 , 2000 )	[ 4 , inf )	367	11	2.99728	0.314162	0.314162	LiDAR
1271	[ 10 , inf )	[ 20 , 40 )	[ 20 , inf )	[ 100 , 500 )	[ 15 , 45 )	[ 0 , inf )	[ 2000 , 4000 )	[ 0 , 4 )	264	9	3.40909	0.293321	0.293321	LiDAR
1272	[ 10 , inf )	[ 20 , 40 )	[ 20 , inf )	[ 100 , 500 )	[ 15 , 45 )	[ 0 , inf )	[ 2000 , 4000 )	[ 4 , inf )	294	14	4.7619	1.81965	1.81965	LiDAR
1273	[ 10 , inf )	[ 20 , 40 )	[ 20 , inf )	[ 100 , 500 )	[ 15 , 45 )	[ 0 , inf )	[ 4000 , inf )	[ 0 , 4 )	1				0.982911	PV
1274	[ 10 , inf )	[ 20 , 40 )	[ 20 , inf )	[ 500 , 1500 )	[ 0 , 15 )	[ -1 , 0 )	[ 0 , 2000 )	[ 4 , inf )	173	5	2.89017	0.302317	0.302317	LiDAR
1275	[ 10 , inf )	[ 20 , 40 )	[ 20 , inf )	[ 500 , 1500 )	[ 0 , 15 )	[ -1 , 0 )	[ 2000 , 4000 )	[ 0 , 4 )	797	4	0.501882	0.394613	0.982911	PV
1276	[ 10 , inf )	[ 20 , 40 )	[ 20 , inf )	[ 500 , 1500 )	[ 0 , 15 )	[ -1 , 0 )	[ 2000 , 4000 )	[ 4 , inf )	1164	60	5.15464	0.482449	0.482449	LiDAR
1277	[ 10 , inf )	[ 20 , 40 )	[ 20 , inf )	[ 500 , 1500 )	[ 0 , 15 )	[ -1 , 0 )	[ 4000 , inf )	[ 0 , 4 )	59				0.982911	PV
1278	[ 10 , inf )	[ 20 , 40 )	[ 20 , inf )	[ 500 , 1500 )	[ 0 , 15 )	[ -1 , 0 )	[ 4000 , inf )	[ 4 , inf )	2				0.982911	PV
1279	[ 10 , inf )	[ 20 , 40 )	[ 20 , inf )	[ 500 , 1500 )	[ 0 , 15 )	[ 0 , inf )	[ 0 , 2000 )	[ 4 , inf )	110				0.982911	PV
1280	[ 10 , inf )	[ 20 , 40 )	[ 20 , inf )	[ 500 , 1500 )	[ 0 , 15 )	[ 0 , inf )	[ 2000 , 4000 )	[ 0 , 4 )	250	2	0.8	0.442164	0.982911	PV
1281	[ 10 , inf )	[ 20 , 40 )	[ 20 , inf )	[ 500 , 1500 )	[ 0 , 15 )	[ 0 , inf )	[ 2000 , 4000 )	[ 4 , inf )	250	13	5.2	0.664879	0.664879	LiDAR
1282	[ 10 , inf )	[ 20 , 40 )	[ 20 , inf )	[ 500 , 1500 )	[ 0 , 15 )	[ 0 , inf )	[ 4000 , inf )	[ 0 , 4 )	6				0.982911	PV
1283	[ 10 , inf )	[ 20 , 40 )	[ 20 , inf )	[ 500 , 1500 )	[ 0 , 15 )	[ 0 , inf )	[ 4000 , inf )	[ 4 , inf )	5				0.982911	PV
1284	[ 10 , inf )	[ 20 , 40 )	[ 20 , inf )	[ 500 , 1500 )	[ 15 , 45 )	[ -1 , 0 )	[ 0 , 2000 )	[ 4 , inf )	74				0.982911	PV
1285	[ 10 , inf )	[ 20 , 40 )	[ 20 , inf )	[ 500 , 1500 )	[ 15 , 45 )	[ -1 , 0 )	[ 2000 , 4000 )	[ 0 , 4 )	307	3	0.977199	0.541362	0.982911	PV
1286	[ 10 , inf )	[ 20 , 40 )	[ 20 , inf )	[ 500 , 1500 )	[ 15 , 45 )	[ -1 , 0 )	[ 2000 , 4000 )	[ 4 , inf )	2257	98	4.34205	0.266519	0.266519	LiDAR
1287	[ 10 , inf )	[ 20 , 40 )	[ 20 , inf )	[ 500 , 1500 )	[ 15 , 45 )	[ -1 , 0 )	[ 4000 , inf )	[ 0 , 4 )	22				0.982911	PV
1288	[ 10 , inf )	[ 20 , 40 )	[ 20 , inf )	[ 500 , 1500 )	[ 15 , 45 )	[ -1 , 0 )	[ 4000 , inf )	[ 4 , inf )	11				0.982911	PV
1289	[ 10 , inf )	[ 20 , 40 )	[ 20 , inf )	[ 500 , 1500 )	[ 15 , 45 )	[ 0 , inf )	[ 0 , 2000 )	[ 4 , inf )	18				0.982911	PV
1290	[ 10 , inf )	[ 20 , 40 )	[ 20 , inf )	[ 500 , 1500 )	[ 15 , 45 )	[ 0 , inf )	[ 2000 , 4000 )	[ 0 , 4 )	139				0.982911	PV
1291	[ 10 , inf )	[ 20 , 40 )	[ 20 , inf )	[ 500 , 1500 )	[ 15 , 45 )	[ 0 , inf )	[ 2000 , 4000 )	[ 4 , inf )	305	7	2.29508	0.29541	0.29541	LiDAR
1292	[ 10 , inf )	[ 20 , 40 )	[ 20 , inf )	[ 500 , 1500 )	[ 15 , 45 )	[ 0 , inf )	[ 4000 , inf )	[ 0 , 4 )	8				0.982911	PV
1293	[ 10 , inf )	[ 20 , 40 )	[ 20 , inf )	[ 500 , 1500 )	[ 15 , 45 )	[ 0 , inf )	[ 4000 , inf )	[ 4 , inf )	13				0.982911	PV
1294	[ 10 , inf )	[ 20 , 40 )	[ 20 , inf )	[ 500 , 1500 )	[ 45 , inf )	[ -1 , 0 )	[ 2000 , 4000 )	[ 4 , inf )	5				0.982911	PV
1295	[ 10 , inf )	[ 20 , 40 )	[ 20 , inf )	[ 1500 , inf )	[ 0 , 15 )	[ -1 , 0 )	[ 2000 , 4000 )	[ 0 , 4 )	108				0.982911	PV
1296	[ 10 , inf )	[ 20 , 40 )	[ 20 , inf )	[ 1500 , inf )	[ 0 , 15 )	[ -1 , 0 )	[ 2000 , 4000 )	[ 4 , inf )	63				0.982911	PV
1297	[ 10 , inf )	[ 20 , 40 )	[ 20 , inf )	[ 1500 , inf )	[ 0 , 15 )	[ 0 , inf )	[ 2000 , 4000 )	[ 0 , 4 )	71				0.982911	PV
1298	[ 10 , inf )	[ 20 , 40 )	[ 20 , inf )	[ 1500 , inf )	[ 0 , 15 )	[ 0 , inf )	[ 2000 , 4000 )	[ 4 , inf )	10				0.982911	PV
1299	[ 10 , inf )	[ 20 , 40 )	[ 20 , inf )	[ 1500 , inf )	[ 15 , 45 )	[ -1 , 0 )	[ 2000 , 4000 )	[ 0 , 4 )	18	10	55.5556	1.049	1.049	LiDAR
1300	[ 10 , inf )	[ 20 , 40 )	[ 20 , inf )	[ 1500 , inf )	[ 15 , 45 )	[ -1 , 0 )	[ 2000 , 4000 )	[ 4 , inf )	58				0.982911	PV
1301	[ 10 , inf )	[ 20 , 40 )	[ 20 , inf )	[ 1500 , inf )	[ 15 , 45 )	[ 0 , inf )	[ 2000 , 4000 )	[ 0 , 4 )	14				0.982911	PV
1302	[ 10 , inf )	[ 20 , 40 )	[ 20 , inf )	[ 1500 , inf )	[ 15 , 45 )	[ 0 , inf )	[ 2000 , 4000 )	[ 4 , inf )	20				0.982911	PV
1303	[ 10 , inf )	[ 40 , 60 )	[ 0 , 20 )	[ 0 , 100 )	[ 0 , 15 )	[ -1 , 0 )	[ 0 , 2000 )	[ 4 , inf )	2425	100	4.12371	0.674428	0.674428	LiDAR
1304	[ 10 , inf )	[ 40 , 60 )	[ 0 , 20 )	[ 0 , 100 )	[ 0 , 15 )	[ -1 , 0 )	[ 2000 , 4000 )	[ 0 , 4 )	1823	82	4.49808	2.32013	2.32013	LiDAR
1305	[ 10 , inf )	[ 40 , 60 )	[ 0 , 20 )	[ 0 , 100 )	[ 0 , 15 )	[ -1 , 0 )	[ 2000 , 4000 )	[ 4 , inf )	2800	119	4.25	1.55168	1.55168	LiDAR
1306	[ 10 , inf )	[ 40 , 60 )	[ 0 , 20 )	[ 0 , 100 )	[ 0 , 15 )	[ -1 , 0 )	[ 4000 , inf )	[ 0 , 4 )	181	9	4.97238	22.4052	22.4052	LiDAR
1307	[ 10 , inf )	[ 40 , 60 )	[ 0 , 20 )	[ 0 , 100 )	[ 0 , 15 )	[ 0 , inf )	[ 0 , 2000 )	[ 0 , 4 )	1				4.21725	PV
1308	[ 10 , inf )	[ 40 , 60 )	[ 0 , 20 )	[ 0 , 100 )	[ 0 , 15 )	[ 0 , inf )	[ 0 , 2000 )	[ 4 , inf )	1003	36	3.58923	3.4929	3.4929	LiDAR
1309	[ 10 , inf )	[ 40 , 60 )	[ 0 , 20 )	[ 0 , 100 )	[ 0 , 15 )	[ 0 , inf )	[ 2000 , 4000 )	[ 0 , 4 )	4116	154	3.7415	2.49355	2.49355	LiDAR
1310	[ 10 , inf )	[ 40 , 60 )	[ 0 , 20 )	[ 0 , 100 )	[ 0 , 15 )	[ 0 , inf )	[ 2000 , 4000 )	[ 4 , inf )	1867	68	3.64221	2.22625	2.22625	LiDAR
1311	[ 10 , inf )	[ 40 , 60 )	[ 0 , 20 )	[ 0 , 100 )	[ 0 , 15 )	[ 0 , inf )	[ 4000 , inf )	[ 0 , 4 )	332	12	3.61446	4.64401	4.64401	LiDAR
1312	[ 10 , inf )	[ 40 , 60 )	[ 0 , 20 )	[ 0 , 100 )	[ 0 , 15 )	[ 0 , inf )	[ 4000 , inf )	[ 4 , inf )	1				4.21725	PV
1313	[ 10 , inf )	[ 40 , 60 )	[ 0 , 20 )	[ 0 , 100 )	[ 15 , 45 )	[ -1 , 0 )	[ 0 , 2000 )	[ 4 , inf )	10				4.21725	PV
1314	[ 10 , inf )	[ 40 , 60 )	[ 0 , 20 )	[ 0 , 100 )	[ 15 , 45 )	[ -1 , 0 )	[ 2000 , 4000 )	[ 0 , 4 )	39				4.21725	PV
1315	[ 10 , inf )	[ 40 , 60 )	[ 0 , 20 )	[ 0 , 100 )	[ 15 , 45 )	[ -1 , 0 )	[ 2000 , 4000 )	[ 4 , inf )	14				4.21725	PV
1316	[ 10 , inf )	[ 40 , 60 )	[ 0 , 20 )	[ 0 , 100 )	[ 15 , 45 )	[ -1 , 0 )	[ 4000 , inf )	[ 0 , 4 )	2				4.21725	PV
1317	[ 10 , inf )	[ 40 , 60 )	[ 0 , 20 )	[ 0 , 100 )	[ 15 , 45 )	[ 0 , inf )	[ 0 , 2000 )	[ 4 , inf )	10				4.21725	PV
1318	[ 10 , inf )	[ 40 , 60 )	[ 0 , 20 )	[ 0 , 100 )	[ 15 , 45 )	[ 0 , inf )	[ 2000 , 4000 )	[ 0 , 4 )	41				4.21725	PV
1319	[ 10 , inf )	[ 40 , 60 )	[ 0 , 20 )	[ 0 , 100 )	[ 15 , 45 )	[ 0 , inf )	[ 2000 , 4000 )	[ 4 , inf )	4				4.21725	PV
1320	[ 10 , inf )	[ 40 , 60 )	[ 0 , 20 )	[ 0 , 100 )	[ 15 , 45 )	[ 0 , inf )	[ 4000 , inf )	[ 0 , 4 )	1				4.21725	PV
1321	[ 10 , inf )	[ 40 , 60 )	[ 0 , 20 )	[ 100 , 500 )	[ 0 , 15 )	[ -1 , 0 )	[ 0 , 2000 )	[ 0 , 4 )	1				4.21725	PV
1322	[ 10 , inf )	[ 40 , 60 )	[ 0 , 20 )	[ 100 , 500 )	[ 0 , 15 )	[ -1 , 0 )	[ 0 , 2000 )	[ 4 , inf )	875	17	1.94286	2.02955	2.02955	LiDAR
1323	[ 10 , inf )	[ 40 , 60 )	[ 0 , 20 )	[ 100 , 500 )	[ 0 , 15 )	[ -1 , 0 )	[ 2000 , 4000 )	[ 0 , 4 )	1500	43	2.86667	2.04611	2.04611	LiDAR
1324	[ 10 , inf )	[ 40 , 60 )	[ 0 , 20 )	[ 100 , 500 )	[ 0 , 15 )	[ -1 , 0 )	[ 2000 , 4000 )	[ 4 , inf )	2039	70	3.43306	2.50796	2.50796	LiDAR
1325	[ 10 , inf )	[ 40 , 60 )	[ 0 , 20 )	[ 100 , 500 )	[ 0 , 15 )	[ -1 , 0 )	[ 4000 , inf )	[ 0 , 4 )	31				4.21725	PV
1326	[ 10 , inf )	[ 40 , 60 )	[ 0 , 20 )	[ 100 , 500 )	[ 0 , 15 )	[ 0 , inf )	[ 0 , 2000 )	[ 0 , 4 )	1				4.21725	PV
1327	[ 10 , inf )	[ 40 , 60 )	[ 0 , 20 )	[ 100 , 500 )	[ 0 , 15 )	[ 0 , inf )	[ 0 , 2000 )	[ 4 , inf )	1098	4	0.364299	1.74527	4.21725	PV
1328	[ 10 , inf )	[ 40 , 60 )	[ 0 , 20 )	[ 100 , 500 )	[ 0 , 15 )	[ 0 , inf )	[ 2000 , 4000 )	[ 0 , 4 )	1972	68	3.44828	1.57036	1.57036	LiDAR
1329	[ 10 , inf )	[ 40 , 60 )	[ 0 , 20 )	[ 100 , 500 )	[ 0 , 15 )	[ 0 , inf )	[ 2000 , 4000 )	[ 4 , inf )	3045	68	2.23317	2.45045	2.45045	LiDAR
1330	[ 10 , inf )	[ 40 , 60 )	[ 0 , 20 )	[ 100 , 500 )	[ 0 , 15 )	[ 0 , inf )	[ 4000 , inf )	[ 0 , 4 )	135				4.21725	PV
1331	[ 10 , inf )	[ 40 , 60 )	[ 0 , 20 )	[ 100 , 500 )	[ 15 , 45 )	[ -1 , 0 )	[ 0 , 2000 )	[ 0 , 4 )	5				4.21725	PV
1332	[ 10 , inf )	[ 40 , 60 )	[ 0 , 20 )	[ 100 , 500 )	[ 15 , 45 )	[ -1 , 0 )	[ 0 , 2000 )	[ 4 , inf )	108	3	2.77778	2.95823	2.95823	LiDAR
1333	[ 10 , inf )	[ 40 , 60 )	[ 0 , 20 )	[ 100 , 500 )	[ 15 , 45 )	[ -1 , 0 )	[ 2000 , 4000 )	[ 0 , 4 )	369	11	2.98103	0.75738	0.75738	LiDAR
1334	[ 10 , inf )	[ 40 , 60 )	[ 0 , 20 )	[ 100 , 500 )	[ 15 , 45 )	[ -1 , 0 )	[ 2000 , 4000 )	[ 4 , inf )	499	21	4.20842	2.29852	2.29852	LiDAR
1335	[ 10 , inf )	[ 40 , 60 )	[ 0 , 20 )	[ 100 , 500 )	[ 15 , 45 )	[ -1 , 0 )	[ 4000 , inf )	[ 0 , 4 )	6				4.21725	PV
1336	[ 10 , inf )	[ 40 , 60 )	[ 0 , 20 )	[ 100 , 500 )	[ 15 , 45 )	[ -1 , 0 )	[ 4000 , inf )	[ 4 , inf )	1				4.21725	PV
1337	[ 10 , inf )	[ 40 , 60 )	[ 0 , 20 )	[ 100 , 500 )	[ 15 , 45 )	[ 0 , inf )	[ 0 , 2000 )	[ 0 , 4 )	2				4.21725	PV
1338	[ 10 , inf )	[ 40 , 60 )	[ 0 , 20 )	[ 100 , 500 )	[ 15 , 45 )	[ 0 , inf )	[ 0 , 2000 )	[ 4 , inf )	38	2	5.26316	9.9882	9.9882	LiDAR
1339	[ 10 , inf )	[ 40 , 60 )	[ 0 , 20 )	[ 100 , 500 )	[ 15 , 45 )	[ 0 , inf )	[ 2000 , 4000 )	[ 0 , 4 )	264	19	7.19697	1.21712	1.21712	LiDAR
1340	[ 10 , inf )	[ 40 , 60 )	[ 0 , 20 )	[ 100 , 500 )	[ 15 , 45 )	[ 0 , inf )	[ 2000 , 4000 )	[ 4 , inf )	419	7	1.67064	1.77865	1.77865	LiDAR
1341	[ 10 , inf )	[ 40 , 60 )	[ 0 , 20 )	[ 100 , 500 )	[ 15 , 45 )	[ 0 , inf )	[ 4000 , inf )	[ 0 , 4 )	14				4.21725	PV
1342	[ 10 , inf )	[ 40 , 60 )	[ 0 , 20 )	[ 500 , 1500 )	[ 0 , 15 )	[ -1 , 0 )	[ 0 , 2000 )	[ 4 , inf )	11				4.21725	PV
1343	[ 10 , inf )	[ 40 , 60 )	[ 0 , 20 )	[ 500 , 1500 )	[ 0 , 15 )	[ -1 , 0 )	[ 2000 , 4000 )	[ 0 , 4 )	340	9	2.64706	0.77238	0.77238	LiDAR
1344	[ 10 , inf )	[ 40 , 60 )	[ 0 , 20 )	[ 500 , 1500 )	[ 0 , 15 )	[ -1 , 0 )	[ 2000 , 4000 )	[ 4 , inf )	360	7	1.94444	3.86827	3.86827	LiDAR
1345	[ 10 , inf )	[ 40 , 60 )	[ 0 , 20 )	[ 500 , 1500 )	[ 0 , 15 )	[ -1 , 0 )	[ 4000 , inf )	[ 0 , 4 )	168				4.21725	PV
1346	[ 10 , inf )	[ 40 , 60 )	[ 0 , 20 )	[ 500 , 1500 )	[ 0 , 15 )	[ 0 , inf )	[ 0 , 2000 )	[ 4 , inf )	6				4.21725	PV
1347	[ 10 , inf )	[ 40 , 60 )	[ 0 , 20 )	[ 500 , 1500 )	[ 0 , 15 )	[ 0 , inf )	[ 2000 , 4000 )	[ 0 , 4 )	401	3	0.74813	0.65495	4.21725	PV
1348	[ 10 , inf )	[ 40 , 60 )	[ 0 , 20 )	[ 500 , 1500 )	[ 0 , 15 )	[ 0 , inf )	[ 2000 , 4000 )	[ 4 , inf )	354	2	0.564972	6.02022	4.21725	PV
1349	[ 10 , inf )	[ 40 , 60 )	[ 0 , 20 )	[ 500 , 1500 )	[ 0 , 15 )	[ 0 , inf )	[ 4000 , inf )	[ 0 , 4 )	35				4.21725	PV
1350	[ 10 , inf )	[ 40 , 60 )	[ 0 , 20 )	[ 500 , 1500 )	[ 15 , 45 )	[ -1 , 0 )	[ 0 , 2000 )	[ 4 , inf )	22				4.21725	PV
1351	[ 10 , inf )	[ 40 , 60 )	[ 0 , 20 )	[ 500 , 1500 )	[ 15 , 45 )	[ -1 , 0 )	[ 2000 , 4000 )	[ 0 , 4 )	504	3	0.595238	81.195	4.21725	PV
1352	[ 10 , inf )	[ 40 , 60 )	[ 0 , 20 )	[ 500 , 1500 )	[ 15 , 45 )	[ -1 , 0 )	[ 2000 , 4000 )	[ 4 , inf )	319	6	1.88088	2.33049	2.33049	LiDAR
1353	[ 10 , inf )	[ 40 , 60 )	[ 0 , 20 )	[ 500 , 1500 )	[ 15 , 45 )	[ -1 , 0 )	[ 4000 , inf )	[ 0 , 4 )	52				4.21725	PV
1354	[ 10 , inf )	[ 40 , 60 )	[ 0 , 20 )	[ 500 , 1500 )	[ 15 , 45 )	[ -1 , 0 )	[ 4000 , inf )	[ 4 , inf )	1				4.21725	PV
1355	[ 10 , inf )	[ 40 , 60 )	[ 0 , 20 )	[ 500 , 1500 )	[ 15 , 45 )	[ 0 , inf )	[ 0 , 2000 )	[ 4 , inf )	5				4.21725	PV
1356	[ 10 , inf )	[ 40 , 60 )	[ 0 , 20 )	[ 500 , 1500 )	[ 15 , 45 )	[ 0 , inf )	[ 2000 , 4000 )	[ 0 , 4 )	615	5	0.813008	3.85065	4.21725	PV
1357	[ 10 , inf )	[ 40 , 60 )	[ 0 , 20 )	[ 500 , 1500 )	[ 15 , 45 )	[ 0 , inf )	[ 2000 , 4000 )	[ 4 , inf )	301	2	0.664452	12.0449	4.21725	PV
1358	[ 10 , inf )	[ 40 , 60 )	[ 0 , 20 )	[ 500 , 1500 )	[ 15 , 45 )	[ 0 , inf )	[ 4000 , inf )	[ 0 , 4 )	113				4.21725	PV
1359	[ 10 , inf )	[ 40 , 60 )	[ 0 , 20 )	[ 500 , 1500 )	[ 45 , inf )	[ -1 , 0 )	[ 2000 , 4000 )	[ 4 , inf )	2				4.21725	PV
1360	[ 10 , inf )	[ 40 , 60 )	[ 0 , 20 )	[ 1500 , inf )	[ 0 , 15 )	[ -1 , 0 )	[ 2000 , 4000 )	[ 0 , 4 )	40				4.21725	PV
1361	[ 10 , inf )	[ 40 , 60 )	[ 0 , 20 )	[ 1500 , inf )	[ 0 , 15 )	[ -1 , 0 )	[ 2000 , 4000 )	[ 4 , inf )	155				4.21725	PV
1362	[ 10 , inf )	[ 40 , 60 )	[ 0 , 20 )	[ 1500 , inf )	[ 0 , 15 )	[ 0 , inf )	[ 2000 , 4000 )	[ 0 , 4 )	171				4.21725	PV
1363	[ 10 , inf )	[ 40 , 60 )	[ 0 , 20 )	[ 1500 , inf )	[ 0 , 15 )	[ 0 , inf )	[ 2000 , 4000 )	[ 4 , inf )	50				4.21725	PV
1364	[ 10 , inf )	[ 40 , 60 )	[ 0 , 20 )	[ 1500 , inf )	[ 15 , 45 )	[ -1 , 0 )	[ 2000 , 4000 )	[ 0 , 4 )	58				4.21725	PV
1365	[ 10 , inf )	[ 40 , 60 )	[ 0 , 20 )	[ 1500 , inf )	[ 15 , 45 )	[ -1 , 0 )	[ 2000 , 4000 )	[ 4 , inf )	158				4.21725	PV
1366	[ 10 , inf )	[ 40 , 60 )	[ 0 , 20 )	[ 1500 , inf )	[ 15 , 45 )	[ 0 , inf )	[ 2000 , 4000 )	[ 0 , 4 )	133				4.21725	PV
1367	[ 10 , inf )	[ 40 , 60 )	[ 0 , 20 )	[ 1500 , inf )	[ 15 , 45 )	[ 0 , inf )	[ 2000 , 4000 )	[ 4 , inf )	132				4.21725	PV
1368	[ 10 , inf )	[ 40 , 60 )	[ 20 , inf )	[ 0 , 100 )	[ 0 , 15 )	[ -1 , 0 )	[ 0 , 2000 )	[ 0 , 4 )	182				4.21725	PV
1369	[ 10 , inf )	[ 40 , 60 )	[ 20 , inf )	[ 0 , 100 )	[ 0 , 15 )	[ -1 , 0 )	[ 0 , 2000 )	[ 4 , inf )	26880	1366	5.08185	1.00671	1.00671	LiDAR
1370	[ 10 , inf )	[ 40 , 60 )	[ 20 , inf )	[ 0 , 100 )	[ 0 , 15 )	[ -1 , 0 )	[ 2000 , 4000 )	[ 0 , 4 )	8283	304	3.67017	1.31501	1.31501	LiDAR
1371	[ 10 , inf )	[ 40 , 60 )	[ 20 , inf )	[ 0 , 100 )	[ 0 , 15 )	[ -1 , 0 )	[ 2000 , 4000 )	[ 4 , inf )	22900	769	3.35808	1.0436	1.0436	LiDAR
1372	[ 10 , inf )	[ 40 , 60 )	[ 20 , inf )	[ 0 , 100 )	[ 0 , 15 )	[ -1 , 0 )	[ 4000 , inf )	[ 0 , 4 )	34	4	11.7647	0.449144	0.449144	LiDAR
1373	[ 10 , inf )	[ 40 , 60 )	[ 20 , inf )	[ 0 , 100 )	[ 0 , 15 )	[ -1 , 0 )	[ 4000 , inf )	[ 4 , inf )	3				4.21725	PV
1374	[ 10 , inf )	[ 40 , 60 )	[ 20 , inf )	[ 0 , 100 )	[ 0 , 15 )	[ 0 , inf )	[ 0 , 2000 )	[ 0 , 4 )	73				4.21725	PV
1375	[ 10 , inf )	[ 40 , 60 )	[ 20 , inf )	[ 0 , 100 )	[ 0 , 15 )	[ 0 , inf )	[ 0 , 2000 )	[ 4 , inf )	15898	674	4.23953	1.36499	1.36499	LiDAR
1376	[ 10 , inf )	[ 40 , 60 )	[ 20 , inf )	[ 0 , 100 )	[ 0 , 15 )	[ 0 , inf )	[ 2000 , 4000 )	[ 0 , 4 )	10907	259	2.37462	0.9911	0.9911	LiDAR
1377	[ 10 , inf )	[ 40 , 60 )	[ 20 , inf )	[ 0 , 100 )	[ 0 , 15 )	[ 0 , inf )	[ 2000 , 4000 )	[ 4 , inf )	13138	443	3.3719	1.32196	1.32196	LiDAR
1378	[ 10 , inf )	[ 40 , 60 )	[ 20 , inf )	[ 0 , 100 )	[ 0 , 15 )	[ 0 , inf )	[ 4000 , inf )	[ 0 , 4 )	132	9	6.81818	4.20157	4.20157	LiDAR
1379	[ 10 , inf )	[ 40 , 60 )	[ 20 , inf )	[ 0 , 100 )	[ 0 , 15 )	[ 0 , inf )	[ 4000 , inf )	[ 4 , inf )	22	4	18.1818	1.70377	1.70377	LiDAR
1380	[ 10 , inf )	[ 40 , 60 )	[ 20 , inf )	[ 0 , 100 )	[ 15 , 45 )	[ -1 , 0 )	[ 0 , 2000 )	[ 0 , 4 )	5				4.21725	PV
1381	[ 10 , inf )	[ 40 , 60 )	[ 20 , inf )	[ 0 , 100 )	[ 15 , 45 )	[ -1 , 0 )	[ 0 , 2000 )	[ 4 , inf )	66	4	6.06061	3.45696	3.45696	LiDAR
1382	[ 10 , inf )	[ 40 , 60 )	[ 20 , inf )	[ 0 , 100 )	[ 15 , 45 )	[ -1 , 0 )	[ 2000 , 4000 )	[ 0 , 4 )	81				4.21725	PV
1383	[ 10 , inf )	[ 40 , 60 )	[ 20 , inf )	[ 0 , 100 )	[ 15 , 45 )	[ -1 , 0 )	[ 2000 , 4000 )	[ 4 , inf )	64	4	6.25	23.5191	23.5191	LiDAR
1384	[ 10 , inf )	[ 40 , 60 )	[ 20 , inf )	[ 0 , 100 )	[ 15 , 45 )	[ -1 , 0 )	[ 4000 , inf )	[ 0 , 4 )	3				4.21725	PV
1385	[ 10 , inf )	[ 40 , 60 )	[ 20 , inf )	[ 0 , 100 )	[ 15 , 45 )	[ -1 , 0 )	[ 4000 , inf )	[ 4 , inf )	4				4.21725	PV
1386	[ 10 , inf )	[ 40 , 60 )	[ 20 , inf )	[ 0 , 100 )	[ 15 , 45 )	[ 0 , inf )	[ 0 , 2000 )	[ 0 , 4 )	5				4.21725	PV
1387	[ 10 , inf )	[ 40 , 60 )	[ 20 , inf )	[ 0 , 100 )	[ 15 , 45 )	[ 0 , inf )	[ 0 , 2000 )	[ 4 , inf )	61	6	9.83607	1.33966	1.33966	LiDAR
1388	[ 10 , inf )	[ 40 , 60 )	[ 20 , inf )	[ 0 , 100 )	[ 15 , 45 )	[ 0 , inf )	[ 2000 , 4000 )	[ 0 , 4 )	44				4.21725	PV
1389	[ 10 , inf )	[ 40 , 60 )	[ 20 , inf )	[ 0 , 100 )	[ 15 , 45 )	[ 0 , inf )	[ 2000 , 4000 )	[ 4 , inf )	27				4.21725	PV
1390	[ 10 , inf )	[ 40 , 60 )	[ 20 , inf )	[ 100 , 500 )	[ 0 , 15 )	[ -1 , 0 )	[ 0 , 2000 )	[ 0 , 4 )	97				4.21725	PV
1391	[ 10 , inf )	[ 40 , 60 )	[ 20 , inf )	[ 100 , 500 )	[ 0 , 15 )	[ -1 , 0 )	[ 0 , 2000 )	[ 4 , inf )	8061	271	3.36187	1.3541	1.3541	LiDAR
1392	[ 10 , inf )	[ 40 , 60 )	[ 20 , inf )	[ 100 , 500 )	[ 0 , 15 )	[ -1 , 0 )	[ 2000 , 4000 )	[ 0 , 4 )	8672	282	3.25185	1.93183	1.93183	LiDAR
1393	[ 10 , inf )	[ 40 , 60 )	[ 20 , inf )	[ 100 , 500 )	[ 0 , 15 )	[ -1 , 0 )	[ 2000 , 4000 )	[ 4 , inf )	16602	764	4.60186	1.68824	1.68824	LiDAR
1394	[ 10 , inf )	[ 40 , 60 )	[ 20 , inf )	[ 100 , 500 )	[ 0 , 15 )	[ -1 , 0 )	[ 4000 , inf )	[ 0 , 4 )	84	2	2.38095	2.79439	2.79439	LiDAR
1395	[ 10 , inf )	[ 40 , 60 )	[ 20 , inf )	[ 100 , 500 )	[ 0 , 15 )	[ -1 , 0 )	[ 4000 , inf )	[ 4 , inf )	15	2	13.3333	6.25158	6.25158	LiDAR
1396	[ 10 , inf )	[ 40 , 60 )	[ 20 , inf )	[ 100 , 500 )	[ 0 , 15 )	[ 0 , inf )	[ 0 , 2000 )	[ 0 , 4 )	122				4.21725	PV
1397	[ 10 , inf )	[ 40 , 60 )	[ 20 , inf )	[ 100 , 500 )	[ 0 , 15 )	[ 0 , inf )	[ 0 , 2000 )	[ 4 , inf )	8367	156	1.86447	1.34998	1.34998	LiDAR
1398	[ 10 , inf )	[ 40 , 60 )	[ 20 , inf )	[ 100 , 500 )	[ 0 , 15 )	[ 0 , inf )	[ 2000 , 4000 )	[ 0 , 4 )	5525	153	2.76923	1.40715	1.40715	LiDAR
1399	[ 10 , inf )	[ 40 , 60 )	[ 20 , inf )	[ 100 , 500 )	[ 0 , 15 )	[ 0 , inf )	[ 2000 , 4000 )	[ 4 , inf )	15480	597	3.85659	1.46952	1.46952	LiDAR
1400	[ 10 , inf )	[ 40 , 60 )	[ 20 , inf )	[ 100 , 500 )	[ 0 , 15 )	[ 0 , inf )	[ 4000 , inf )	[ 0 , 4 )	59				4.21725	PV
1401	[ 10 , inf )	[ 40 , 60 )	[ 20 , inf )	[ 100 , 500 )	[ 0 , 15 )	[ 0 , inf )	[ 4000 , inf )	[ 4 , inf )	15				4.21725	PV
1402	[ 10 , inf )	[ 40 , 60 )	[ 20 , inf )	[ 100 , 500 )	[ 15 , 45 )	[ -1 , 0 )	[ 0 , 2000 )	[ 0 , 4 )	136				4.21725	PV
1403	[ 10 , inf )	[ 40 , 60 )	[ 20 , inf )	[ 100 , 500 )	[ 15 , 45 )	[ -1 , 0 )	[ 0 , 2000 )	[ 4 , inf )	1164	70	6.01375	2.88444	2.88444	LiDAR
1404	[ 10 , inf )	[ 40 , 60 )	[ 20 , inf )	[ 100 , 500 )	[ 15 , 45 )	[ -1 , 0 )	[ 2000 , 4000 )	[ 0 , 4 )	1476	45	3.04878	1.87093	1.87093	LiDAR
1405	[ 10 , inf )	[ 40 , 60 )	[ 20 , inf )	[ 100 , 500 )	[ 15 , 45 )	[ -1 , 0 )	[ 2000 , 4000 )	[ 4 , inf )	2639	172	6.51762	1.79235	1.79235	LiDAR
1406	[ 10 , inf )	[ 40 , 60 )	[ 20 , inf )	[ 100 , 500 )	[ 15 , 45 )	[ -1 , 0 )	[ 4000 , inf )	[ 0 , 4 )	36	5	13.8889	3.99882	3.99882	LiDAR
1407	[ 10 , inf )	[ 40 , 60 )	[ 20 , inf )	[ 100 , 500 )	[ 15 , 45 )	[ -1 , 0 )	[ 4000 , inf )	[ 4 , inf )	34	3	8.82353	3.96365	3.96365	LiDAR
1408	[ 10 , inf )	[ 40 , 60 )	[ 20 , inf )	[ 100 , 500 )	[ 15 , 45 )	[ 0 , inf )	[ 0 , 2000 )	[ 0 , 4 )	45				4.21725	PV
1409	[ 10 , inf )	[ 40 , 60 )	[ 20 , inf )	[ 100 , 500 )	[ 15 , 45 )	[ 0 , inf )	[ 0 , 2000 )	[ 4 , inf )	476	9	1.89076	3.1021	3.1021	LiDAR
1410	[ 10 , inf )	[ 40 , 60 )	[ 20 , inf )	[ 100 , 500 )	[ 15 , 45 )	[ 0 , inf )	[ 2000 , 4000 )	[ 0 , 4 )	1018	49	4.81336	1.20951	1.20951	LiDAR
1411	[ 10 , inf )	[ 40 , 60 )	[ 20 , inf )	[ 100 , 500 )	[ 15 , 45 )	[ 0 , inf )	[ 2000 , 4000 )	[ 4 , inf )	1173	69	5.88235	2.00344	2.00344	LiDAR
1412	[ 10 , inf )	[ 40 , 60 )	[ 20 , inf )	[ 100 , 500 )	[ 15 , 45 )	[ 0 , inf )	[ 4000 , inf )	[ 0 , 4 )	13	4	30.7692	9.35806	9.35806	LiDAR
1413	[ 10 , inf )	[ 40 , 60 )	[ 20 , inf )	[ 100 , 500 )	[ 15 , 45 )	[ 0 , inf )	[ 4000 , inf )	[ 4 , inf )	9				4.21725	PV
1414	[ 10 , inf )	[ 40 , 60 )	[ 20 , inf )	[ 500 , 1500 )	[ 0 , 15 )	[ -1 , 0 )	[ 0 , 2000 )	[ 4 , inf )	199				4.21725	PV
1415	[ 10 , inf )	[ 40 , 60 )	[ 20 , inf )	[ 500 , 1500 )	[ 0 , 15 )	[ -1 , 0 )	[ 2000 , 4000 )	[ 0 , 4 )	3682	115	3.1233	1.15782	1.15782	LiDAR
1416	[ 10 , inf )	[ 40 , 60 )	[ 20 , inf )	[ 500 , 1500 )	[ 0 , 15 )	[ -1 , 0 )	[ 2000 , 4000 )	[ 4 , inf )	3009	123	4.08774	1.52916	1.52916	LiDAR
1417	[ 10 , inf )	[ 40 , 60 )	[ 20 , inf )	[ 500 , 1500 )	[ 0 , 15 )	[ -1 , 0 )	[ 4000 , inf )	[ 0 , 4 )	1417	6	0.42343	0.484251	4.21725	PV
1418	[ 10 , inf )	[ 40 , 60 )	[ 20 , inf )	[ 500 , 1500 )	[ 0 , 15 )	[ -1 , 0 )	[ 4000 , inf )	[ 4 , inf )	10				4.21725	PV
1419	[ 10 , inf )	[ 40 , 60 )	[ 20 , inf )	[ 500 , 1500 )	[ 0 , 15 )	[ 0 , inf )	[ 0 , 2000 )	[ 4 , inf )	185				4.21725	PV
1420	[ 10 , inf )	[ 40 , 60 )	[ 20 , inf )	[ 500 , 1500 )	[ 0 , 15 )	[ 0 , inf )	[ 2000 , 4000 )	[ 0 , 4 )	1126	15	1.33215	0.0569398	0.0569398	LiDAR
1421	[ 10 , inf )	[ 40 , 60 )	[ 20 , inf )	[ 500 , 1500 )	[ 0 , 15 )	[ 0 , inf )	[ 2000 , 4000 )	[ 4 , inf )	960	39	4.0625	1.75735	1.75735	LiDAR
1422	[ 10 , inf )	[ 40 , 60 )	[ 20 , inf )	[ 500 , 1500 )	[ 0 , 15 )	[ 0 , inf )	[ 4000 , inf )	[ 0 , 4 )	24				4.21725	PV
1423	[ 10 , inf )	[ 40 , 60 )	[ 20 , inf )	[ 500 , 1500 )	[ 0 , 15 )	[ 0 , inf )	[ 4000 , inf )	[ 4 , inf )	18				4.21725	PV
1424	[ 10 , inf )	[ 40 , 60 )	[ 20 , inf )	[ 500 , 1500 )	[ 15 , 45 )	[ -1 , 0 )	[ 0 , 2000 )	[ 4 , inf )	139				4.21725	PV
1425	[ 10 , inf )	[ 40 , 60 )	[ 20 , inf )	[ 500 , 1500 )	[ 15 , 45 )	[ -1 , 0 )	[ 2000 , 4000 )	[ 0 , 4 )	1325	19	1.43396	2.43105	2.43105	LiDAR
1426	[ 10 , inf )	[ 40 , 60 )	[ 20 , inf )	[ 500 , 1500 )	[ 15 , 45 )	[ -1 , 0 )	[ 2000 , 4000 )	[ 4 , inf )	3477	166	4.77423	1.68517	1.68517	LiDAR
1427	[ 10 , inf )	[ 40 , 60 )	[ 20 , inf )	[ 500 , 1500 )	[ 15 , 45 )	[ -1 , 0 )	[ 4000 , inf )	[ 0 , 4 )	137				4.21725	PV
1428	[ 10 , inf )	[ 40 , 60 )	[ 20 , inf )	[ 500 , 1500 )	[ 15 , 45 )	[ -1 , 0 )	[ 4000 , inf )	[ 4 , inf )	51				4.21725	PV
1429	[ 10 , inf )	[ 40 , 60 )	[ 20 , inf )	[ 500 , 1500 )	[ 15 , 45 )	[ 0 , inf )	[ 0 , 2000 )	[ 4 , inf )	47				4.21725	PV
1430	[ 10 , inf )	[ 40 , 60 )	[ 20 , inf )	[ 500 , 1500 )	[ 15 , 45 )	[ 0 , inf )	[ 2000 , 4000 )	[ 0 , 4 )	522	14	2.68199	1.47979	1.47979	LiDAR
1431	[ 10 , inf )	[ 40 , 60 )	[ 20 , inf )	[ 500 , 1500 )	[ 15 , 45 )	[ 0 , inf )	[ 2000 , 4000 )	[ 4 , inf )	615	12	1.95122	3.31543	3.31543	LiDAR
1432	[ 10 , inf )	[ 40 , 60 )	[ 20 , inf )	[ 500 , 1500 )	[ 15 , 45 )	[ 0 , inf )	[ 4000 , inf )	[ 0 , 4 )	32				4.21725	PV
1433	[ 10 , inf )	[ 40 , 60 )	[ 20 , inf )	[ 500 , 1500 )	[ 15 , 45 )	[ 0 , inf )	[ 4000 , inf )	[ 4 , inf )	47				4.21725	PV
1434	[ 10 , inf )	[ 40 , 60 )	[ 20 , inf )	[ 500 , 1500 )	[ 45 , inf )	[ -1 , 0 )	[ 2000 , 4000 )	[ 4 , inf )	1				4.21725	PV
1435	[ 10 , inf )	[ 40 , 60 )	[ 20 , inf )	[ 1500 , inf )	[ 0 , 15 )	[ -1 , 0 )	[ 2000 , 4000 )	[ 0 , 4 )	153				4.21725	PV
1436	[ 10 , inf )	[ 40 , 60 )	[ 20 , inf )	[ 1500 , inf )	[ 0 , 15 )	[ -1 , 0 )	[ 2000 , 4000 )	[ 4 , inf )	312				4.21725	PV
1437	[ 10 , inf )	[ 40 , 60 )	[ 20 , inf )	[ 1500 , inf )	[ 0 , 15 )	[ -1 , 0 )	[ 4000 , inf )	[ 0 , 4 )	5				4.21725	PV
1438	[ 10 , inf )	[ 40 , 60 )	[ 20 , inf )	[ 1500 , inf )	[ 0 , 15 )	[ 0 , inf )	[ 2000 , 4000 )	[ 0 , 4 )	183				4.21725	PV
1439	[ 10 , inf )	[ 40 , 60 )	[ 20 , inf )	[ 1500 , inf )	[ 0 , 15 )	[ 0 , inf )	[ 2000 , 4000 )	[ 4 , inf )	50	2	4	0.296713	0.296713	LiDAR
1440	[ 10 , inf )	[ 40 , 60 )	[ 20 , inf )	[ 1500 , inf )	[ 15 , 45 )	[ -1 , 0 )	[ 2000 , 4000 )	[ 0 , 4 )	81	5	6.17284	11.0189	11.0189	LiDAR
1441	[ 10 , inf )	[ 40 , 60 )	[ 20 , inf )	[ 1500 , inf )	[ 15 , 45 )	[ -1 , 0 )	[ 2000 , 4000 )	[ 4 , inf )	257				4.21725	PV
1442	[ 10 , inf )	[ 40 , 60 )	[ 20 , inf )	[ 1500 , inf )	[ 15 , 45 )	[ 0 , inf )	[ 2000 , 4000 )	[ 0 , 4 )	55				4.21725	PV
1443	[ 10 , inf )	[ 40 , 60 )	[ 20 , inf )	[ 1500 , inf )	[ 15 , 45 )	[ 0 , inf )	[ 2000 , 4000 )	[ 4 , inf )	31				4.21725	PV
1444	[ 10 , inf )	[ 40 , 60 )	[ 20 , inf )	[ 1500 , inf )	[ 45 , inf )	[ -1 , 0 )	[ 2000 , 4000 )	[ 4 , inf )	1				4.21725	PV
1445	[ 10 , inf )	[ 60 , 80 )	[ 0 , 20 )	[ 0 , 100 )	[ 0 , 15 )	[ -1 , 0 )	[ 0 , 2000 )	[ 0 , 4 )	12				11.1221	PV
1446	[ 10 , inf )	[ 60 , 80 )	[ 0 , 20 )	[ 0 , 100 )	[ 0 , 15 )	[ -1 , 0 )	[ 0 , 2000 )	[ 4 , inf )	11716	390	3.32878	3.17146	3.17146	LiDAR
1447	[ 10 , inf )	[ 60 , 80 )	[ 0 , 20 )	[ 0 , 100 )	[ 0 , 15 )	[ -1 , 0 )	[ 2000 , 4000 )	[ 0 , 4 )	32458	1336	4.11609	4.87578	4.87578	LiDAR
1448	[ 10 , inf )	[ 60 , 80 )	[ 0 , 20 )	[ 0 , 100 )	[ 0 , 15 )	[ -1 , 0 )	[ 2000 , 4000 )	[ 4 , inf )	30710	1560	5.07978	7.59152	7.59152	LiDAR
1449	[ 10 , inf )	[ 60 , 80 )	[ 0 , 20 )	[ 0 , 100 )	[ 0 , 15 )	[ -1 , 0 )	[ 4000 , inf )	[ 0 , 4 )	3224	287	8.90199	9.34565	9.34565	LiDAR
1450	[ 10 , inf )	[ 60 , 80 )	[ 0 , 20 )	[ 0 , 100 )	[ 0 , 15 )	[ -1 , 0 )	[ 4000 , inf )	[ 4 , inf )	14				11.1221	PV
1451	[ 10 , inf )	[ 60 , 80 )	[ 0 , 20 )	[ 0 , 100 )	[ 0 , 15 )	[ 0 , inf )	[ 0 , 2000 )	[ 0 , 4 )	7				11.1221	PV
1452	[ 10 , inf )	[ 60 , 80 )	[ 0 , 20 )	[ 0 , 100 )	[ 0 , 15 )	[ 0 , inf )	[ 0 , 2000 )	[ 4 , inf )	6818	385	5.64682	1.23553	1.23553	LiDAR
1453	[ 10 , inf )	[ 60 , 80 )	[ 0 , 20 )	[ 0 , 100 )	[ 0 , 15 )	[ 0 , inf )	[ 2000 , 4000 )	[ 0 , 4 )	55818	1991	3.56695	4.24626	4.24626	LiDAR
1454	[ 10 , inf )	[ 60 , 80 )	[ 0 , 20 )	[ 0 , 100 )	[ 0 , 15 )	[ 0 , inf )	[ 2000 , 4000 )	[ 4 , inf )	26162	1268	4.84672	11.1487	11.1487	LiDAR
1455	[ 10 , inf )	[ 60 , 80 )	[ 0 , 20 )	[ 0 , 100 )	[ 0 , 15 )	[ 0 , inf )	[ 4000 , inf )	[ 0 , 4 )	8202	483	5.88881	10.067	10.067	LiDAR
1456	[ 10 , inf )	[ 60 , 80 )	[ 0 , 20 )	[ 0 , 100 )	[ 0 , 15 )	[ 0 , inf )	[ 4000 , inf )	[ 4 , inf )	6				11.1221	PV
1457	[ 10 , inf )	[ 60 , 80 )	[ 0 , 20 )	[ 0 , 100 )	[ 15 , 45 )	[ -1 , 0 )	[ 0 , 2000 )	[ 4 , inf )	159	11	6.91824	3.99995	3.99995	LiDAR
1458	[ 10 , inf )	[ 60 , 80 )	[ 0 , 20 )	[ 0 , 100 )	[ 15 , 45 )	[ -1 , 0 )	[ 2000 , 4000 )	[ 0 , 4 )	535	27	5.04673	12.2131	12.2131	LiDAR
1459	[ 10 , inf )	[ 60 , 80 )	[ 0 , 20 )	[ 0 , 100 )	[ 15 , 45 )	[ -1 , 0 )	[ 2000 , 4000 )	[ 4 , inf )	224	15	6.69643	28.3627	28.3627	LiDAR
1460	[ 10 , inf )	[ 60 , 80 )	[ 0 , 20 )	[ 0 , 100 )	[ 15 , 45 )	[ -1 , 0 )	[ 4000 , inf )	[ 0 , 4 )	30				11.1221	PV
1461	[ 10 , inf )	[ 60 , 80 )	[ 0 , 20 )	[ 0 , 100 )	[ 15 , 45 )	[ -1 , 0 )	[ 4000 , inf )	[ 4 , inf )	5				11.1221	PV
1462	[ 10 , inf )	[ 60 , 80 )	[ 0 , 20 )	[ 0 , 100 )	[ 15 , 45 )	[ 0 , inf )	[ 0 , 2000 )	[ 4 , inf )	108	5	4.62963	5.51297	5.51297	LiDAR
1463	[ 10 , inf )	[ 60 , 80 )	[ 0 , 20 )	[ 0 , 100 )	[ 15 , 45 )	[ 0 , inf )	[ 2000 , 4000 )	[ 0 , 4 )	727	26	3.57634	9.97328	9.97328	LiDAR
1464	[ 10 , inf )	[ 60 , 80 )	[ 0 , 20 )	[ 0 , 100 )	[ 15 , 45 )	[ 0 , inf )	[ 2000 , 4000 )	[ 4 , inf )	139	16	11.5108	39.4876	39.4876	LiDAR
1465	[ 10 , inf )	[ 60 , 80 )	[ 0 , 20 )	[ 0 , 100 )	[ 15 , 45 )	[ 0 , inf )	[ 4000 , inf )	[ 0 , 4 )	65				11.1221	PV
1466	[ 10 , inf )	[ 60 , 80 )	[ 0 , 20 )	[ 100 , 500 )	[ 0 , 15 )	[ -1 , 0 )	[ 0 , 2000 )	[ 0 , 4 )	13				11.1221	PV
1467	[ 10 , inf )	[ 60 , 80 )	[ 0 , 20 )	[ 100 , 500 )	[ 0 , 15 )	[ -1 , 0 )	[ 0 , 2000 )	[ 4 , inf )	11205	186	1.65997	5.39216	5.39216	LiDAR
1468	[ 10 , inf )	[ 60 , 80 )	[ 0 , 20 )	[ 100 , 500 )	[ 0 , 15 )	[ -1 , 0 )	[ 2000 , 4000 )	[ 0 , 4 )	33376	1158	3.46956	4.96427	4.96427	LiDAR
1469	[ 10 , inf )	[ 60 , 80 )	[ 0 , 20 )	[ 100 , 500 )	[ 0 , 15 )	[ -1 , 0 )	[ 2000 , 4000 )	[ 4 , inf )	32906	1351	4.10563	8.1447	8.1447	LiDAR
1470	[ 10 , inf )	[ 60 , 80 )	[ 0 , 20 )	[ 100 , 500 )	[ 0 , 15 )	[ -1 , 0 )	[ 4000 , inf )	[ 0 , 4 )	2604	79	3.03379	9.44948	9.44948	LiDAR
1471	[ 10 , inf )	[ 60 , 80 )	[ 0 , 20 )	[ 100 , 500 )	[ 0 , 15 )	[ -1 , 0 )	[ 4000 , inf )	[ 4 , inf )	155	10	6.45161	12.3443	12.3443	LiDAR
1472	[ 10 , inf )	[ 60 , 80 )	[ 0 , 20 )	[ 100 , 500 )	[ 0 , 15 )	[ 0 , inf )	[ 0 , 2000 )	[ 0 , 4 )	14				11.1221	PV
1473	[ 10 , inf )	[ 60 , 80 )	[ 0 , 20 )	[ 100 , 500 )	[ 0 , 15 )	[ 0 , inf )	[ 0 , 2000 )	[ 4 , inf )	7147	117	1.63705	6.57118	6.57118	LiDAR
1474	[ 10 , inf )	[ 60 , 80 )	[ 0 , 20 )	[ 100 , 500 )	[ 0 , 15 )	[ 0 , inf )	[ 2000 , 4000 )	[ 0 , 4 )	36931	878	2.37741	5.6753	5.6753	LiDAR
1475	[ 10 , inf )	[ 60 , 80 )	[ 0 , 20 )	[ 100 , 500 )	[ 0 , 15 )	[ 0 , inf )	[ 2000 , 4000 )	[ 4 , inf )	35627	823	2.31005	6.65215	6.65215	LiDAR
1476	[ 10 , inf )	[ 60 , 80 )	[ 0 , 20 )	[ 100 , 500 )	[ 0 , 15 )	[ 0 , inf )	[ 4000 , inf )	[ 0 , 4 )	3934	78	1.98271	8.0167	8.0167	LiDAR
1477	[ 10 , inf )	[ 60 , 80 )	[ 0 , 20 )	[ 100 , 500 )	[ 0 , 15 )	[ 0 , inf )	[ 4000 , inf )	[ 4 , inf )	21				11.1221	PV
1478	[ 10 , inf )	[ 60 , 80 )	[ 0 , 20 )	[ 100 , 500 )	[ 15 , 45 )	[ -1 , 0 )	[ 0 , 2000 )	[ 0 , 4 )	35				11.1221	PV
1479	[ 10 , inf )	[ 60 , 80 )	[ 0 , 20 )	[ 100 , 500 )	[ 15 , 45 )	[ -1 , 0 )	[ 0 , 2000 )	[ 4 , inf )	2152	53	2.46283	9.42723	9.42723	LiDAR
1480	[ 10 , inf )	[ 60 , 80 )	[ 0 , 20 )	[ 100 , 500 )	[ 15 , 45 )	[ -1 , 0 )	[ 2000 , 4000 )	[ 0 , 4 )	7181	257	3.57889	12.5601	12.5601	LiDAR
1481	[ 10 , inf )	[ 60 , 80 )	[ 0 , 20 )	[ 100 , 500 )	[ 15 , 45 )	[ -1 , 0 )	[ 2000 , 4000 )	[ 4 , inf )	7513	281	3.74018	10.546	10.546	LiDAR
1482	[ 10 , inf )	[ 60 , 80 )	[ 0 , 20 )	[ 100 , 500 )	[ 15 , 45 )	[ -1 , 0 )	[ 4000 , inf )	[ 0 , 4 )	1105	47	4.25339	16.8731	16.8731	LiDAR
1483	[ 10 , inf )	[ 60 , 80 )	[ 0 , 20 )	[ 100 , 500 )	[ 15 , 45 )	[ -1 , 0 )	[ 4000 , inf )	[ 4 , inf )	178	11	6.17978	18.5586	18.5586	LiDAR
1484	[ 10 , inf )	[ 60 , 80 )	[ 0 , 20 )	[ 100 , 500 )	[ 15 , 45 )	[ 0 , inf )	[ 0 , 2000 )	[ 0 , 4 )	5				11.1221	PV
1485	[ 10 , inf )	[ 60 , 80 )	[ 0 , 20 )	[ 100 , 500 )	[ 15 , 45 )	[ 0 , inf )	[ 0 , 2000 )	[ 4 , inf )	745	13	1.74497	11.443	11.443	LiDAR
1486	[ 10 , inf )	[ 60 , 80 )	[ 0 , 20 )	[ 100 , 500 )	[ 15 , 45 )	[ 0 , inf )	[ 2000 , 4000 )	[ 0 , 4 )	6744	307	4.55219	16.3093	16.3093	LiDAR
1487	[ 10 , inf )	[ 60 , 80 )	[ 0 , 20 )	[ 100 , 500 )	[ 15 , 45 )	[ 0 , inf )	[ 2000 , 4000 )	[ 4 , inf )	5698	222	3.8961	15.5677	15.5677	LiDAR
1488	[ 10 , inf )	[ 60 , 80 )	[ 0 , 20 )	[ 100 , 500 )	[ 15 , 45 )	[ 0 , inf )	[ 4000 , inf )	[ 0 , 4 )	1333	18	1.35034	14.8712	14.8712	LiDAR
1489	[ 10 , inf )	[ 60 , 80 )	[ 0 , 20 )	[ 100 , 500 )	[ 15 , 45 )	[ 0 , inf )	[ 4000 , inf )	[ 4 , inf )	33				11.1221	PV
1490	[ 10 , inf )	[ 60 , 80 )	[ 0 , 20 )	[ 500 , 1500 )	[ 0 , 15 )	[ -1 , 0 )	[ 0 , 2000 )	[ 4 , inf )	236				11.1221	PV
1491	[ 10 , inf )	[ 60 , 80 )	[ 0 , 20 )	[ 500 , 1500 )	[ 0 , 15 )	[ -1 , 0 )	[ 2000 , 4000 )	[ 0 , 4 )	9219	249	2.70094	6.60464	6.60464	LiDAR
1492	[ 10 , inf )	[ 60 , 80 )	[ 0 , 20 )	[ 500 , 1500 )	[ 0 , 15 )	[ -1 , 0 )	[ 2000 , 4000 )	[ 4 , inf )	7278	228	3.13273	6.72539	6.72539	LiDAR
1493	[ 10 , inf )	[ 60 , 80 )	[ 0 , 20 )	[ 500 , 1500 )	[ 0 , 15 )	[ -1 , 0 )	[ 4000 , inf )	[ 0 , 4 )	5317	39	0.733496	8.63692	11.1221	PV
1494	[ 10 , inf )	[ 60 , 80 )	[ 0 , 20 )	[ 500 , 1500 )	[ 0 , 15 )	[ -1 , 0 )	[ 4000 , inf )	[ 4 , inf )	86				11.1221	PV
1495	[ 10 , inf )	[ 60 , 80 )	[ 0 , 20 )	[ 500 , 1500 )	[ 0 , 15 )	[ 0 , inf )	[ 0 , 2000 )	[ 4 , inf )	119				11.1221	PV
1496	[ 10 , inf )	[ 60 , 80 )	[ 0 , 20 )	[ 500 , 1500 )	[ 0 , 15 )	[ 0 , inf )	[ 2000 , 4000 )	[ 0 , 4 )	5848	52	0.889193	11.9924	11.1221	PV
1497	[ 10 , inf )	[ 60 , 80 )	[ 0 , 20 )	[ 500 , 1500 )	[ 0 , 15 )	[ 0 , inf )	[ 2000 , 4000 )	[ 4 , inf )	5115	51	0.997067	9.79377	11.1221	PV
1498	[ 10 , inf )	[ 60 , 80 )	[ 0 , 20 )	[ 500 , 1500 )	[ 0 , 15 )	[ 0 , inf )	[ 4000 , inf )	[ 0 , 4 )	873	26	2.97824	52.7572	52.7572	LiDAR
1499	[ 10 , inf )	[ 60 , 80 )	[ 0 , 20 )	[ 500 , 1500 )	[ 0 , 15 )	[ 0 , inf )	[ 4000 , inf )	[ 4 , inf )	37				11.1221	PV
1500	[ 10 , inf )	[ 60 , 80 )	[ 0 , 20 )	[ 500 , 1500 )	[ 15 , 45 )	[ -1 , 0 )	[ 0 , 2000 )	[ 4 , inf )	282				11.1221	PV
1501	[ 10 , inf )	[ 60 , 80 )	[ 0 , 20 )	[ 500 , 1500 )	[ 15 , 45 )	[ -1 , 0 )	[ 2000 , 4000 )	[ 0 , 4 )	8994	179	1.99022	25.7055	25.7055	LiDAR
1502	[ 10 , inf )	[ 60 , 80 )	[ 0 , 20 )	[ 500 , 1500 )	[ 15 , 45 )	[ -1 , 0 )	[ 2000 , 4000 )	[ 4 , inf )	10606	314	2.96059	7.45398	7.45398	LiDAR
1503	[ 10 , inf )	[ 60 , 80 )	[ 0 , 20 )	[ 500 , 1500 )	[ 15 , 45 )	[ -1 , 0 )	[ 4000 , inf )	[ 0 , 4 )	2044	20	0.978474	17.8514	11.1221	PV
1504	[ 10 , inf )	[ 60 , 80 )	[ 0 , 20 )	[ 500 , 1500 )	[ 15 , 45 )	[ -1 , 0 )	[ 4000 , inf )	[ 4 , inf )	184				11.1221	PV
1505	[ 10 , inf )	[ 60 , 80 )	[ 0 , 20 )	[ 500 , 1500 )	[ 15 , 45 )	[ 0 , inf )	[ 0 , 2000 )	[ 4 , inf )	113				11.1221	PV
1506	[ 10 , inf )	[ 60 , 80 )	[ 0 , 20 )	[ 500 , 1500 )	[ 15 , 45 )	[ 0 , inf )	[ 2000 , 4000 )	[ 0 , 4 )	9741	73	0.74941	12.8692	11.1221	PV
1507	[ 10 , inf )	[ 60 , 80 )	[ 0 , 20 )	[ 500 , 1500 )	[ 15 , 45 )	[ 0 , inf )	[ 2000 , 4000 )	[ 4 , inf )	6294	49	0.778519	17.388	11.1221	PV
1508	[ 10 , inf )	[ 60 , 80 )	[ 0 , 20 )	[ 500 , 1500 )	[ 15 , 45 )	[ 0 , inf )	[ 4000 , inf )	[ 0 , 4 )	1921	51	2.65487	45.0831	45.0831	LiDAR
1509	[ 10 , inf )	[ 60 , 80 )	[ 0 , 20 )	[ 500 , 1500 )	[ 15 , 45 )	[ 0 , inf )	[ 4000 , inf )	[ 4 , inf )	106				11.1221	PV
1510	[ 10 , inf )	[ 60 , 80 )	[ 0 , 20 )	[ 500 , 1500 )	[ 45 , inf )	[ -1 , 0 )	[ 2000 , 4000 )	[ 0 , 4 )	29				11.1221	PV
1511	[ 10 , inf )	[ 60 , 80 )	[ 0 , 20 )	[ 500 , 1500 )	[ 45 , inf )	[ -1 , 0 )	[ 2000 , 4000 )	[ 4 , inf )	6				11.1221	PV
1512	[ 10 , inf )	[ 60 , 80 )	[ 0 , 20 )	[ 500 , 1500 )	[ 45 , inf )	[ -1 , 0 )	[ 4000 , inf )	[ 0 , 4 )	2				11.1221	PV
1513	[ 10 , inf )	[ 60 , 80 )	[ 0 , 20 )	[ 500 , 1500 )	[ 45 , inf )	[ 0 , inf )	[ 2000 , 4000 )	[ 0 , 4 )	7				11.1221	PV
1514	[ 10 , inf )	[ 60 , 80 )	[ 0 , 20 )	[ 500 , 1500 )	[ 45 , inf )	[ 0 , inf )	[ 2000 , 4000 )	[ 4 , inf )	2				11.1221	PV
1515	[ 10 , inf )	[ 60 , 80 )	[ 0 , 20 )	[ 500 , 1500 )	[ 45 , inf )	[ 0 , inf )	[ 4000 , inf )	[ 0 , 4 )	9	2	22.2222	7.68632	7.68632	LiDAR
1516	[ 10 , inf )	[ 60 , 80 )	[ 0 , 20 )	[ 1500 , inf )	[ 0 , 15 )	[ -1 , 0 )	[ 2000 , 4000 )	[ 0 , 4 )	448	3	0.669643	3.80362	11.1221	PV
1517	[ 10 , inf )	[ 60 , 80 )	[ 0 , 20 )	[ 1500 , inf )	[ 0 , 15 )	[ -1 , 0 )	[ 2000 , 4000 )	[ 4 , inf )	1244	6	0.482315	26.8778	11.1221	PV
1518	[ 10 , inf )	[ 60 , 80 )	[ 0 , 20 )	[ 1500 , inf )	[ 0 , 15 )	[ -1 , 0 )	[ 4000 , inf )	[ 0 , 4 )	1				11.1221	PV
1519	[ 10 , inf )	[ 60 , 80 )	[ 0 , 20 )	[ 1500 , inf )	[ 0 , 15 )	[ 0 , inf )	[ 2000 , 4000 )	[ 0 , 4 )	647				11.1221	PV
1520	[ 10 , inf )	[ 60 , 80 )	[ 0 , 20 )	[ 1500 , inf )	[ 0 , 15 )	[ 0 , inf )	[ 2000 , 4000 )	[ 4 , inf )	574				11.1221	PV
1521	[ 10 , inf )	[ 60 , 80 )	[ 0 , 20 )	[ 1500 , inf )	[ 15 , 45 )	[ -1 , 0 )	[ 2000 , 4000 )	[ 0 , 4 )	1056	17	1.60985	15.0524	15.0524	LiDAR
1522	[ 10 , inf )	[ 60 , 80 )	[ 0 , 20 )	[ 1500 , inf )	[ 15 , 45 )	[ -1 , 0 )	[ 2000 , 4000 )	[ 4 , inf )	2499	2	0.080032	32.6965	11.1221	PV
1523	[ 10 , inf )	[ 60 , 80 )	[ 0 , 20 )	[ 1500 , inf )	[ 15 , 45 )	[ -1 , 0 )	[ 4000 , inf )	[ 0 , 4 )	8				11.1221	PV
1524	[ 10 , inf )	[ 60 , 80 )	[ 0 , 20 )	[ 1500 , inf )	[ 15 , 45 )	[ 0 , inf )	[ 2000 , 4000 )	[ 0 , 4 )	1392				11.1221	PV
1525	[ 10 , inf )	[ 60 , 80 )	[ 0 , 20 )	[ 1500 , inf )	[ 15 , 45 )	[ 0 , inf )	[ 2000 , 4000 )	[ 4 , inf )	1110	8	0.720721	16.5915	11.1221	PV
1526	[ 10 , inf )	[ 60 , 80 )	[ 0 , 20 )	[ 1500 , inf )	[ 45 , inf )	[ -1 , 0 )	[ 2000 , 4000 )	[ 0 , 4 )	2				11.1221	PV
1527	[ 10 , inf )	[ 60 , 80 )	[ 0 , 20 )	[ 1500 , inf )	[ 45 , inf )	[ 0 , inf )	[ 2000 , 4000 )	[ 0 , 4 )	3				11.1221	PV
1528	[ 10 , inf )	[ 60 , 80 )	[ 20 , inf )	[ 0 , 100 )	[ 0 , 15 )	[ -1 , 0 )	[ 0 , 2000 )	[ 0 , 4 )	27				11.1221	PV
1529	[ 10 , inf )	[ 60 , 80 )	[ 20 , inf )	[ 0 , 100 )	[ 0 , 15 )	[ -1 , 0 )	[ 0 , 2000 )	[ 4 , inf )	7829	377	4.81543	3.0433	3.0433	LiDAR
1530	[ 10 , inf )	[ 60 , 80 )	[ 20 , inf )	[ 0 , 100 )	[ 0 , 15 )	[ -1 , 0 )	[ 2000 , 4000 )	[ 0 , 4 )	5638	329	5.8354	2.578	2.578	LiDAR
1531	[ 10 , inf )	[ 60 , 80 )	[ 20 , inf )	[ 0 , 100 )	[ 0 , 15 )	[ -1 , 0 )	[ 2000 , 4000 )	[ 4 , inf )	10751	381	3.54386	2.80634	2.80634	LiDAR
1532	[ 10 , inf )	[ 60 , 80 )	[ 20 , inf )	[ 0 , 100 )	[ 0 , 15 )	[ -1 , 0 )	[ 4000 , inf )	[ 0 , 4 )	137	11	8.0292	2.26662	2.26662	LiDAR
1533	[ 10 , inf )	[ 60 , 80 )	[ 20 , inf )	[ 0 , 100 )	[ 0 , 15 )	[ -1 , 0 )	[ 4000 , inf )	[ 4 , inf )	3				11.1221	PV
1534	[ 10 , inf )	[ 60 , 80 )	[ 20 , inf )	[ 0 , 100 )	[ 0 , 15 )	[ 0 , inf )	[ 0 , 2000 )	[ 0 , 4 )	13				11.1221	PV
1535	[ 10 , inf )	[ 60 , 80 )	[ 20 , inf )	[ 0 , 100 )	[ 0 , 15 )	[ 0 , inf )	[ 0 , 2000 )	[ 4 , inf )	4216	210	4.98102	1.69906	1.69906	LiDAR
1536	[ 10 , inf )	[ 60 , 80 )	[ 20 , inf )	[ 0 , 100 )	[ 0 , 15 )	[ 0 , inf )	[ 2000 , 4000 )	[ 0 , 4 )	7619	218	2.86127	1.99312	1.99312	LiDAR
1537	[ 10 , inf )	[ 60 , 80 )	[ 20 , inf )	[ 0 , 100 )	[ 0 , 15 )	[ 0 , inf )	[ 2000 , 4000 )	[ 4 , inf )	7448	205	2.75242	3.90994	3.90994	LiDAR
1538	[ 10 , inf )	[ 60 , 80 )	[ 20 , inf )	[ 0 , 100 )	[ 0 , 15 )	[ 0 , inf )	[ 4000 , inf )	[ 0 , 4 )	510	24	4.70588	1.54658	1.54658	LiDAR
1539	[ 10 , inf )	[ 60 , 80 )	[ 20 , inf )	[ 0 , 100 )	[ 0 , 15 )	[ 0 , inf )	[ 4000 , inf )	[ 4 , inf )	10	2	20	12.8787	12.8787	LiDAR
1540	[ 10 , inf )	[ 60 , 80 )	[ 20 , inf )	[ 0 , 100 )	[ 15 , 45 )	[ -1 , 0 )	[ 0 , 2000 )	[ 4 , inf )	52	10	19.2308	5.0503	5.0503	LiDAR
1541	[ 10 , inf )	[ 60 , 80 )	[ 20 , inf )	[ 0 , 100 )	[ 15 , 45 )	[ -1 , 0 )	[ 2000 , 4000 )	[ 0 , 4 )	39				11.1221	PV
1542	[ 10 , inf )	[ 60 , 80 )	[ 20 , inf )	[ 0 , 100 )	[ 15 , 45 )	[ -1 , 0 )	[ 2000 , 4000 )	[ 4 , inf )	37				11.1221	PV
1543	[ 10 , inf )	[ 60 , 80 )	[ 20 , inf )	[ 0 , 100 )	[ 15 , 45 )	[ -1 , 0 )	[ 4000 , inf )	[ 0 , 4 )	4				11.1221	PV
1544	[ 10 , inf )	[ 60 , 80 )	[ 20 , inf )	[ 0 , 100 )	[ 15 , 45 )	[ 0 , inf )	[ 0 , 2000 )	[ 4 , inf )	48	4	8.33333	3.34948	3.34948	LiDAR
1545	[ 10 , inf )	[ 60 , 80 )	[ 20 , inf )	[ 0 , 100 )	[ 15 , 45 )	[ 0 , inf )	[ 2000 , 4000 )	[ 0 , 4 )	30				11.1221	PV
1546	[ 10 , inf )	[ 60 , 80 )	[ 20 , inf )	[ 0 , 100 )	[ 15 , 45 )	[ 0 , inf )	[ 2000 , 4000 )	[ 4 , inf )	16				11.1221	PV
1547	[ 10 , inf )	[ 60 , 80 )	[ 20 , inf )	[ 0 , 100 )	[ 15 , 45 )	[ 0 , inf )	[ 4000 , inf )	[ 0 , 4 )	6				11.1221	PV
1548	[ 10 , inf )	[ 60 , 80 )	[ 20 , inf )	[ 100 , 500 )	[ 0 , 15 )	[ -1 , 0 )	[ 0 , 2000 )	[ 0 , 4 )	16				11.1221	PV
1549	[ 10 , inf )	[ 60 , 80 )	[ 20 , inf )	[ 100 , 500 )	[ 0 , 15 )	[ -1 , 0 )	[ 0 , 2000 )	[ 4 , inf )	3666	122	3.32788	3.4891	3.4891	LiDAR
1550	[ 10 , inf )	[ 60 , 80 )	[ 20 , inf )	[ 100 , 500 )	[ 0 , 15 )	[ -1 , 0 )	[ 2000 , 4000 )	[ 0 , 4 )	6114	244	3.99084	2.77163	2.77163	LiDAR
1551	[ 10 , inf )	[ 60 , 80 )	[ 20 , inf )	[ 100 , 500 )	[ 0 , 15 )	[ -1 , 0 )	[ 2000 , 4000 )	[ 4 , inf )	8924	444	4.97535	3.43086	3.43086	LiDAR
1552	[ 10 , inf )	[ 60 , 80 )	[ 20 , inf )	[ 100 , 500 )	[ 0 , 15 )	[ -1 , 0 )	[ 4000 , inf )	[ 0 , 4 )	214	7	3.27103	1.8375	1.8375	LiDAR
1553	[ 10 , inf )	[ 60 , 80 )	[ 20 , inf )	[ 100 , 500 )	[ 0 , 15 )	[ -1 , 0 )	[ 4000 , inf )	[ 4 , inf )	58	8	13.7931	4.54248	4.54248	LiDAR
1554	[ 10 , inf )	[ 60 , 80 )	[ 20 , inf )	[ 100 , 500 )	[ 0 , 15 )	[ 0 , inf )	[ 0 , 2000 )	[ 0 , 4 )	10				11.1221	PV
1555	[ 10 , inf )	[ 60 , 80 )	[ 20 , inf )	[ 100 , 500 )	[ 0 , 15 )	[ 0 , inf )	[ 0 , 2000 )	[ 4 , inf )	3161	47	1.48687	3.97038	3.97038	LiDAR
1556	[ 10 , inf )	[ 60 , 80 )	[ 20 , inf )	[ 100 , 500 )	[ 0 , 15 )	[ 0 , inf )	[ 2000 , 4000 )	[ 0 , 4 )	3547	118	3.32676	2.42535	2.42535	LiDAR
1557	[ 10 , inf )	[ 60 , 80 )	[ 20 , inf )	[ 100 , 500 )	[ 0 , 15 )	[ 0 , inf )	[ 2000 , 4000 )	[ 4 , inf )	8170	271	3.31701	3.33847	3.33847	LiDAR
1558	[ 10 , inf )	[ 60 , 80 )	[ 20 , inf )	[ 100 , 500 )	[ 0 , 15 )	[ 0 , inf )	[ 4000 , inf )	[ 0 , 4 )	192	6	3.125	1.87787	1.87787	LiDAR
1559	[ 10 , inf )	[ 60 , 80 )	[ 20 , inf )	[ 100 , 500 )	[ 0 , 15 )	[ 0 , inf )	[ 4000 , inf )	[ 4 , inf )	9				11.1221	PV
1560	[ 10 , inf )	[ 60 , 80 )	[ 20 , inf )	[ 100 , 500 )	[ 15 , 45 )	[ -1 , 0 )	[ 0 , 2000 )	[ 0 , 4 )	28				11.1221	PV
1561	[ 10 , inf )	[ 60 , 80 )	[ 20 , inf )	[ 100 , 500 )	[ 15 , 45 )	[ -1 , 0 )	[ 0 , 2000 )	[ 4 , inf )	551	29	5.26316	6.51165	6.51165	LiDAR
1562	[ 10 , inf )	[ 60 , 80 )	[ 20 , inf )	[ 100 , 500 )	[ 15 , 45 )	[ -1 , 0 )	[ 2000 , 4000 )	[ 0 , 4 )	972	41	4.21811	6.05783	6.05783	LiDAR
1563	[ 10 , inf )	[ 60 , 80 )	[ 20 , inf )	[ 100 , 500 )	[ 15 , 45 )	[ -1 , 0 )	[ 2000 , 4000 )	[ 4 , inf )	1490	59	3.95973	4.55751	4.55751	LiDAR
1564	[ 10 , inf )	[ 60 , 80 )	[ 20 , inf )	[ 100 , 500 )	[ 15 , 45 )	[ -1 , 0 )	[ 4000 , inf )	[ 0 , 4 )	66	7	10.6061	5.30798	5.30798	LiDAR
1565	[ 10 , inf )	[ 60 , 80 )	[ 20 , inf )	[ 100 , 500 )	[ 15 , 45 )	[ -1 , 0 )	[ 4000 , inf )	[ 4 , inf )	56	5	8.92857	8.04766	8.04766	LiDAR
1566	[ 10 , inf )	[ 60 , 80 )	[ 20 , inf )	[ 100 , 500 )	[ 15 , 45 )	[ 0 , inf )	[ 0 , 2000 )	[ 0 , 4 )	9				11.1221	PV
1567	[ 10 , inf )	[ 60 , 80 )	[ 20 , inf )	[ 100 , 500 )	[ 15 , 45 )	[ 0 , inf )	[ 0 , 2000 )	[ 4 , inf )	221	5	2.26244	2.33244	2.33244	LiDAR
1568	[ 10 , inf )	[ 60 , 80 )	[ 20 , inf )	[ 100 , 500 )	[ 15 , 45 )	[ 0 , inf )	[ 2000 , 4000 )	[ 0 , 4 )	629	29	4.61049	4.16684	4.16684	LiDAR
1569	[ 10 , inf )	[ 60 , 80 )	[ 20 , inf )	[ 100 , 500 )	[ 15 , 45 )	[ 0 , inf )	[ 2000 , 4000 )	[ 4 , inf )	790	35	4.43038	5.94935	5.94935	LiDAR
1570	[ 10 , inf )	[ 60 , 80 )	[ 20 , inf )	[ 100 , 500 )	[ 15 , 45 )	[ 0 , inf )	[ 4000 , inf )	[ 0 , 4 )	33				11.1221	PV
1571	[ 10 , inf )	[ 60 , 80 )	[ 20 , inf )	[ 100 , 500 )	[ 15 , 45 )	[ 0 , inf )	[ 4000 , inf )	[ 4 , inf )	17				11.1221	PV
1572	[ 10 , inf )	[ 60 , 80 )	[ 20 , inf )	[ 500 , 1500 )	[ 0 , 15 )	[ -1 , 0 )	[ 0 , 2000 )	[ 4 , inf )	79				11.1221	PV
1573	[ 10 , inf )	[ 60 , 80 )	[ 20 , inf )	[ 500 , 1500 )	[ 0 , 15 )	[ -1 , 0 )	[ 2000 , 4000 )	[ 0 , 4 )	3082	110	3.56911	3.04234	3.04234	LiDAR
1574	[ 10 , inf )	[ 60 , 80 )	[ 20 , inf )	[ 500 , 1500 )	[ 0 , 15 )	[ -1 , 0 )	[ 2000 , 4000 )	[ 4 , inf )	1871	96	5.13095	3.85297	3.85297	LiDAR
1575	[ 10 , inf )	[ 60 , 80 )	[ 20 , inf )	[ 500 , 1500 )	[ 0 , 15 )	[ -1 , 0 )	[ 4000 , inf )	[ 0 , 4 )	1774	3	0.169109	5.69552	11.1221	PV
1576	[ 10 , inf )	[ 60 , 80 )	[ 20 , inf )	[ 500 , 1500 )	[ 0 , 15 )	[ -1 , 0 )	[ 4000 , inf )	[ 4 , inf )	20	2	10	5.54243	5.54243	LiDAR
1577	[ 10 , inf )	[ 60 , 80 )	[ 20 , inf )	[ 500 , 1500 )	[ 0 , 15 )	[ 0 , inf )	[ 0 , 2000 )	[ 4 , inf )	60				11.1221	PV
1578	[ 10 , inf )	[ 60 , 80 )	[ 20 , inf )	[ 500 , 1500 )	[ 0 , 15 )	[ 0 , inf )	[ 2000 , 4000 )	[ 0 , 4 )	932	21	2.25322	1.71281	1.71281	LiDAR
1579	[ 10 , inf )	[ 60 , 80 )	[ 20 , inf )	[ 500 , 1500 )	[ 0 , 15 )	[ 0 , inf )	[ 2000 , 4000 )	[ 4 , inf )	697	29	4.16069	3.98875	3.98875	LiDAR
1580	[ 10 , inf )	[ 60 , 80 )	[ 20 , inf )	[ 500 , 1500 )	[ 0 , 15 )	[ 0 , inf )	[ 4000 , inf )	[ 0 , 4 )	24				11.1221	PV
1581	[ 10 , inf )	[ 60 , 80 )	[ 20 , inf )	[ 500 , 1500 )	[ 0 , 15 )	[ 0 , inf )	[ 4000 , inf )	[ 4 , inf )	19				11.1221	PV
1582	[ 10 , inf )	[ 60 , 80 )	[ 20 , inf )	[ 500 , 1500 )	[ 15 , 45 )	[ -1 , 0 )	[ 0 , 2000 )	[ 4 , inf )	74				11.1221	PV
1583	[ 10 , inf )	[ 60 , 80 )	[ 20 , inf )	[ 500 , 1500 )	[ 15 , 45 )	[ -1 , 0 )	[ 2000 , 4000 )	[ 0 , 4 )	861	25	2.9036	6.33057	6.33057	LiDAR
1584	[ 10 , inf )	[ 60 , 80 )	[ 20 , inf )	[ 500 , 1500 )	[ 15 , 45 )	[ -1 , 0 )	[ 2000 , 4000 )	[ 4 , inf )	1790	78	4.35754	4.34343	4.34343	LiDAR
1585	[ 10 , inf )	[ 60 , 80 )	[ 20 , inf )	[ 500 , 1500 )	[ 15 , 45 )	[ -1 , 0 )	[ 4000 , inf )	[ 0 , 4 )	175				11.1221	PV
1586	[ 10 , inf )	[ 60 , 80 )	[ 20 , inf )	[ 500 , 1500 )	[ 15 , 45 )	[ -1 , 0 )	[ 4000 , inf )	[ 4 , inf )	50				11.1221	PV
1587	[ 10 , inf )	[ 60 , 80 )	[ 20 , inf )	[ 500 , 1500 )	[ 15 , 45 )	[ 0 , inf )	[ 0 , 2000 )	[ 4 , inf )	26				11.1221	PV
1588	[ 10 , inf )	[ 60 , 80 )	[ 20 , inf )	[ 500 , 1500 )	[ 15 , 45 )	[ 0 , inf )	[ 2000 , 4000 )	[ 0 , 4 )	518	14	2.7027	3.05519	3.05519	LiDAR
1589	[ 10 , inf )	[ 60 , 80 )	[ 20 , inf )	[ 500 , 1500 )	[ 15 , 45 )	[ 0 , inf )	[ 2000 , 4000 )	[ 4 , inf )	540	7	1.2963	6.91791	6.91791	LiDAR
1590	[ 10 , inf )	[ 60 , 80 )	[ 20 , inf )	[ 500 , 1500 )	[ 15 , 45 )	[ 0 , inf )	[ 4000 , inf )	[ 0 , 4 )	53				11.1221	PV
1591	[ 10 , inf )	[ 60 , 80 )	[ 20 , inf )	[ 500 , 1500 )	[ 15 , 45 )	[ 0 , inf )	[ 4000 , inf )	[ 4 , inf )	40				11.1221	PV
1592	[ 10 , inf )	[ 60 , 80 )	[ 20 , inf )	[ 1500 , inf )	[ 0 , 15 )	[ -1 , 0 )	[ 2000 , 4000 )	[ 0 , 4 )	72				11.1221	PV
1593	[ 10 , inf )	[ 60 , 80 )	[ 20 , inf )	[ 1500 , inf )	[ 0 , 15 )	[ -1 , 0 )	[ 2000 , 4000 )	[ 4 , inf )	197				11.1221	PV
1594	[ 10 , inf )	[ 60 , 80 )	[ 20 , inf )	[ 1500 , inf )	[ 0 , 15 )	[ -1 , 0 )	[ 4000 , inf )	[ 0 , 4 )	4				11.1221	PV
1595	[ 10 , inf )	[ 60 , 80 )	[ 20 , inf )	[ 1500 , inf )	[ 0 , 15 )	[ 0 , inf )	[ 2000 , 4000 )	[ 0 , 4 )	66				11.1221	PV
1596	[ 10 , inf )	[ 60 , 80 )	[ 20 , inf )	[ 1500 , inf )	[ 0 , 15 )	[ 0 , inf )	[ 2000 , 4000 )	[ 4 , inf )	56				11.1221	PV
1597	[ 10 , inf )	[ 60 , 80 )	[ 20 , inf )	[ 1500 , inf )	[ 15 , 45 )	[ -1 , 0 )	[ 2000 , 4000 )	[ 0 , 4 )	71	4	5.6338	13.7496	13.7496	LiDAR
1598	[ 10 , inf )	[ 60 , 80 )	[ 20 , inf )	[ 1500 , inf )	[ 15 , 45 )	[ -1 , 0 )	[ 2000 , 4000 )	[ 4 , inf )	198				11.1221	PV
1599	[ 10 , inf )	[ 60 , 80 )	[ 20 , inf )	[ 1500 , inf )	[ 15 , 45 )	[ -1 , 0 )	[ 4000 , inf )	[ 0 , 4 )	5				11.1221	PV
1600	[ 10 , inf )	[ 60 , 80 )	[ 20 , inf )	[ 1500 , inf )	[ 15 , 45 )	[ 0 , inf )	[ 2000 , 4000 )	[ 0 , 4 )	73				11.1221	PV
1601	[ 10 , inf )	[ 60 , 80 )	[ 20 , inf )	[ 1500 , inf )	[ 15 , 45 )	[ 0 , inf )	[ 2000 , 4000 )	[ 4 , inf )	51				11.1221	PV
1602	[ 10 , inf )	[ 80 , 90 )	[ 0 , 20 )	[ 0 , 100 )	[ 0 , 15 )	[ -1 , 0 )	[ 0 , 2000 )	[ 0 , 4 )	2				36.1659	PV
1603	[ 10 , inf )	[ 80 , 90 )	[ 0 , 20 )	[ 0 , 100 )	[ 0 , 15 )	[ -1 , 0 )	[ 0 , 2000 )	[ 4 , inf )	4425	120	2.71186	16.046	16.046	LiDAR
1604	[ 10 , inf )	[ 80 , 90 )	[ 0 , 20 )	[ 0 , 100 )	[ 0 , 15 )	[ -1 , 0 )	[ 2000 , 4000 )	[ 0 , 4 )	45386	1668	3.67514	22.1152	22.1152	LiDAR
1605	[ 10 , inf )	[ 80 , 90 )	[ 0 , 20 )	[ 0 , 100 )	[ 0 , 15 )	[ -1 , 0 )	[ 2000 , 4000 )	[ 4 , inf )	40280	2242	5.56604	38.3059	38.3059	LiDAR
1606	[ 10 , inf )	[ 80 , 90 )	[ 0 , 20 )	[ 0 , 100 )	[ 0 , 15 )	[ -1 , 0 )	[ 4000 , inf )	[ 0 , 4 )	8681	782	9.00818	20.4218	20.4218	LiDAR
1607	[ 10 , inf )	[ 80 , 90 )	[ 0 , 20 )	[ 0 , 100 )	[ 0 , 15 )	[ -1 , 0 )	[ 4000 , inf )	[ 4 , inf )	13				36.1659	PV
1608	[ 10 , inf )	[ 80 , 90 )	[ 0 , 20 )	[ 0 , 100 )	[ 0 , 15 )	[ 0 , inf )	[ 0 , 2000 )	[ 4 , inf )	3901	281	7.20328	12.6886	12.6886	LiDAR
1609	[ 10 , inf )	[ 80 , 90 )	[ 0 , 20 )	[ 0 , 100 )	[ 0 , 15 )	[ 0 , inf )	[ 2000 , 4000 )	[ 0 , 4 )	94984	3437	3.6185	14.7739	14.7739	LiDAR
1610	[ 10 , inf )	[ 80 , 90 )	[ 0 , 20 )	[ 0 , 100 )	[ 0 , 15 )	[ 0 , inf )	[ 2000 , 4000 )	[ 4 , inf )	36589	2576	7.04037	37.493	37.493	LiDAR
1611	[ 10 , inf )	[ 80 , 90 )	[ 0 , 20 )	[ 0 , 100 )	[ 0 , 15 )	[ 0 , inf )	[ 4000 , inf )	[ 0 , 4 )	23541	1464	6.21894	19.5015	19.5015	LiDAR
1612	[ 10 , inf )	[ 80 , 90 )	[ 0 , 20 )	[ 0 , 100 )	[ 0 , 15 )	[ 0 , inf )	[ 4000 , inf )	[ 4 , inf )	5				36.1659	PV
1613	[ 10 , inf )	[ 80 , 90 )	[ 0 , 20 )	[ 0 , 100 )	[ 15 , 45 )	[ -1 , 0 )	[ 0 , 2000 )	[ 4 , inf )	88	6	6.81818	24.0497	24.0497	LiDAR
1614	[ 10 , inf )	[ 80 , 90 )	[ 0 , 20 )	[ 0 , 100 )	[ 15 , 45 )	[ -1 , 0 )	[ 2000 , 4000 )	[ 0 , 4 )	1475	53	3.59322	28.9569	28.9569	LiDAR
1615	[ 10 , inf )	[ 80 , 90 )	[ 0 , 20 )	[ 0 , 100 )	[ 15 , 45 )	[ -1 , 0 )	[ 2000 , 4000 )	[ 4 , inf )	299	13	4.34783	51.8752	51.8752	LiDAR
1616	[ 10 , inf )	[ 80 , 90 )	[ 0 , 20 )	[ 0 , 100 )	[ 15 , 45 )	[ -1 , 0 )	[ 4000 , inf )	[ 0 , 4 )	135	9	6.66667	18.9399	18.9399	LiDAR
1617	[ 10 , inf )	[ 80 , 90 )	[ 0 , 20 )	[ 0 , 100 )	[ 15 , 45 )	[ -1 , 0 )	[ 4000 , inf )	[ 4 , inf )	21	2	9.52381	41.6031	41.6031	LiDAR
1618	[ 10 , inf )	[ 80 , 90 )	[ 0 , 20 )	[ 0 , 100 )	[ 15 , 45 )	[ 0 , inf )	[ 0 , 2000 )	[ 4 , inf )	70	5	7.14286	46.9275	46.9275	LiDAR
1619	[ 10 , inf )	[ 80 , 90 )	[ 0 , 20 )	[ 0 , 100 )	[ 15 , 45 )	[ 0 , inf )	[ 2000 , 4000 )	[ 0 , 4 )	1839	85	4.62208	33.1776	33.1776	LiDAR
1620	[ 10 , inf )	[ 80 , 90 )	[ 0 , 20 )	[ 0 , 100 )	[ 15 , 45 )	[ 0 , inf )	[ 2000 , 4000 )	[ 4 , inf )	230	22	9.56522	52.1824	52.1824	LiDAR
1621	[ 10 , inf )	[ 80 , 90 )	[ 0 , 20 )	[ 0 , 100 )	[ 15 , 45 )	[ 0 , inf )	[ 4000 , inf )	[ 0 , 4 )	397	13	3.27456	25.1217	25.1217	LiDAR
1622	[ 10 , inf )	[ 80 , 90 )	[ 0 , 20 )	[ 100 , 500 )	[ 0 , 15 )	[ -1 , 0 )	[ 0 , 2000 )	[ 0 , 4 )	12				36.1659	PV
1623	[ 10 , inf )	[ 80 , 90 )	[ 0 , 20 )	[ 100 , 500 )	[ 0 , 15 )	[ -1 , 0 )	[ 0 , 2000 )	[ 4 , inf )	8805	61	0.692788	17.9672	36.1659	PV
1624	[ 10 , inf )	[ 80 , 90 )	[ 0 , 20 )	[ 100 , 500 )	[ 0 , 15 )	[ -1 , 0 )	[ 2000 , 4000 )	[ 0 , 4 )	54701	1679	3.06941	39.9074	39.9074	LiDAR
1625	[ 10 , inf )	[ 80 , 90 )	[ 0 , 20 )	[ 100 , 500 )	[ 0 , 15 )	[ -1 , 0 )	[ 2000 , 4000 )	[ 4 , inf )	47898	2112	4.40937	62.913	62.913	LiDAR
1626	[ 10 , inf )	[ 80 , 90 )	[ 0 , 20 )	[ 100 , 500 )	[ 0 , 15 )	[ -1 , 0 )	[ 4000 , inf )	[ 0 , 4 )	9589	443	4.61988	59.7698	59.7698	LiDAR
1627	[ 10 , inf )	[ 80 , 90 )	[ 0 , 20 )	[ 100 , 500 )	[ 0 , 15 )	[ -1 , 0 )	[ 4000 , inf )	[ 4 , inf )	138	18	13.0435	28.8095	28.8095	LiDAR
1628	[ 10 , inf )	[ 80 , 90 )	[ 0 , 20 )	[ 100 , 500 )	[ 0 , 15 )	[ 0 , inf )	[ 0 , 2000 )	[ 0 , 4 )	2				36.1659	PV
1629	[ 10 , inf )	[ 80 , 90 )	[ 0 , 20 )	[ 100 , 500 )	[ 0 , 15 )	[ 0 , inf )	[ 0 , 2000 )	[ 4 , inf )	4219	43	1.0192	26.8661	26.8661	LiDAR
1630	[ 10 , inf )	[ 80 , 90 )	[ 0 , 20 )	[ 100 , 500 )	[ 0 , 15 )	[ 0 , inf )	[ 2000 , 4000 )	[ 0 , 4 )	75031	1720	2.29239	43.0231	43.0231	LiDAR
1631	[ 10 , inf )	[ 80 , 90 )	[ 0 , 20 )	[ 100 , 500 )	[ 0 , 15 )	[ 0 , inf )	[ 2000 , 4000 )	[ 4 , inf )	45058	1501	3.33126	70.5731	70.5731	LiDAR
1632	[ 10 , inf )	[ 80 , 90 )	[ 0 , 20 )	[ 100 , 500 )	[ 0 , 15 )	[ 0 , inf )	[ 4000 , inf )	[ 0 , 4 )	18086	755	4.1745	30.9976	30.9976	LiDAR
1633	[ 10 , inf )	[ 80 , 90 )	[ 0 , 20 )	[ 100 , 500 )	[ 0 , 15 )	[ 0 , inf )	[ 4000 , inf )	[ 4 , inf )	32	2	6.25	62.0355	62.0355	LiDAR
1634	[ 10 , inf )	[ 80 , 90 )	[ 0 , 20 )	[ 100 , 500 )	[ 15 , 45 )	[ -1 , 0 )	[ 0 , 2000 )	[ 0 , 4 )	11				36.1659	PV
1635	[ 10 , inf )	[ 80 , 90 )	[ 0 , 20 )	[ 100 , 500 )	[ 15 , 45 )	[ -1 , 0 )	[ 0 , 2000 )	[ 4 , inf )	1579	17	1.07663	36.1378	36.1378	LiDAR
1636	[ 10 , inf )	[ 80 , 90 )	[ 0 , 20 )	[ 100 , 500 )	[ 15 , 45 )	[ -1 , 0 )	[ 2000 , 4000 )	[ 0 , 4 )	24155	1014	4.19789	89.2994	89.2994	LiDAR
1637	[ 10 , inf )	[ 80 , 90 )	[ 0 , 20 )	[ 100 , 500 )	[ 15 , 45 )	[ -1 , 0 )	[ 2000 , 4000 )	[ 4 , inf )	12405	579	4.66747	79.7497	79.7497	LiDAR
1638	[ 10 , inf )	[ 80 , 90 )	[ 0 , 20 )	[ 100 , 500 )	[ 15 , 45 )	[ -1 , 0 )	[ 4000 , inf )	[ 0 , 4 )	3181	107	3.36372	87.4966	87.4966	LiDAR
1639	[ 10 , inf )	[ 80 , 90 )	[ 0 , 20 )	[ 100 , 500 )	[ 15 , 45 )	[ -1 , 0 )	[ 4000 , inf )	[ 4 , inf )	82	6	7.31707	55.9046	55.9046	LiDAR
1640	[ 10 , inf )	[ 80 , 90 )	[ 0 , 20 )	[ 100 , 500 )	[ 15 , 45 )	[ 0 , inf )	[ 0 , 2000 )	[ 0 , 4 )	7				36.1659	PV
1641	[ 10 , inf )	[ 80 , 90 )	[ 0 , 20 )	[ 100 , 500 )	[ 15 , 45 )	[ 0 , inf )	[ 0 , 2000 )	[ 4 , inf )	521	10	1.91939	80.4133	80.4133	LiDAR
1642	[ 10 , inf )	[ 80 , 90 )	[ 0 , 20 )	[ 100 , 500 )	[ 15 , 45 )	[ 0 , inf )	[ 2000 , 4000 )	[ 0 , 4 )	27879	1022	3.66584	72.1614	72.1614	LiDAR
1643	[ 10 , inf )	[ 80 , 90 )	[ 0 , 20 )	[ 100 , 500 )	[ 15 , 45 )	[ 0 , inf )	[ 2000 , 4000 )	[ 4 , inf )	10320	514	4.98062	93.9443	93.9443	LiDAR
1644	[ 10 , inf )	[ 80 , 90 )	[ 0 , 20 )	[ 100 , 500 )	[ 15 , 45 )	[ 0 , inf )	[ 4000 , inf )	[ 0 , 4 )	6062	277	4.56945	61.8291	61.8291	LiDAR
1645	[ 10 , inf )	[ 80 , 90 )	[ 0 , 20 )	[ 100 , 500 )	[ 15 , 45 )	[ 0 , inf )	[ 4000 , inf )	[ 4 , inf )	32				36.1659	PV
1646	[ 10 , inf )	[ 80 , 90 )	[ 0 , 20 )	[ 100 , 500 )	[ 45 , inf )	[ -1 , 0 )	[ 2000 , 4000 )	[ 0 , 4 )	6	2	33.3333	78.7348	78.7348	LiDAR
1647	[ 10 , inf )	[ 80 , 90 )	[ 0 , 20 )	[ 100 , 500 )	[ 45 , inf )	[ 0 , inf )	[ 2000 , 4000 )	[ 0 , 4 )	2				36.1659	PV
1648	[ 10 , inf )	[ 80 , 90 )	[ 0 , 20 )	[ 100 , 500 )	[ 45 , inf )	[ 0 , inf )	[ 4000 , inf )	[ 0 , 4 )	1				36.1659	PV
1649	[ 10 , inf )	[ 80 , 90 )	[ 0 , 20 )	[ 500 , 1500 )	[ 0 , 15 )	[ -1 , 0 )	[ 0 , 2000 )	[ 4 , inf )	289				36.1659	PV
1650	[ 10 , inf )	[ 80 , 90 )	[ 0 , 20 )	[ 500 , 1500 )	[ 0 , 15 )	[ -1 , 0 )	[ 2000 , 4000 )	[ 0 , 4 )	10935	272	2.48743	40.9043	40.9043	LiDAR
1651	[ 10 , inf )	[ 80 , 90 )	[ 0 , 20 )	[ 500 , 1500 )	[ 0 , 15 )	[ -1 , 0 )	[ 2000 , 4000 )	[ 4 , inf )	8923	189	2.11812	21.9099	21.9099	LiDAR
1652	[ 10 , inf )	[ 80 , 90 )	[ 0 , 20 )	[ 500 , 1500 )	[ 0 , 15 )	[ -1 , 0 )	[ 4000 , inf )	[ 0 , 4 )	2431	36	1.48087	30.4102	30.4102	LiDAR
1653	[ 10 , inf )	[ 80 , 90 )	[ 0 , 20 )	[ 500 , 1500 )	[ 0 , 15 )	[ -1 , 0 )	[ 4000 , inf )	[ 4 , inf )	61				36.1659	PV
1654	[ 10 , inf )	[ 80 , 90 )	[ 0 , 20 )	[ 500 , 1500 )	[ 0 , 15 )	[ 0 , inf )	[ 0 , 2000 )	[ 4 , inf )	109				36.1659	PV
1655	[ 10 , inf )	[ 80 , 90 )	[ 0 , 20 )	[ 500 , 1500 )	[ 0 , 15 )	[ 0 , inf )	[ 2000 , 4000 )	[ 0 , 4 )	12060	205	1.69983	52.3728	52.3728	LiDAR
1656	[ 10 , inf )	[ 80 , 90 )	[ 0 , 20 )	[ 500 , 1500 )	[ 0 , 15 )	[ 0 , inf )	[ 2000 , 4000 )	[ 4 , inf )	6624	155	2.33998	85.4131	85.4131	LiDAR
1657	[ 10 , inf )	[ 80 , 90 )	[ 0 , 20 )	[ 500 , 1500 )	[ 0 , 15 )	[ 0 , inf )	[ 4000 , inf )	[ 0 , 4 )	2176	48	2.20588	66.4561	66.4561	LiDAR
1658	[ 10 , inf )	[ 80 , 90 )	[ 0 , 20 )	[ 500 , 1500 )	[ 0 , 15 )	[ 0 , inf )	[ 4000 , inf )	[ 4 , inf )	58				36.1659	PV
1659	[ 10 , inf )	[ 80 , 90 )	[ 0 , 20 )	[ 500 , 1500 )	[ 15 , 45 )	[ -1 , 0 )	[ 0 , 2000 )	[ 4 , inf )	420				36.1659	PV
1660	[ 10 , inf )	[ 80 , 90 )	[ 0 , 20 )	[ 500 , 1500 )	[ 15 , 45 )	[ -1 , 0 )	[ 2000 , 4000 )	[ 0 , 4 )	32827	782	2.38219	76.637	76.637	LiDAR
1661	[ 10 , inf )	[ 80 , 90 )	[ 0 , 20 )	[ 500 , 1500 )	[ 15 , 45 )	[ -1 , 0 )	[ 2000 , 4000 )	[ 4 , inf )	18105	558	3.08202	41.6619	41.6619	LiDAR
1662	[ 10 , inf )	[ 80 , 90 )	[ 0 , 20 )	[ 500 , 1500 )	[ 15 , 45 )	[ -1 , 0 )	[ 4000 , inf )	[ 0 , 4 )	3600	39	1.08333	59.4567	59.4567	LiDAR
1663	[ 10 , inf )	[ 80 , 90 )	[ 0 , 20 )	[ 500 , 1500 )	[ 15 , 45 )	[ -1 , 0 )	[ 4000 , inf )	[ 4 , inf )	112				36.1659	PV
1664	[ 10 , inf )	[ 80 , 90 )	[ 0 , 20 )	[ 500 , 1500 )	[ 15 , 45 )	[ 0 , inf )	[ 0 , 2000 )	[ 4 , inf )	178				36.1659	PV
1665	[ 10 , inf )	[ 80 , 90 )	[ 0 , 20 )	[ 500 , 1500 )	[ 15 , 45 )	[ 0 , inf )	[ 2000 , 4000 )	[ 0 , 4 )	34670	667	1.92385	80.7437	80.7437	LiDAR
1666	[ 10 , inf )	[ 80 , 90 )	[ 0 , 20 )	[ 500 , 1500 )	[ 15 , 45 )	[ 0 , inf )	[ 2000 , 4000 )	[ 4 , inf )	14528	570	3.92346	98.9903	98.9903	LiDAR
1667	[ 10 , inf )	[ 80 , 90 )	[ 0 , 20 )	[ 500 , 1500 )	[ 15 , 45 )	[ 0 , inf )	[ 4000 , inf )	[ 0 , 4 )	5963	178	2.98507	70.6153	70.6153	LiDAR
1668	[ 10 , inf )	[ 80 , 90 )	[ 0 , 20 )	[ 500 , 1500 )	[ 15 , 45 )	[ 0 , inf )	[ 4000 , inf )	[ 4 , inf )	73				36.1659	PV
1669	[ 10 , inf )	[ 80 , 90 )	[ 0 , 20 )	[ 500 , 1500 )	[ 45 , inf )	[ -1 , 0 )	[ 2000 , 4000 )	[ 0 , 4 )	16				36.1659	PV
1670	[ 10 , inf )	[ 80 , 90 )	[ 0 , 20 )	[ 500 , 1500 )	[ 45 , inf )	[ -1 , 0 )	[ 2000 , 4000 )	[ 4 , inf )	6				36.1659	PV
1671	[ 10 , inf )	[ 80 , 90 )	[ 0 , 20 )	[ 500 , 1500 )	[ 45 , inf )	[ -1 , 0 )	[ 4000 , inf )	[ 0 , 4 )	4				36.1659	PV
1672	[ 10 , inf )	[ 80 , 90 )	[ 0 , 20 )	[ 500 , 1500 )	[ 45 , inf )	[ 0 , inf )	[ 2000 , 4000 )	[ 0 , 4 )	29				36.1659	PV
1673	[ 10 , inf )	[ 80 , 90 )	[ 0 , 20 )	[ 500 , 1500 )	[ 45 , inf )	[ 0 , inf )	[ 2000 , 4000 )	[ 4 , inf )	1				36.1659	PV
1674	[ 10 , inf )	[ 80 , 90 )	[ 0 , 20 )	[ 500 , 1500 )	[ 45 , inf )	[ 0 , inf )	[ 4000 , inf )	[ 0 , 4 )	16				36.1659	PV
1675	[ 10 , inf )	[ 80 , 90 )	[ 0 , 20 )	[ 1500 , inf )	[ 0 , 15 )	[ -1 , 0 )	[ 2000 , 4000 )	[ 0 , 4 )	628	13	2.07006	32.0044	32.0044	LiDAR
1676	[ 10 , inf )	[ 80 , 90 )	[ 0 , 20 )	[ 1500 , inf )	[ 0 , 15 )	[ -1 , 0 )	[ 2000 , 4000 )	[ 4 , inf )	1652	9	0.544794	29.8335	36.1659	PV
1677	[ 10 , inf )	[ 80 , 90 )	[ 0 , 20 )	[ 1500 , inf )	[ 0 , 15 )	[ -1 , 0 )	[ 4000 , inf )	[ 0 , 4 )	12				36.1659	PV
1678	[ 10 , inf )	[ 80 , 90 )	[ 0 , 20 )	[ 1500 , inf )	[ 0 , 15 )	[ 0 , inf )	[ 2000 , 4000 )	[ 0 , 4 )	608				36.1659	PV
1679	[ 10 , inf )	[ 80 , 90 )	[ 0 , 20 )	[ 1500 , inf )	[ 0 , 15 )	[ 0 , inf )	[ 2000 , 4000 )	[ 4 , inf )	972	2	0.205761	59.8151	36.1659	PV
1680	[ 10 , inf )	[ 80 , 90 )	[ 0 , 20 )	[ 1500 , inf )	[ 15 , 45 )	[ -1 , 0 )	[ 2000 , 4000 )	[ 0 , 4 )	3096	92	2.97158	58.7309	58.7309	LiDAR
1681	[ 10 , inf )	[ 80 , 90 )	[ 0 , 20 )	[ 1500 , inf )	[ 15 , 45 )	[ -1 , 0 )	[ 2000 , 4000 )	[ 4 , inf )	4760	16	0.336134	52.0322	36.1659	PV
1682	[ 10 , inf )	[ 80 , 90 )	[ 0 , 20 )	[ 1500 , inf )	[ 15 , 45 )	[ -1 , 0 )	[ 4000 , inf )	[ 0 , 4 )	38				36.1659	PV
1683	[ 10 , inf )	[ 80 , 90 )	[ 0 , 20 )	[ 1500 , inf )	[ 15 , 45 )	[ 0 , inf )	[ 2000 , 4000 )	[ 0 , 4 )	2491	7	0.281012	117.858	36.1659	PV
1684	[ 10 , inf )	[ 80 , 90 )	[ 0 , 20 )	[ 1500 , inf )	[ 15 , 45 )	[ 0 , inf )	[ 2000 , 4000 )	[ 4 , inf )	2360	21	0.889831	77.6889	36.1659	PV
1685	[ 10 , inf )	[ 80 , 90 )	[ 0 , 20 )	[ 1500 , inf )	[ 45 , inf )	[ -1 , 0 )	[ 2000 , 4000 )	[ 0 , 4 )	7				36.1659	PV
1686	[ 10 , inf )	[ 80 , 90 )	[ 0 , 20 )	[ 1500 , inf )	[ 45 , inf )	[ -1 , 0 )	[ 2000 , 4000 )	[ 4 , inf )	1				36.1659	PV
1687	[ 10 , inf )	[ 80 , 90 )	[ 0 , 20 )	[ 1500 , inf )	[ 45 , inf )	[ 0 , inf )	[ 2000 , 4000 )	[ 0 , 4 )	2				36.1659	PV
1688	[ 10 , inf )	[ 80 , 90 )	[ 0 , 20 )	[ 1500 , inf )	[ 45 , inf )	[ 0 , inf )	[ 2000 , 4000 )	[ 4 , inf )	23				36.1659	PV
1689	[ 10 , inf )	[ 80 , 90 )	[ 20 , inf )	[ 0 , 100 )	[ 0 , 15 )	[ -1 , 0 )	[ 0 , 2000 )	[ 4 , inf )	9				36.1659	PV
1690	[ 10 , inf )	[ 80 , 90 )	[ 20 , inf )	[ 0 , 100 )	[ 0 , 15 )	[ -1 , 0 )	[ 2000 , 4000 )	[ 0 , 4 )	77	2	2.5974	0.720915	0.720915	LiDAR
1691	[ 10 , inf )	[ 80 , 90 )	[ 20 , inf )	[ 0 , 100 )	[ 0 , 15 )	[ -1 , 0 )	[ 2000 , 4000 )	[ 4 , inf )	45	4	8.88889	57.8559	57.8559	LiDAR
1692	[ 10 , inf )	[ 80 , 90 )	[ 20 , inf )	[ 0 , 100 )	[ 0 , 15 )	[ -1 , 0 )	[ 4000 , inf )	[ 0 , 4 )	28				36.1659	PV
1693	[ 10 , inf )	[ 80 , 90 )	[ 20 , inf )	[ 0 , 100 )	[ 0 , 15 )	[ 0 , inf )	[ 0 , 2000 )	[ 4 , inf )	11	2	18.1818	16.4105	16.4105	LiDAR
1694	[ 10 , inf )	[ 80 , 90 )	[ 20 , inf )	[ 0 , 100 )	[ 0 , 15 )	[ 0 , inf )	[ 2000 , 4000 )	[ 0 , 4 )	157	5	3.18471	7.47637	7.47637	LiDAR
1695	[ 10 , inf )	[ 80 , 90 )	[ 20 , inf )	[ 0 , 100 )	[ 0 , 15 )	[ 0 , inf )	[ 2000 , 4000 )	[ 4 , inf )	45				36.1659	PV
1696	[ 10 , inf )	[ 80 , 90 )	[ 20 , inf )	[ 0 , 100 )	[ 0 , 15 )	[ 0 , inf )	[ 4000 , inf )	[ 0 , 4 )	46	3	6.52174	24.7866	24.7866	LiDAR
1697	[ 10 , inf )	[ 80 , 90 )	[ 20 , inf )	[ 0 , 100 )	[ 15 , 45 )	[ -1 , 0 )	[ 2000 , 4000 )	[ 0 , 4 )	1				36.1659	PV
1698	[ 10 , inf )	[ 80 , 90 )	[ 20 , inf )	[ 100 , 500 )	[ 0 , 15 )	[ -1 , 0 )	[ 0 , 2000 )	[ 4 , inf )	12	2	16.6667	74.0456	74.0456	LiDAR
1699	[ 10 , inf )	[ 80 , 90 )	[ 20 , inf )	[ 100 , 500 )	[ 0 , 15 )	[ -1 , 0 )	[ 2000 , 4000 )	[ 0 , 4 )	113	2	1.76991	25.175	25.175	LiDAR
1700	[ 10 , inf )	[ 80 , 90 )	[ 20 , inf )	[ 100 , 500 )	[ 0 , 15 )	[ -1 , 0 )	[ 2000 , 4000 )	[ 4 , inf )	71				36.1659	PV
1701	[ 10 , inf )	[ 80 , 90 )	[ 20 , inf )	[ 100 , 500 )	[ 0 , 15 )	[ -1 , 0 )	[ 4000 , inf )	[ 0 , 4 )	17				36.1659	PV
1702	[ 10 , inf )	[ 80 , 90 )	[ 20 , inf )	[ 100 , 500 )	[ 0 , 15 )	[ 0 , inf )	[ 0 , 2000 )	[ 4 , inf )	17				36.1659	PV
1703	[ 10 , inf )	[ 80 , 90 )	[ 20 , inf )	[ 100 , 500 )	[ 0 , 15 )	[ 0 , inf )	[ 2000 , 4000 )	[ 0 , 4 )	242	8	3.30579	4.02388	4.02388	LiDAR
1704	[ 10 , inf )	[ 80 , 90 )	[ 20 , inf )	[ 100 , 500 )	[ 0 , 15 )	[ 0 , inf )	[ 2000 , 4000 )	[ 4 , inf )	95	3	3.15789	5.13294	5.13294	LiDAR
1705	[ 10 , inf )	[ 80 , 90 )	[ 20 , inf )	[ 100 , 500 )	[ 0 , 15 )	[ 0 , inf )	[ 4000 , inf )	[ 0 , 4 )	37				36.1659	PV
1706	[ 10 , inf )	[ 80 , 90 )	[ 20 , inf )	[ 100 , 500 )	[ 15 , 45 )	[ -1 , 0 )	[ 2000 , 4000 )	[ 0 , 4 )	22				36.1659	PV
1707	[ 10 , inf )	[ 80 , 90 )	[ 20 , inf )	[ 100 , 500 )	[ 15 , 45 )	[ -1 , 0 )	[ 2000 , 4000 )	[ 4 , inf )	17				36.1659	PV
1708	[ 10 , inf )	[ 80 , 90 )	[ 20 , inf )	[ 100 , 500 )	[ 15 , 45 )	[ -1 , 0 )	[ 4000 , inf )	[ 0 , 4 )	5				36.1659	PV
1709	[ 10 , inf )	[ 80 , 90 )	[ 20 , inf )	[ 100 , 500 )	[ 15 , 45 )	[ 0 , inf )	[ 0 , 2000 )	[ 4 , inf )	3				36.1659	PV
1710	[ 10 , inf )	[ 80 , 90 )	[ 20 , inf )	[ 100 , 500 )	[ 15 , 45 )	[ 0 , inf )	[ 2000 , 4000 )	[ 0 , 4 )	58				36.1659	PV
1711	[ 10 , inf )	[ 80 , 90 )	[ 20 , inf )	[ 100 , 500 )	[ 15 , 45 )	[ 0 , inf )	[ 2000 , 4000 )	[ 4 , inf )	15				36.1659	PV
1712	[ 10 , inf )	[ 80 , 90 )	[ 20 , inf )	[ 100 , 500 )	[ 15 , 45 )	[ 0 , inf )	[ 4000 , inf )	[ 0 , 4 )	8				36.1659	PV
1713	[ 10 , inf )	[ 80 , 90 )	[ 20 , inf )	[ 500 , 1500 )	[ 0 , 15 )	[ -1 , 0 )	[ 2000 , 4000 )	[ 0 , 4 )	27				36.1659	PV
1714	[ 10 , inf )	[ 80 , 90 )	[ 20 , inf )	[ 500 , 1500 )	[ 0 , 15 )	[ -1 , 0 )	[ 2000 , 4000 )	[ 4 , inf )	14				36.1659	PV
1715	[ 10 , inf )	[ 80 , 90 )	[ 20 , inf )	[ 500 , 1500 )	[ 0 , 15 )	[ -1 , 0 )	[ 4000 , inf )	[ 0 , 4 )	5				36.1659	PV
1716	[ 10 , inf )	[ 80 , 90 )	[ 20 , inf )	[ 500 , 1500 )	[ 0 , 15 )	[ 0 , inf )	[ 2000 , 4000 )	[ 0 , 4 )	55				36.1659	PV
1717	[ 10 , inf )	[ 80 , 90 )	[ 20 , inf )	[ 500 , 1500 )	[ 0 , 15 )	[ 0 , inf )	[ 2000 , 4000 )	[ 4 , inf )	51				36.1659	PV
1718	[ 10 , inf )	[ 80 , 90 )	[ 20 , inf )	[ 500 , 1500 )	[ 0 , 15 )	[ 0 , inf )	[ 4000 , inf )	[ 0 , 4 )	12				36.1659	PV
1719	[ 10 , inf )	[ 80 , 90 )	[ 20 , inf )	[ 500 , 1500 )	[ 15 , 45 )	[ -1 , 0 )	[ 0 , 2000 )	[ 4 , inf )	1				36.1659	PV
1720	[ 10 , inf )	[ 80 , 90 )	[ 20 , inf )	[ 500 , 1500 )	[ 15 , 45 )	[ -1 , 0 )	[ 2000 , 4000 )	[ 0 , 4 )	86				36.1659	PV
1721	[ 10 , inf )	[ 80 , 90 )	[ 20 , inf )	[ 500 , 1500 )	[ 15 , 45 )	[ -1 , 0 )	[ 2000 , 4000 )	[ 4 , inf )	28				36.1659	PV
1722	[ 10 , inf )	[ 80 , 90 )	[ 20 , inf )	[ 500 , 1500 )	[ 15 , 45 )	[ -1 , 0 )	[ 4000 , inf )	[ 0 , 4 )	16	2	12.5	46.9774	46.9774	LiDAR
1723	[ 10 , inf )	[ 80 , 90 )	[ 20 , inf )	[ 500 , 1500 )	[ 15 , 45 )	[ 0 , inf )	[ 0 , 2000 )	[ 4 , inf )	1				36.1659	PV
1724	[ 10 , inf )	[ 80 , 90 )	[ 20 , inf )	[ 500 , 1500 )	[ 15 , 45 )	[ 0 , inf )	[ 2000 , 4000 )	[ 0 , 4 )	178				36.1659	PV
1725	[ 10 , inf )	[ 80 , 90 )	[ 20 , inf )	[ 500 , 1500 )	[ 15 , 45 )	[ 0 , inf )	[ 2000 , 4000 )	[ 4 , inf )	73				36.1659	PV
1726	[ 10 , inf )	[ 80 , 90 )	[ 20 , inf )	[ 500 , 1500 )	[ 15 , 45 )	[ 0 , inf )	[ 4000 , inf )	[ 0 , 4 )	30				36.1659	PV
1727	[ 10 , inf )	[ 80 , 90 )	[ 20 , inf )	[ 500 , 1500 )	[ 45 , inf )	[ 0 , inf )	[ 2000 , 4000 )	[ 0 , 4 )	1				36.1659	PV
1728	[ 10 , inf )	[ 80 , 90 )	[ 20 , inf )	[ 1500 , inf )	[ 0 , 15 )	[ -1 , 0 )	[ 2000 , 4000 )	[ 0 , 4 )	3				36.1659	PV
1729	[ 10 , inf )	[ 80 , 90 )	[ 20 , inf )	[ 1500 , inf )	[ 0 , 15 )	[ -1 , 0 )	[ 2000 , 4000 )	[ 4 , inf )	12				36.1659	PV
1730	[ 10 , inf )	[ 80 , 90 )	[ 20 , inf )	[ 1500 , inf )	[ 0 , 15 )	[ 0 , inf )	[ 2000 , 4000 )	[ 0 , 4 )	10				36.1659	PV
1731	[ 10 , inf )	[ 80 , 90 )	[ 20 , inf )	[ 1500 , inf )	[ 0 , 15 )	[ 0 , inf )	[ 2000 , 4000 )	[ 4 , inf )	1				36.1659	PV
1732	[ 10 , inf )	[ 80 , 90 )	[ 20 , inf )	[ 1500 , inf )	[ 15 , 45 )	[ -1 , 0 )	[ 2000 , 4000 )	[ 0 , 4 )	8				36.1659	PV
1733	[ 10 , inf )	[ 80 , 90 )	[ 20 , inf )	[ 1500 , inf )	[ 15 , 45 )	[ -1 , 0 )	[ 2000 , 4000 )	[ 4 , inf )	11				36.1659	PV
1734	[ 10 , inf )	[ 80 , 90 )	[ 20 , inf )	[ 1500 , inf )	[ 15 , 45 )	[ 0 , inf )	[ 2000 , 4000 )	[ 0 , 4 )	17				36.1659	PV
1735	[ 10 , inf )	[ 80 , 90 )	[ 20 , inf )	[ 1500 , inf )	[ 15 , 45 )	[ 0 , inf )	[ 2000 , 4000 )	[ 4 , inf )	21				36.1659	PV
1736	[ 10 , inf )	[ 90 , 95 )	[ 0 , 20 )	[ 0 , 100 )	[ 0 , 15 )	[ -1 , 0 )	[ 0 , 2000 )	[ 4 , inf )	689	13	1.88679	15.5144	15.5144	LiDAR
1737	[ 10 , inf )	[ 90 , 95 )	[ 0 , 20 )	[ 0 , 100 )	[ 0 , 15 )	[ -1 , 0 )	[ 2000 , 4000 )	[ 0 , 4 )	9392	308	3.27939	41.154	41.154	LiDAR
1738	[ 10 , inf )	[ 90 , 95 )	[ 0 , 20 )	[ 0 , 100 )	[ 0 , 15 )	[ -1 , 0 )	[ 2000 , 4000 )	[ 4 , inf )	7245	222	3.06418	50.4659	50.4659	LiDAR
1739	[ 10 , inf )	[ 90 , 95 )	[ 0 , 20 )	[ 0 , 100 )	[ 0 , 15 )	[ -1 , 0 )	[ 4000 , inf )	[ 0 , 4 )	1925	104	5.4026	52.4151	52.4151	LiDAR
1740	[ 10 , inf )	[ 90 , 95 )	[ 0 , 20 )	[ 0 , 100 )	[ 0 , 15 )	[ -1 , 0 )	[ 4000 , inf )	[ 4 , inf )	21	6	28.5714	80.3672	80.3672	LiDAR
1741	[ 10 , inf )	[ 90 , 95 )	[ 0 , 20 )	[ 0 , 100 )	[ 0 , 15 )	[ 0 , inf )	[ 0 , 2000 )	[ 4 , inf )	848	41	4.83491	31.9168	31.9168	LiDAR
1742	[ 10 , inf )	[ 90 , 95 )	[ 0 , 20 )	[ 0 , 100 )	[ 0 , 15 )	[ 0 , inf )	[ 2000 , 4000 )	[ 0 , 4 )	35322	934	2.64424	40.8014	40.8014	LiDAR
1743	[ 10 , inf )	[ 90 , 95 )	[ 0 , 20 )	[ 0 , 100 )	[ 0 , 15 )	[ 0 , inf )	[ 2000 , 4000 )	[ 4 , inf )	7213	235	3.25801	33.9021	33.9021	LiDAR
1744	[ 10 , inf )	[ 90 , 95 )	[ 0 , 20 )	[ 0 , 100 )	[ 0 , 15 )	[ 0 , inf )	[ 4000 , inf )	[ 0 , 4 )	4252	178	4.18627	46.2608	46.2608	LiDAR
1745	[ 10 , inf )	[ 90 , 95 )	[ 0 , 20 )	[ 0 , 100 )	[ 15 , 45 )	[ -1 , 0 )	[ 0 , 2000 )	[ 4 , inf )	9				70.0576	PV
1746	[ 10 , inf )	[ 90 , 95 )	[ 0 , 20 )	[ 0 , 100 )	[ 15 , 45 )	[ -1 , 0 )	[ 2000 , 4000 )	[ 0 , 4 )	395	8	2.02532	35.0832	35.0832	LiDAR
1747	[ 10 , inf )	[ 90 , 95 )	[ 0 , 20 )	[ 0 , 100 )	[ 15 , 45 )	[ -1 , 0 )	[ 2000 , 4000 )	[ 4 , inf )	73	2	2.73973	84.8756	84.8756	LiDAR
1748	[ 10 , inf )	[ 90 , 95 )	[ 0 , 20 )	[ 0 , 100 )	[ 15 , 45 )	[ -1 , 0 )	[ 4000 , inf )	[ 0 , 4 )	69				70.0576	PV
1749	[ 10 , inf )	[ 90 , 95 )	[ 0 , 20 )	[ 0 , 100 )	[ 15 , 45 )	[ -1 , 0 )	[ 4000 , inf )	[ 4 , inf )	19	2	10.5263	81.5583	81.5583	LiDAR
1750	[ 10 , inf )	[ 90 , 95 )	[ 0 , 20 )	[ 0 , 100 )	[ 15 , 45 )	[ 0 , inf )	[ 0 , 2000 )	[ 4 , inf )	13				70.0576	PV
1751	[ 10 , inf )	[ 90 , 95 )	[ 0 , 20 )	[ 0 , 100 )	[ 15 , 45 )	[ 0 , inf )	[ 2000 , 4000 )	[ 0 , 4 )	453	8	1.766	51.363	51.363	LiDAR
1752	[ 10 , inf )	[ 90 , 95 )	[ 0 , 20 )	[ 0 , 100 )	[ 15 , 45 )	[ 0 , inf )	[ 2000 , 4000 )	[ 4 , inf )	39	5	12.8205	78.6051	78.6051	LiDAR
1753	[ 10 , inf )	[ 90 , 95 )	[ 0 , 20 )	[ 0 , 100 )	[ 15 , 45 )	[ 0 , inf )	[ 4000 , inf )	[ 0 , 4 )	61				70.0576	PV
1754	[ 10 , inf )	[ 90 , 95 )	[ 0 , 20 )	[ 100 , 500 )	[ 0 , 15 )	[ -1 , 0 )	[ 0 , 2000 )	[ 0 , 4 )	1				70.0576	PV
1755	[ 10 , inf )	[ 90 , 95 )	[ 0 , 20 )	[ 100 , 500 )	[ 0 , 15 )	[ -1 , 0 )	[ 0 , 2000 )	[ 4 , inf )	1112	3	0.269784	67.635	70.0576	PV
1756	[ 10 , inf )	[ 90 , 95 )	[ 0 , 20 )	[ 100 , 500 )	[ 0 , 15 )	[ -1 , 0 )	[ 2000 , 4000 )	[ 0 , 4 )	21111	434	2.0558	95.5172	95.5172	LiDAR
1757	[ 10 , inf )	[ 90 , 95 )	[ 0 , 20 )	[ 100 , 500 )	[ 0 , 15 )	[ -1 , 0 )	[ 2000 , 4000 )	[ 4 , inf )	14001	476	3.39976	86.6527	86.6527	LiDAR
1758	[ 10 , inf )	[ 90 , 95 )	[ 0 , 20 )	[ 100 , 500 )	[ 0 , 15 )	[ -1 , 0 )	[ 4000 , inf )	[ 0 , 4 )	3318	155	4.67149	90.2107	90.2107	LiDAR
1759	[ 10 , inf )	[ 90 , 95 )	[ 0 , 20 )	[ 100 , 500 )	[ 0 , 15 )	[ -1 , 0 )	[ 4000 , inf )	[ 4 , inf )	62	25	40.3226	52.3113	52.3113	LiDAR
1760	[ 10 , inf )	[ 90 , 95 )	[ 0 , 20 )	[ 100 , 500 )	[ 0 , 15 )	[ 0 , inf )	[ 0 , 2000 )	[ 4 , inf )	407				70.0576	PV
1761	[ 10 , inf )	[ 90 , 95 )	[ 0 , 20 )	[ 100 , 500 )	[ 0 , 15 )	[ 0 , inf )	[ 2000 , 4000 )	[ 0 , 4 )	25204	432	1.71401	94.9849	94.9849	LiDAR
1762	[ 10 , inf )	[ 90 , 95 )	[ 0 , 20 )	[ 100 , 500 )	[ 0 , 15 )	[ 0 , inf )	[ 2000 , 4000 )	[ 4 , inf )	8415	343	4.07605	94.9369	94.9369	LiDAR
1763	[ 10 , inf )	[ 90 , 95 )	[ 0 , 20 )	[ 100 , 500 )	[ 0 , 15 )	[ 0 , inf )	[ 4000 , inf )	[ 0 , 4 )	4451	181	4.0665	56.8606	56.8606	LiDAR
1764	[ 10 , inf )	[ 90 , 95 )	[ 0 , 20 )	[ 100 , 500 )	[ 0 , 15 )	[ 0 , inf )	[ 4000 , inf )	[ 4 , inf )	25	3	12	71.1932	71.1932	LiDAR
1765	[ 10 , inf )	[ 90 , 95 )	[ 0 , 20 )	[ 100 , 500 )	[ 15 , 45 )	[ -1 , 0 )	[ 0 , 2000 )	[ 0 , 4 )	3				70.0576	PV
1766	[ 10 , inf )	[ 90 , 95 )	[ 0 , 20 )	[ 100 , 500 )	[ 15 , 45 )	[ -1 , 0 )	[ 0 , 2000 )	[ 4 , inf )	253				70.0576	PV
1767	[ 10 , inf )	[ 90 , 95 )	[ 0 , 20 )	[ 100 , 500 )	[ 15 , 45 )	[ -1 , 0 )	[ 2000 , 4000 )	[ 0 , 4 )	9755	303	3.1061	113.774	113.774	LiDAR
1768	[ 10 , inf )	[ 90 , 95 )	[ 0 , 20 )	[ 100 , 500 )	[ 15 , 45 )	[ -1 , 0 )	[ 2000 , 4000 )	[ 4 , inf )	4435	190	4.2841	94.4804	94.4804	LiDAR
1769	[ 10 , inf )	[ 90 , 95 )	[ 0 , 20 )	[ 100 , 500 )	[ 15 , 45 )	[ -1 , 0 )	[ 4000 , inf )	[ 0 , 4 )	862	10	1.16009	90.101	90.101	LiDAR
1770	[ 10 , inf )	[ 90 , 95 )	[ 0 , 20 )	[ 100 , 500 )	[ 15 , 45 )	[ -1 , 0 )	[ 4000 , inf )	[ 4 , inf )	99	16	16.1616	111.61	111.61	LiDAR
1771	[ 10 , inf )	[ 90 , 95 )	[ 0 , 20 )	[ 100 , 500 )	[ 15 , 45 )	[ 0 , inf )	[ 0 , 2000 )	[ 0 , 4 )	2				70.0576	PV
1772	[ 10 , inf )	[ 90 , 95 )	[ 0 , 20 )	[ 100 , 500 )	[ 15 , 45 )	[ 0 , inf )	[ 0 , 2000 )	[ 4 , inf )	86	2	2.32558	98.8856	98.8856	LiDAR
1773	[ 10 , inf )	[ 90 , 95 )	[ 0 , 20 )	[ 100 , 500 )	[ 15 , 45 )	[ 0 , inf )	[ 2000 , 4000 )	[ 0 , 4 )	10916	238	2.18029	103.07	103.07	LiDAR
1774	[ 10 , inf )	[ 90 , 95 )	[ 0 , 20 )	[ 100 , 500 )	[ 15 , 45 )	[ 0 , inf )	[ 2000 , 4000 )	[ 4 , inf )	2899	138	4.76026	115.731	115.731	LiDAR
1775	[ 10 , inf )	[ 90 , 95 )	[ 0 , 20 )	[ 100 , 500 )	[ 15 , 45 )	[ 0 , inf )	[ 4000 , inf )	[ 0 , 4 )	1445	66	4.56747	70.3072	70.3072	LiDAR
1776	[ 10 , inf )	[ 90 , 95 )	[ 0 , 20 )	[ 100 , 500 )	[ 15 , 45 )	[ 0 , inf )	[ 4000 , inf )	[ 4 , inf )	38	3	7.89474	92.8371	92.8371	LiDAR
1777	[ 10 , inf )	[ 90 , 95 )	[ 0 , 20 )	[ 500 , 1500 )	[ 0 , 15 )	[ -1 , 0 )	[ 0 , 2000 )	[ 4 , inf )	66				70.0576	PV
1778	[ 10 , inf )	[ 90 , 95 )	[ 0 , 20 )	[ 500 , 1500 )	[ 0 , 15 )	[ -1 , 0 )	[ 2000 , 4000 )	[ 0 , 4 )	3922	145	3.69709	95.6161	95.6161	LiDAR
1779	[ 10 , inf )	[ 90 , 95 )	[ 0 , 20 )	[ 500 , 1500 )	[ 0 , 15 )	[ -1 , 0 )	[ 2000 , 4000 )	[ 4 , inf )	2364	48	2.03046	55.3499	55.3499	LiDAR
1780	[ 10 , inf )	[ 90 , 95 )	[ 0 , 20 )	[ 500 , 1500 )	[ 0 , 15 )	[ -1 , 0 )	[ 4000 , inf )	[ 0 , 4 )	397	4	1.00756	60.5393	60.5393	LiDAR
1781	[ 10 , inf )	[ 90 , 95 )	[ 0 , 20 )	[ 500 , 1500 )	[ 0 , 15 )	[ -1 , 0 )	[ 4000 , inf )	[ 4 , inf )	10				70.0576	PV
1782	[ 10 , inf )	[ 90 , 95 )	[ 0 , 20 )	[ 500 , 1500 )	[ 0 , 15 )	[ 0 , inf )	[ 0 , 2000 )	[ 4 , inf )	16				70.0576	PV
1783	[ 10 , inf )	[ 90 , 95 )	[ 0 , 20 )	[ 500 , 1500 )	[ 0 , 15 )	[ 0 , inf )	[ 2000 , 4000 )	[ 0 , 4 )	3664	74	2.01965	86.3689	86.3689	LiDAR
1784	[ 10 , inf )	[ 90 , 95 )	[ 0 , 20 )	[ 500 , 1500 )	[ 0 , 15 )	[ 0 , inf )	[ 2000 , 4000 )	[ 4 , inf )	2282	139	6.09115	109.428	109.428	LiDAR
1785	[ 10 , inf )	[ 90 , 95 )	[ 0 , 20 )	[ 500 , 1500 )	[ 0 , 15 )	[ 0 , inf )	[ 4000 , inf )	[ 0 , 4 )	446	2	0.44843	92.9317	70.0576	PV
1786	[ 10 , inf )	[ 90 , 95 )	[ 0 , 20 )	[ 500 , 1500 )	[ 0 , 15 )	[ 0 , inf )	[ 4000 , inf )	[ 4 , inf )	4				70.0576	PV
1787	[ 10 , inf )	[ 90 , 95 )	[ 0 , 20 )	[ 500 , 1500 )	[ 15 , 45 )	[ -1 , 0 )	[ 0 , 2000 )	[ 4 , inf )	144				70.0576	PV
1788	[ 10 , inf )	[ 90 , 95 )	[ 0 , 20 )	[ 500 , 1500 )	[ 15 , 45 )	[ -1 , 0 )	[ 2000 , 4000 )	[ 0 , 4 )	11771	467	3.96738	90.6487	90.6487	LiDAR
1789	[ 10 , inf )	[ 90 , 95 )	[ 0 , 20 )	[ 500 , 1500 )	[ 15 , 45 )	[ -1 , 0 )	[ 2000 , 4000 )	[ 4 , inf )	5745	235	4.09051	68.4063	68.4063	LiDAR
1790	[ 10 , inf )	[ 90 , 95 )	[ 0 , 20 )	[ 500 , 1500 )	[ 15 , 45 )	[ -1 , 0 )	[ 4000 , inf )	[ 0 , 4 )	580	7	1.2069	111.36	111.36	LiDAR
1791	[ 10 , inf )	[ 90 , 95 )	[ 0 , 20 )	[ 500 , 1500 )	[ 15 , 45 )	[ -1 , 0 )	[ 4000 , inf )	[ 4 , inf )	43				70.0576	PV
1792	[ 10 , inf )	[ 90 , 95 )	[ 0 , 20 )	[ 500 , 1500 )	[ 15 , 45 )	[ 0 , inf )	[ 0 , 2000 )	[ 4 , inf )	32				70.0576	PV
1793	[ 10 , inf )	[ 90 , 95 )	[ 0 , 20 )	[ 500 , 1500 )	[ 15 , 45 )	[ 0 , inf )	[ 2000 , 4000 )	[ 0 , 4 )	10278	180	1.75131	90.8988	90.8988	LiDAR
1794	[ 10 , inf )	[ 90 , 95 )	[ 0 , 20 )	[ 500 , 1500 )	[ 15 , 45 )	[ 0 , inf )	[ 2000 , 4000 )	[ 4 , inf )	5174	270	5.2184	102.603	102.603	LiDAR
1795	[ 10 , inf )	[ 90 , 95 )	[ 0 , 20 )	[ 500 , 1500 )	[ 15 , 45 )	[ 0 , inf )	[ 4000 , inf )	[ 0 , 4 )	1051	31	2.94957	47.7907	47.7907	LiDAR
1796	[ 10 , inf )	[ 90 , 95 )	[ 0 , 20 )	[ 500 , 1500 )	[ 15 , 45 )	[ 0 , inf )	[ 4000 , inf )	[ 4 , inf )	9				70.0576	PV
1797	[ 10 , inf )	[ 90 , 95 )	[ 0 , 20 )	[ 500 , 1500 )	[ 45 , inf )	[ -1 , 0 )	[ 2000 , 4000 )	[ 0 , 4 )	2				70.0576	PV
1798	[ 10 , inf )	[ 90 , 95 )	[ 0 , 20 )	[ 500 , 1500 )	[ 45 , inf )	[ -1 , 0 )	[ 2000 , 4000 )	[ 4 , inf )	4				70.0576	PV
1799	[ 10 , inf )	[ 90 , 95 )	[ 0 , 20 )	[ 500 , 1500 )	[ 45 , inf )	[ 0 , inf )	[ 2000 , 4000 )	[ 0 , 4 )	8				70.0576	PV
1800	[ 10 , inf )	[ 90 , 95 )	[ 0 , 20 )	[ 1500 , inf )	[ 0 , 15 )	[ -1 , 0 )	[ 2000 , 4000 )	[ 0 , 4 )	422	27	6.3981	89.2615	89.2615	LiDAR
1801	[ 10 , inf )	[ 90 , 95 )	[ 0 , 20 )	[ 1500 , inf )	[ 0 , 15 )	[ -1 , 0 )	[ 2000 , 4000 )	[ 4 , inf )	965	11	1.1399	60.1403	60.1403	LiDAR
1802	[ 10 , inf )	[ 90 , 95 )	[ 0 , 20 )	[ 1500 , inf )	[ 0 , 15 )	[ -1 , 0 )	[ 4000 , inf )	[ 0 , 4 )	8				70.0576	PV
1803	[ 10 , inf )	[ 90 , 95 )	[ 0 , 20 )	[ 1500 , inf )	[ 0 , 15 )	[ 0 , inf )	[ 2000 , 4000 )	[ 0 , 4 )	314				70.0576	PV
1804	[ 10 , inf )	[ 90 , 95 )	[ 0 , 20 )	[ 1500 , inf )	[ 0 , 15 )	[ 0 , inf )	[ 2000 , 4000 )	[ 4 , inf )	638	4	0.626959	100.691	70.0576	PV
1805	[ 10 , inf )	[ 90 , 95 )	[ 0 , 20 )	[ 1500 , inf )	[ 15 , 45 )	[ -1 , 0 )	[ 2000 , 4000 )	[ 0 , 4 )	2333	171	7.32962	80.7265	80.7265	LiDAR
1806	[ 10 , inf )	[ 90 , 95 )	[ 0 , 20 )	[ 1500 , inf )	[ 15 , 45 )	[ -1 , 0 )	[ 2000 , 4000 )	[ 4 , inf )	2980	44	1.47651	68.5908	68.5908	LiDAR
1807	[ 10 , inf )	[ 90 , 95 )	[ 0 , 20 )	[ 1500 , inf )	[ 15 , 45 )	[ -1 , 0 )	[ 4000 , inf )	[ 0 , 4 )	29				70.0576	PV
1808	[ 10 , inf )	[ 90 , 95 )	[ 0 , 20 )	[ 1500 , inf )	[ 15 , 45 )	[ 0 , inf )	[ 2000 , 4000 )	[ 0 , 4 )	1385	14	1.01083	110.617	110.617	LiDAR
1809	[ 10 , inf )	[ 90 , 95 )	[ 0 , 20 )	[ 1500 , inf )	[ 15 , 45 )	[ 0 , inf )	[ 2000 , 4000 )	[ 4 , inf )	2035	21	1.03194	98.9464	98.9464	LiDAR
1810	[ 10 , inf )	[ 90 , 95 )	[ 0 , 20 )	[ 1500 , inf )	[ 45 , inf )	[ -1 , 0 )	[ 2000 , 4000 )	[ 0 , 4 )	4				70.0576	PV
1811	[ 10 , inf )	[ 90 , 95 )	[ 0 , 20 )	[ 1500 , inf )	[ 45 , inf )	[ 0 , inf )	[ 2000 , 4000 )	[ 0 , 4 )	1				70.0576	PV
1812	[ 10 , inf )	[ 90 , 95 )	[ 0 , 20 )	[ 1500 , inf )	[ 45 , inf )	[ 0 , inf )	[ 2000 , 4000 )	[ 4 , inf )	13				70.0576	PV
1813	[ 10 , inf )	[ 90 , 95 )	[ 20 , inf )	[ 0 , 100 )	[ 0 , 15 )	[ -1 , 0 )	[ 0 , 2000 )	[ 4 , inf )	1				70.0576	PV
1814	[ 10 , inf )	[ 90 , 95 )	[ 20 , inf )	[ 0 , 100 )	[ 0 , 15 )	[ -1 , 0 )	[ 2000 , 4000 )	[ 0 , 4 )	22				70.0576	PV
1815	[ 10 , inf )	[ 90 , 95 )	[ 20 , inf )	[ 0 , 100 )	[ 0 , 15 )	[ -1 , 0 )	[ 2000 , 4000 )	[ 4 , inf )	10				70.0576	PV
1816	[ 10 , inf )	[ 90 , 95 )	[ 20 , inf )	[ 0 , 100 )	[ 0 , 15 )	[ -1 , 0 )	[ 4000 , inf )	[ 0 , 4 )	8				70.0576	PV
1817	[ 10 , inf )	[ 90 , 95 )	[ 20 , inf )	[ 0 , 100 )	[ 0 , 15 )	[ 0 , inf )	[ 2000 , 4000 )	[ 0 , 4 )	54				70.0576	PV
1818	[ 10 , inf )	[ 90 , 95 )	[ 20 , inf )	[ 0 , 100 )	[ 0 , 15 )	[ 0 , inf )	[ 2000 , 4000 )	[ 4 , inf )	18				70.0576	PV
1819	[ 10 , inf )	[ 90 , 95 )	[ 20 , inf )	[ 0 , 100 )	[ 0 , 15 )	[ 0 , inf )	[ 4000 , inf )	[ 0 , 4 )	15				70.0576	PV
1820	[ 10 , inf )	[ 90 , 95 )	[ 20 , inf )	[ 0 , 100 )	[ 15 , 45 )	[ 0 , inf )	[ 2000 , 4000 )	[ 0 , 4 )	1				70.0576	PV
1821	[ 10 , inf )	[ 90 , 95 )	[ 20 , inf )	[ 0 , 100 )	[ 15 , 45 )	[ 0 , inf )	[ 2000 , 4000 )	[ 4 , inf )	1				70.0576	PV
1822	[ 10 , inf )	[ 90 , 95 )	[ 20 , inf )	[ 100 , 500 )	[ 0 , 15 )	[ -1 , 0 )	[ 0 , 2000 )	[ 4 , inf )	2				70.0576	PV
1823	[ 10 , inf )	[ 90 , 95 )	[ 20 , inf )	[ 100 , 500 )	[ 0 , 15 )	[ -1 , 0 )	[ 2000 , 4000 )	[ 0 , 4 )	71				70.0576	PV
1824	[ 10 , inf )	[ 90 , 95 )	[ 20 , inf )	[ 100 , 500 )	[ 0 , 15 )	[ -1 , 0 )	[ 2000 , 4000 )	[ 4 , inf )	12				70.0576	PV
1825	[ 10 , inf )	[ 90 , 95 )	[ 20 , inf )	[ 100 , 500 )	[ 0 , 15 )	[ -1 , 0 )	[ 4000 , inf )	[ 0 , 4 )	20				70.0576	PV
1826	[ 10 , inf )	[ 90 , 95 )	[ 20 , inf )	[ 100 , 500 )	[ 0 , 15 )	[ 0 , inf )	[ 0 , 2000 )	[ 4 , inf )	1				70.0576	PV
1827	[ 10 , inf )	[ 90 , 95 )	[ 20 , inf )	[ 100 , 500 )	[ 0 , 15 )	[ 0 , inf )	[ 2000 , 4000 )	[ 0 , 4 )	134				70.0576	PV
1828	[ 10 , inf )	[ 90 , 95 )	[ 20 , inf )	[ 100 , 500 )	[ 0 , 15 )	[ 0 , inf )	[ 2000 , 4000 )	[ 4 , inf )	31				70.0576	PV
1829	[ 10 , inf )	[ 90 , 95 )	[ 20 , inf )	[ 100 , 500 )	[ 0 , 15 )	[ 0 , inf )	[ 4000 , inf )	[ 0 , 4 )	36				70.0576	PV
1830	[ 10 , inf )	[ 90 , 95 )	[ 20 , inf )	[ 100 , 500 )	[ 15 , 45 )	[ -1 , 0 )	[ 2000 , 4000 )	[ 0 , 4 )	17				70.0576	PV
1831	[ 10 , inf )	[ 90 , 95 )	[ 20 , inf )	[ 100 , 500 )	[ 15 , 45 )	[ -1 , 0 )	[ 2000 , 4000 )	[ 4 , inf )	5				70.0576	PV
1832	[ 10 , inf )	[ 90 , 95 )	[ 20 , inf )	[ 100 , 500 )	[ 15 , 45 )	[ -1 , 0 )	[ 4000 , inf )	[ 0 , 4 )	4				70.0576	PV
1833	[ 10 , inf )	[ 90 , 95 )	[ 20 , inf )	[ 100 , 500 )	[ 15 , 45 )	[ 0 , inf )	[ 2000 , 4000 )	[ 0 , 4 )	36				70.0576	PV
1834	[ 10 , inf )	[ 90 , 95 )	[ 20 , inf )	[ 100 , 500 )	[ 15 , 45 )	[ 0 , inf )	[ 2000 , 4000 )	[ 4 , inf )	11				70.0576	PV
1835	[ 10 , inf )	[ 90 , 95 )	[ 20 , inf )	[ 100 , 500 )	[ 15 , 45 )	[ 0 , inf )	[ 4000 , inf )	[ 0 , 4 )	1				70.0576	PV
1836	[ 10 , inf )	[ 90 , 95 )	[ 20 , inf )	[ 500 , 1500 )	[ 0 , 15 )	[ -1 , 0 )	[ 2000 , 4000 )	[ 0 , 4 )	7				70.0576	PV
1837	[ 10 , inf )	[ 90 , 95 )	[ 20 , inf )	[ 500 , 1500 )	[ 0 , 15 )	[ -1 , 0 )	[ 4000 , inf )	[ 0 , 4 )	3				70.0576	PV
1838	[ 10 , inf )	[ 90 , 95 )	[ 20 , inf )	[ 500 , 1500 )	[ 0 , 15 )	[ 0 , inf )	[ 2000 , 4000 )	[ 0 , 4 )	16				70.0576	PV
1839	[ 10 , inf )	[ 90 , 95 )	[ 20 , inf )	[ 500 , 1500 )	[ 0 , 15 )	[ 0 , inf )	[ 2000 , 4000 )	[ 4 , inf )	10				70.0576	PV
1840	[ 10 , inf )	[ 90 , 95 )	[ 20 , inf )	[ 500 , 1500 )	[ 0 , 15 )	[ 0 , inf )	[ 4000 , inf )	[ 0 , 4 )	1				70.0576	PV
1841	[ 10 , inf )	[ 90 , 95 )	[ 20 , inf )	[ 500 , 1500 )	[ 15 , 45 )	[ -1 , 0 )	[ 2000 , 4000 )	[ 0 , 4 )	26				70.0576	PV
1842	[ 10 , inf )	[ 90 , 95 )	[ 20 , inf )	[ 500 , 1500 )	[ 15 , 45 )	[ -1 , 0 )	[ 2000 , 4000 )	[ 4 , inf )	4				70.0576	PV
1843	[ 10 , inf )	[ 90 , 95 )	[ 20 , inf )	[ 500 , 1500 )	[ 15 , 45 )	[ -1 , 0 )	[ 4000 , inf )	[ 0 , 4 )	15				70.0576	PV
1844	[ 10 , inf )	[ 90 , 95 )	[ 20 , inf )	[ 500 , 1500 )	[ 15 , 45 )	[ 0 , inf )	[ 2000 , 4000 )	[ 0 , 4 )	54				70.0576	PV
1845	[ 10 , inf )	[ 90 , 95 )	[ 20 , inf )	[ 500 , 1500 )	[ 15 , 45 )	[ 0 , inf )	[ 2000 , 4000 )	[ 4 , inf )	18				70.0576	PV
1846	[ 10 , inf )	[ 90 , 95 )	[ 20 , inf )	[ 500 , 1500 )	[ 15 , 45 )	[ 0 , inf )	[ 4000 , inf )	[ 0 , 4 )	14				70.0576	PV
1847	[ 10 , inf )	[ 90 , 95 )	[ 20 , inf )	[ 1500 , inf )	[ 0 , 15 )	[ -1 , 0 )	[ 2000 , 4000 )	[ 0 , 4 )	4				70.0576	PV
1848	[ 10 , inf )	[ 90 , 95 )	[ 20 , inf )	[ 1500 , inf )	[ 0 , 15 )	[ 0 , inf )	[ 2000 , 4000 )	[ 4 , inf )	1				70.0576	PV
1849	[ 10 , inf )	[ 90 , 95 )	[ 20 , inf )	[ 1500 , inf )	[ 15 , 45 )	[ 0 , inf )	[ 2000 , 4000 )	[ 0 , 4 )	2				70.0576	PV
1850	[ 10 , inf )	[ 90 , 95 )	[ 20 , inf )	[ 1500 , inf )	[ 15 , 45 )	[ 0 , inf )	[ 2000 , 4000 )	[ 4 , inf )	6				70.0576	PV
1851	[ 10 , inf )	[ 95 , 98 )	[ 0 , 20 )	[ 0 , 100 )	[ 0 , 15 )	[ -1 , 0 )	[ 0 , 2000 )	[ 4 , inf )	364	10	2.74725	16.192	16.192	LiDAR
1852	[ 10 , inf )	[ 95 , 98 )	[ 0 , 20 )	[ 0 , 100 )	[ 0 , 15 )	[ -1 , 0 )	[ 2000 , 4000 )	[ 0 , 4 )	1303	59	4.52801	59.9764	59.9764	LiDAR
1853	[ 10 , inf )	[ 95 , 98 )	[ 0 , 20 )	[ 0 , 100 )	[ 0 , 15 )	[ -1 , 0 )	[ 2000 , 4000 )	[ 4 , inf )	1843	56	3.03852	49.9595	49.9595	LiDAR
1854	[ 10 , inf )	[ 95 , 98 )	[ 0 , 20 )	[ 0 , 100 )	[ 0 , 15 )	[ -1 , 0 )	[ 4000 , inf )	[ 0 , 4 )	199	6	3.01508	132.869	132.869	LiDAR
1855	[ 10 , inf )	[ 95 , 98 )	[ 0 , 20 )	[ 0 , 100 )	[ 0 , 15 )	[ -1 , 0 )	[ 4000 , inf )	[ 4 , inf )	23	5	21.7391	75.1849	75.1849	LiDAR
1856	[ 10 , inf )	[ 95 , 98 )	[ 0 , 20 )	[ 0 , 100 )	[ 0 , 15 )	[ 0 , inf )	[ 0 , 2000 )	[ 4 , inf )	457	15	3.28228	39.8268	39.8268	LiDAR
1857	[ 10 , inf )	[ 95 , 98 )	[ 0 , 20 )	[ 0 , 100 )	[ 0 , 15 )	[ 0 , inf )	[ 2000 , 4000 )	[ 0 , 4 )	5553	125	2.25104	41.9763	41.9763	LiDAR
1858	[ 10 , inf )	[ 95 , 98 )	[ 0 , 20 )	[ 0 , 100 )	[ 0 , 15 )	[ 0 , inf )	[ 2000 , 4000 )	[ 4 , inf )	2005	45	2.24439	43.6218	43.6218	LiDAR
1859	[ 10 , inf )	[ 95 , 98 )	[ 0 , 20 )	[ 0 , 100 )	[ 0 , 15 )	[ 0 , inf )	[ 4000 , inf )	[ 0 , 4 )	127	4	3.14961	129.883	129.883	LiDAR
1860	[ 10 , inf )	[ 95 , 98 )	[ 0 , 20 )	[ 0 , 100 )	[ 15 , 45 )	[ -1 , 0 )	[ 2000 , 4000 )	[ 0 , 4 )	61	20	32.7869	47.2598	47.2598	LiDAR
1861	[ 10 , inf )	[ 95 , 98 )	[ 0 , 20 )	[ 0 , 100 )	[ 15 , 45 )	[ -1 , 0 )	[ 2000 , 4000 )	[ 4 , inf )	18				83.54	PV
1862	[ 10 , inf )	[ 95 , 98 )	[ 0 , 20 )	[ 0 , 100 )	[ 15 , 45 )	[ -1 , 0 )	[ 4000 , inf )	[ 0 , 4 )	13				83.54	PV
1863	[ 10 , inf )	[ 95 , 98 )	[ 0 , 20 )	[ 0 , 100 )	[ 15 , 45 )	[ -1 , 0 )	[ 4000 , inf )	[ 4 , inf )	23	3	13.0435	101.311	101.311	LiDAR
1864	[ 10 , inf )	[ 95 , 98 )	[ 0 , 20 )	[ 0 , 100 )	[ 15 , 45 )	[ 0 , inf )	[ 2000 , 4000 )	[ 0 , 4 )	87	3	3.44828	71.763	71.763	LiDAR
1865	[ 10 , inf )	[ 95 , 98 )	[ 0 , 20 )	[ 0 , 100 )	[ 15 , 45 )	[ 0 , inf )	[ 2000 , 4000 )	[ 4 , inf )	3				83.54	PV
1866	[ 10 , inf )	[ 95 , 98 )	[ 0 , 20 )	[ 0 , 100 )	[ 15 , 45 )	[ 0 , inf )	[ 4000 , inf )	[ 0 , 4 )	7				83.54	PV
1867	[ 10 , inf )	[ 95 , 98 )	[ 0 , 20 )	[ 100 , 500 )	[ 0 , 15 )	[ -1 , 0 )	[ 0 , 2000 )	[ 4 , inf )	34				83.54	PV
1868	[ 10 , inf )	[ 95 , 98 )	[ 0 , 20 )	[ 100 , 500 )	[ 0 , 15 )	[ -1 , 0 )	[ 2000 , 4000 )	[ 0 , 4 )	2633	54	2.05089	79.8128	79.8128	LiDAR
1869	[ 10 , inf )	[ 95 , 98 )	[ 0 , 20 )	[ 100 , 500 )	[ 0 , 15 )	[ -1 , 0 )	[ 2000 , 4000 )	[ 4 , inf )	1205	21	1.74274	81.8357	81.8357	LiDAR
1870	[ 10 , inf )	[ 95 , 98 )	[ 0 , 20 )	[ 100 , 500 )	[ 0 , 15 )	[ -1 , 0 )	[ 4000 , inf )	[ 0 , 4 )	976	164	16.8033	102.282	102.282	LiDAR
1871	[ 10 , inf )	[ 95 , 98 )	[ 0 , 20 )	[ 100 , 500 )	[ 0 , 15 )	[ -1 , 0 )	[ 4000 , inf )	[ 4 , inf )	97	38	39.1753	80.6335	80.6335	LiDAR
1872	[ 10 , inf )	[ 95 , 98 )	[ 0 , 20 )	[ 100 , 500 )	[ 0 , 15 )	[ 0 , inf )	[ 0 , 2000 )	[ 4 , inf )	7				83.54	PV
1873	[ 10 , inf )	[ 95 , 98 )	[ 0 , 20 )	[ 100 , 500 )	[ 0 , 15 )	[ 0 , inf )	[ 2000 , 4000 )	[ 0 , 4 )	4742	68	1.43399	104.402	104.402	LiDAR
1874	[ 10 , inf )	[ 95 , 98 )	[ 0 , 20 )	[ 100 , 500 )	[ 0 , 15 )	[ 0 , inf )	[ 2000 , 4000 )	[ 4 , inf )	430	24	5.5814	101.869	101.869	LiDAR
1875	[ 10 , inf )	[ 95 , 98 )	[ 0 , 20 )	[ 100 , 500 )	[ 0 , 15 )	[ 0 , inf )	[ 4000 , inf )	[ 0 , 4 )	377	4	1.06101	74.67	74.67	LiDAR
1876	[ 10 , inf )	[ 95 , 98 )	[ 0 , 20 )	[ 100 , 500 )	[ 0 , 15 )	[ 0 , inf )	[ 4000 , inf )	[ 4 , inf )	17	2	11.7647	101.657	101.657	LiDAR
1877	[ 10 , inf )	[ 95 , 98 )	[ 0 , 20 )	[ 100 , 500 )	[ 15 , 45 )	[ -1 , 0 )	[ 0 , 2000 )	[ 4 , inf )	7				83.54	PV
1878	[ 10 , inf )	[ 95 , 98 )	[ 0 , 20 )	[ 100 , 500 )	[ 15 , 45 )	[ -1 , 0 )	[ 2000 , 4000 )	[ 0 , 4 )	1231	30	2.43704	102.416	102.416	LiDAR
1879	[ 10 , inf )	[ 95 , 98 )	[ 0 , 20 )	[ 100 , 500 )	[ 15 , 45 )	[ -1 , 0 )	[ 2000 , 4000 )	[ 4 , inf )	537	14	2.60708	85.082	85.082	LiDAR
1880	[ 10 , inf )	[ 95 , 98 )	[ 0 , 20 )	[ 100 , 500 )	[ 15 , 45 )	[ -1 , 0 )	[ 4000 , inf )	[ 0 , 4 )	243	35	14.4033	116.302	116.302	LiDAR
1881	[ 10 , inf )	[ 95 , 98 )	[ 0 , 20 )	[ 100 , 500 )	[ 15 , 45 )	[ -1 , 0 )	[ 4000 , inf )	[ 4 , inf )	213	54	25.3521	108.202	108.202	LiDAR
1882	[ 10 , inf )	[ 95 , 98 )	[ 0 , 20 )	[ 100 , 500 )	[ 15 , 45 )	[ 0 , inf )	[ 2000 , 4000 )	[ 0 , 4 )	1690	26	1.53846	109.57	109.57	LiDAR
1883	[ 10 , inf )	[ 95 , 98 )	[ 0 , 20 )	[ 100 , 500 )	[ 15 , 45 )	[ 0 , inf )	[ 2000 , 4000 )	[ 4 , inf )	229	5	2.18341	95.0727	95.0727	LiDAR
1884	[ 10 , inf )	[ 95 , 98 )	[ 0 , 20 )	[ 100 , 500 )	[ 15 , 45 )	[ 0 , inf )	[ 4000 , inf )	[ 0 , 4 )	156				83.54	PV
1885	[ 10 , inf )	[ 95 , 98 )	[ 0 , 20 )	[ 100 , 500 )	[ 15 , 45 )	[ 0 , inf )	[ 4000 , inf )	[ 4 , inf )	41				83.54	PV
1886	[ 10 , inf )	[ 95 , 98 )	[ 0 , 20 )	[ 500 , 1500 )	[ 0 , 15 )	[ -1 , 0 )	[ 2000 , 4000 )	[ 0 , 4 )	498	37	7.42972	69.0611	69.0611	LiDAR
1887	[ 10 , inf )	[ 95 , 98 )	[ 0 , 20 )	[ 500 , 1500 )	[ 0 , 15 )	[ -1 , 0 )	[ 2000 , 4000 )	[ 4 , inf )	458	15	3.27511	74.6707	74.6707	LiDAR
1888	[ 10 , inf )	[ 95 , 98 )	[ 0 , 20 )	[ 500 , 1500 )	[ 0 , 15 )	[ -1 , 0 )	[ 4000 , inf )	[ 0 , 4 )	11				83.54	PV
1889	[ 10 , inf )	[ 95 , 98 )	[ 0 , 20 )	[ 500 , 1500 )	[ 0 , 15 )	[ -1 , 0 )	[ 4000 , inf )	[ 4 , inf )	5				83.54	PV
1890	[ 10 , inf )	[ 95 , 98 )	[ 0 , 20 )	[ 500 , 1500 )	[ 0 , 15 )	[ 0 , inf )	[ 0 , 2000 )	[ 4 , inf )	1				83.54	PV
1891	[ 10 , inf )	[ 95 , 98 )	[ 0 , 20 )	[ 500 , 1500 )	[ 0 , 15 )	[ 0 , inf )	[ 2000 , 4000 )	[ 0 , 4 )	268	3	1.1194	85.6007	85.6007	LiDAR
1892	[ 10 , inf )	[ 95 , 98 )	[ 0 , 20 )	[ 500 , 1500 )	[ 0 , 15 )	[ 0 , inf )	[ 2000 , 4000 )	[ 4 , inf )	224	3	1.33929	65.4799	65.4799	LiDAR
1893	[ 10 , inf )	[ 95 , 98 )	[ 0 , 20 )	[ 500 , 1500 )	[ 0 , 15 )	[ 0 , inf )	[ 4000 , inf )	[ 0 , 4 )	11				83.54	PV
1894	[ 10 , inf )	[ 95 , 98 )	[ 0 , 20 )	[ 500 , 1500 )	[ 0 , 15 )	[ 0 , inf )	[ 4000 , inf )	[ 4 , inf )	6				83.54	PV
1895	[ 10 , inf )	[ 95 , 98 )	[ 0 , 20 )	[ 500 , 1500 )	[ 15 , 45 )	[ -1 , 0 )	[ 0 , 2000 )	[ 4 , inf )	7				83.54	PV
1896	[ 10 , inf )	[ 95 , 98 )	[ 0 , 20 )	[ 500 , 1500 )	[ 15 , 45 )	[ -1 , 0 )	[ 2000 , 4000 )	[ 0 , 4 )	1389	55	3.95968	72.0219	72.0219	LiDAR
1897	[ 10 , inf )	[ 95 , 98 )	[ 0 , 20 )	[ 500 , 1500 )	[ 15 , 45 )	[ -1 , 0 )	[ 2000 , 4000 )	[ 4 , inf )	900	75	8.33333	70.6222	70.6222	LiDAR
1898	[ 10 , inf )	[ 95 , 98 )	[ 0 , 20 )	[ 500 , 1500 )	[ 15 , 45 )	[ -1 , 0 )	[ 4000 , inf )	[ 0 , 4 )	90	19	21.1111	104.193	104.193	LiDAR
1899	[ 10 , inf )	[ 95 , 98 )	[ 0 , 20 )	[ 500 , 1500 )	[ 15 , 45 )	[ -1 , 0 )	[ 4000 , inf )	[ 4 , inf )	50	2	4	77.2927	77.2927	LiDAR
1900	[ 10 , inf )	[ 95 , 98 )	[ 0 , 20 )	[ 500 , 1500 )	[ 15 , 45 )	[ 0 , inf )	[ 0 , 2000 )	[ 4 , inf )	1				83.54	PV
1901	[ 10 , inf )	[ 95 , 98 )	[ 0 , 20 )	[ 500 , 1500 )	[ 15 , 45 )	[ 0 , inf )	[ 2000 , 4000 )	[ 0 , 4 )	803	22	2.73973	92.8215	92.8215	LiDAR
1902	[ 10 , inf )	[ 95 , 98 )	[ 0 , 20 )	[ 500 , 1500 )	[ 15 , 45 )	[ 0 , inf )	[ 2000 , 4000 )	[ 4 , inf )	496	6	1.20968	93.8057	93.8057	LiDAR
1903	[ 10 , inf )	[ 95 , 98 )	[ 0 , 20 )	[ 500 , 1500 )	[ 15 , 45 )	[ 0 , inf )	[ 4000 , inf )	[ 0 , 4 )	10				83.54	PV
1904	[ 10 , inf )	[ 95 , 98 )	[ 0 , 20 )	[ 500 , 1500 )	[ 15 , 45 )	[ 0 , inf )	[ 4000 , inf )	[ 4 , inf )	13				83.54	PV
1905	[ 10 , inf )	[ 95 , 98 )	[ 0 , 20 )	[ 1500 , inf )	[ 0 , 15 )	[ -1 , 0 )	[ 2000 , 4000 )	[ 0 , 4 )	75	15	20	94.9903	94.9903	LiDAR
1906	[ 10 , inf )	[ 95 , 98 )	[ 0 , 20 )	[ 1500 , inf )	[ 0 , 15 )	[ -1 , 0 )	[ 2000 , 4000 )	[ 4 , inf )	153	2	1.30719	99.8822	99.8822	LiDAR
1907	[ 10 , inf )	[ 95 , 98 )	[ 0 , 20 )	[ 1500 , inf )	[ 0 , 15 )	[ -1 , 0 )	[ 4000 , inf )	[ 0 , 4 )	5				83.54	PV
1908	[ 10 , inf )	[ 95 , 98 )	[ 0 , 20 )	[ 1500 , inf )	[ 0 , 15 )	[ 0 , inf )	[ 2000 , 4000 )	[ 0 , 4 )	15				83.54	PV
1909	[ 10 , inf )	[ 95 , 98 )	[ 0 , 20 )	[ 1500 , inf )	[ 0 , 15 )	[ 0 , inf )	[ 2000 , 4000 )	[ 4 , inf )	44	3	6.81818	153.067	153.067	LiDAR
1910	[ 10 , inf )	[ 95 , 98 )	[ 0 , 20 )	[ 1500 , inf )	[ 15 , 45 )	[ -1 , 0 )	[ 2000 , 4000 )	[ 0 , 4 )	441	62	14.059	90.6194	90.6194	LiDAR
1911	[ 10 , inf )	[ 95 , 98 )	[ 0 , 20 )	[ 1500 , inf )	[ 15 , 45 )	[ -1 , 0 )	[ 2000 , 4000 )	[ 4 , inf )	720	12	1.66667	82.9629	82.9629	LiDAR
1912	[ 10 , inf )	[ 95 , 98 )	[ 0 , 20 )	[ 1500 , inf )	[ 15 , 45 )	[ -1 , 0 )	[ 4000 , inf )	[ 0 , 4 )	5				83.54	PV
1913	[ 10 , inf )	[ 95 , 98 )	[ 0 , 20 )	[ 1500 , inf )	[ 15 , 45 )	[ 0 , inf )	[ 2000 , 4000 )	[ 0 , 4 )	22	2	9.09091	141.742	141.742	LiDAR
1914	[ 10 , inf )	[ 95 , 98 )	[ 0 , 20 )	[ 1500 , inf )	[ 15 , 45 )	[ 0 , inf )	[ 2000 , 4000 )	[ 4 , inf )	150	12	8	107.094	107.094	LiDAR
1915	[ 10 , inf )	[ 95 , 98 )	[ 0 , 20 )	[ 1500 , inf )	[ 45 , inf )	[ -1 , 0 )	[ 2000 , 4000 )	[ 0 , 4 )	2				83.54	PV
1916	[ 10 , inf )	[ 95 , 98 )	[ 0 , 20 )	[ 1500 , inf )	[ 45 , inf )	[ -1 , 0 )	[ 2000 , 4000 )	[ 4 , inf )	2				83.54	PV
1917	[ 10 , inf )	[ 95 , 98 )	[ 20 , inf )	[ 0 , 100 )	[ 0 , 15 )	[ -1 , 0 )	[ 2000 , 4000 )	[ 0 , 4 )	5				83.54	PV
1918	[ 10 , inf )	[ 95 , 98 )	[ 20 , inf )	[ 0 , 100 )	[ 0 , 15 )	[ -1 , 0 )	[ 2000 , 4000 )	[ 4 , inf )	1				83.54	PV
1919	[ 10 , inf )	[ 95 , 98 )	[ 20 , inf )	[ 0 , 100 )	[ 0 , 15 )	[ 0 , inf )	[ 2000 , 4000 )	[ 0 , 4 )	4				83.54	PV
1920	[ 10 , inf )	[ 95 , 98 )	[ 20 , inf )	[ 0 , 100 )	[ 0 , 15 )	[ 0 , inf )	[ 2000 , 4000 )	[ 4 , inf )	1				83.54	PV
1921	[ 10 , inf )	[ 95 , 98 )	[ 20 , inf )	[ 100 , 500 )	[ 0 , 15 )	[ -1 , 0 )	[ 2000 , 4000 )	[ 0 , 4 )	3				83.54	PV
1922	[ 10 , inf )	[ 95 , 98 )	[ 20 , inf )	[ 100 , 500 )	[ 0 , 15 )	[ -1 , 0 )	[ 4000 , inf )	[ 0 , 4 )	1				83.54	PV
1923	[ 10 , inf )	[ 95 , 98 )	[ 20 , inf )	[ 100 , 500 )	[ 0 , 15 )	[ 0 , inf )	[ 2000 , 4000 )	[ 0 , 4 )	8				83.54	PV
1924	[ 10 , inf )	[ 95 , 98 )	[ 20 , inf )	[ 100 , 500 )	[ 0 , 15 )	[ 0 , inf )	[ 2000 , 4000 )	[ 4 , inf )	4				83.54	PV
1925	[ 10 , inf )	[ 95 , 98 )	[ 20 , inf )	[ 100 , 500 )	[ 0 , 15 )	[ 0 , inf )	[ 4000 , inf )	[ 0 , 4 )	4				83.54	PV
1926	[ 10 , inf )	[ 95 , 98 )	[ 20 , inf )	[ 100 , 500 )	[ 15 , 45 )	[ -1 , 0 )	[ 2000 , 4000 )	[ 0 , 4 )	2				83.54	PV
1927	[ 10 , inf )	[ 95 , 98 )	[ 20 , inf )	[ 100 , 500 )	[ 15 , 45 )	[ -1 , 0 )	[ 2000 , 4000 )	[ 4 , inf )	3				83.54	PV
1928	[ 10 , inf )	[ 95 , 98 )	[ 20 , inf )	[ 100 , 500 )	[ 15 , 45 )	[ 0 , inf )	[ 2000 , 4000 )	[ 0 , 4 )	6				83.54	PV
1929	[ 10 , inf )	[ 95 , 98 )	[ 20 , inf )	[ 100 , 500 )	[ 15 , 45 )	[ 0 , inf )	[ 2000 , 4000 )	[ 4 , inf )	1				83.54	PV
1930	[ 10 , inf )	[ 95 , 98 )	[ 20 , inf )	[ 100 , 500 )	[ 15 , 45 )	[ 0 , inf )	[ 4000 , inf )	[ 0 , 4 )	1				83.54	PV
1931	[ 10 , inf )	[ 95 , 98 )	[ 20 , inf )	[ 500 , 1500 )	[ 0 , 15 )	[ -1 , 0 )	[ 2000 , 4000 )	[ 0 , 4 )	2				83.54	PV
1932	[ 10 , inf )	[ 95 , 98 )	[ 20 , inf )	[ 500 , 1500 )	[ 0 , 15 )	[ -1 , 0 )	[ 4000 , inf )	[ 0 , 4 )	1				83.54	PV
1933	[ 10 , inf )	[ 95 , 98 )	[ 20 , inf )	[ 500 , 1500 )	[ 0 , 15 )	[ 0 , inf )	[ 2000 , 4000 )	[ 4 , inf )	1				83.54	PV
1934	[ 10 , inf )	[ 95 , 98 )	[ 20 , inf )	[ 500 , 1500 )	[ 15 , 45 )	[ -1 , 0 )	[ 2000 , 4000 )	[ 0 , 4 )	3				83.54	PV
1935	[ 10 , inf )	[ 95 , 98 )	[ 20 , inf )	[ 500 , 1500 )	[ 15 , 45 )	[ -1 , 0 )	[ 4000 , inf )	[ 0 , 4 )	1				83.54	PV
1936	[ 10 , inf )	[ 95 , 98 )	[ 20 , inf )	[ 500 , 1500 )	[ 15 , 45 )	[ 0 , inf )	[ 2000 , 4000 )	[ 0 , 4 )	3				83.54	PV
1937	[ 10 , inf )	[ 95 , 98 )	[ 20 , inf )	[ 500 , 1500 )	[ 15 , 45 )	[ 0 , inf )	[ 2000 , 4000 )	[ 4 , inf )	1				83.54	PV
1938	[ 10 , inf )	[ 95 , 98 )	[ 20 , inf )	[ 500 , 1500 )	[ 15 , 45 )	[ 0 , inf )	[ 4000 , inf )	[ 0 , 4 )	1				83.54	PV
1939	[ 10 , inf )	[ 98 , 99 )	[ 0 , 20 )	[ 0 , 100 )	[ 0 , 15 )	[ -1 , 0 )	[ 0 , 2000 )	[ 4 , inf )	193	5	2.59067	35.1521	35.1521	LiDAR
1940	[ 10 , inf )	[ 98 , 99 )	[ 0 , 20 )	[ 0 , 100 )	[ 0 , 15 )	[ -1 , 0 )	[ 2000 , 4000 )	[ 0 , 4 )	123	4	3.25203	55.6344	55.6344	LiDAR
1941	[ 10 , inf )	[ 98 , 99 )	[ 0 , 20 )	[ 0 , 100 )	[ 0 , 15 )	[ -1 , 0 )	[ 2000 , 4000 )	[ 4 , inf )	588	17	2.89116	76.2691	76.2691	LiDAR
1942	[ 10 , inf )	[ 98 , 99 )	[ 0 , 20 )	[ 0 , 100 )	[ 0 , 15 )	[ -1 , 0 )	[ 4000 , inf )	[ 0 , 4 )	2				90.2668	PV
1943	[ 10 , inf )	[ 98 , 99 )	[ 0 , 20 )	[ 0 , 100 )	[ 0 , 15 )	[ -1 , 0 )	[ 4000 , inf )	[ 4 , inf )	4				90.2668	PV
1944	[ 10 , inf )	[ 98 , 99 )	[ 0 , 20 )	[ 0 , 100 )	[ 0 , 15 )	[ 0 , inf )	[ 0 , 2000 )	[ 4 , inf )	234	9	3.84615	39.1703	39.1703	LiDAR
1945	[ 10 , inf )	[ 98 , 99 )	[ 0 , 20 )	[ 0 , 100 )	[ 0 , 15 )	[ 0 , inf )	[ 2000 , 4000 )	[ 0 , 4 )	418	9	2.15311	19.6939	19.6939	LiDAR
1946	[ 10 , inf )	[ 98 , 99 )	[ 0 , 20 )	[ 0 , 100 )	[ 0 , 15 )	[ 0 , inf )	[ 2000 , 4000 )	[ 4 , inf )	497	17	3.42052	87.6286	87.6286	LiDAR
1947	[ 10 , inf )	[ 98 , 99 )	[ 0 , 20 )	[ 0 , 100 )	[ 0 , 15 )	[ 0 , inf )	[ 4000 , inf )	[ 0 , 4 )	10				90.2668	PV
1948	[ 10 , inf )	[ 98 , 99 )	[ 0 , 20 )	[ 0 , 100 )	[ 15 , 45 )	[ -1 , 0 )	[ 2000 , 4000 )	[ 0 , 4 )	7	4	57.1429	64.3347	64.3347	LiDAR
1949	[ 10 , inf )	[ 98 , 99 )	[ 0 , 20 )	[ 0 , 100 )	[ 15 , 45 )	[ -1 , 0 )	[ 2000 , 4000 )	[ 4 , inf )	13	8	61.5385	58.7387	58.7387	LiDAR
1950	[ 10 , inf )	[ 98 , 99 )	[ 0 , 20 )	[ 0 , 100 )	[ 15 , 45 )	[ -1 , 0 )	[ 4000 , inf )	[ 4 , inf )	5				90.2668	PV
1951	[ 10 , inf )	[ 98 , 99 )	[ 0 , 20 )	[ 0 , 100 )	[ 15 , 45 )	[ 0 , inf )	[ 2000 , 4000 )	[ 0 , 4 )	3				90.2668	PV
1952	[ 10 , inf )	[ 98 , 99 )	[ 0 , 20 )	[ 100 , 500 )	[ 0 , 15 )	[ -1 , 0 )	[ 0 , 2000 )	[ 4 , inf )	2				90.2668	PV
1953	[ 10 , inf )	[ 98 , 99 )	[ 0 , 20 )	[ 100 , 500 )	[ 0 , 15 )	[ -1 , 0 )	[ 2000 , 4000 )	[ 0 , 4 )	123	10	8.13008	68.3233	68.3233	LiDAR
1954	[ 10 , inf )	[ 98 , 99 )	[ 0 , 20 )	[ 100 , 500 )	[ 0 , 15 )	[ -1 , 0 )	[ 2000 , 4000 )	[ 4 , inf )	72	9	12.5	71.7867	71.7867	LiDAR
1955	[ 10 , inf )	[ 98 , 99 )	[ 0 , 20 )	[ 100 , 500 )	[ 0 , 15 )	[ -1 , 0 )	[ 4000 , inf )	[ 0 , 4 )	65	28	43.0769	109.85	109.85	LiDAR
1956	[ 10 , inf )	[ 98 , 99 )	[ 0 , 20 )	[ 100 , 500 )	[ 0 , 15 )	[ -1 , 0 )	[ 4000 , inf )	[ 4 , inf )	42	17	40.4762	89.569	89.569	LiDAR
1957	[ 10 , inf )	[ 98 , 99 )	[ 0 , 20 )	[ 100 , 500 )	[ 0 , 15 )	[ 0 , inf )	[ 2000 , 4000 )	[ 0 , 4 )	205				90.2668	PV
1958	[ 10 , inf )	[ 98 , 99 )	[ 0 , 20 )	[ 100 , 500 )	[ 0 , 15 )	[ 0 , inf )	[ 2000 , 4000 )	[ 4 , inf )	11				90.2668	PV
1959	[ 10 , inf )	[ 98 , 99 )	[ 0 , 20 )	[ 100 , 500 )	[ 0 , 15 )	[ 0 , inf )	[ 4000 , inf )	[ 0 , 4 )	16				90.2668	PV
1960	[ 10 , inf )	[ 98 , 99 )	[ 0 , 20 )	[ 100 , 500 )	[ 0 , 15 )	[ 0 , inf )	[ 4000 , inf )	[ 4 , inf )	3				90.2668	PV
1961	[ 10 , inf )	[ 98 , 99 )	[ 0 , 20 )	[ 100 , 500 )	[ 15 , 45 )	[ -1 , 0 )	[ 2000 , 4000 )	[ 0 , 4 )	70				90.2668	PV
1962	[ 10 , inf )	[ 98 , 99 )	[ 0 , 20 )	[ 100 , 500 )	[ 15 , 45 )	[ -1 , 0 )	[ 2000 , 4000 )	[ 4 , inf )	83	3	3.61446	81.4061	81.4061	LiDAR
1963	[ 10 , inf )	[ 98 , 99 )	[ 0 , 20 )	[ 100 , 500 )	[ 15 , 45 )	[ -1 , 0 )	[ 4000 , inf )	[ 0 , 4 )	46	18	39.1304	127.856	127.856	LiDAR
1964	[ 10 , inf )	[ 98 , 99 )	[ 0 , 20 )	[ 100 , 500 )	[ 15 , 45 )	[ -1 , 0 )	[ 4000 , inf )	[ 4 , inf )	111	34	30.6306	117.537	117.537	LiDAR
1965	[ 10 , inf )	[ 98 , 99 )	[ 0 , 20 )	[ 100 , 500 )	[ 15 , 45 )	[ 0 , inf )	[ 2000 , 4000 )	[ 0 , 4 )	87	2	2.29885	128.586	128.586	LiDAR
1966	[ 10 , inf )	[ 98 , 99 )	[ 0 , 20 )	[ 100 , 500 )	[ 15 , 45 )	[ 0 , inf )	[ 2000 , 4000 )	[ 4 , inf )	5				90.2668	PV
1967	[ 10 , inf )	[ 98 , 99 )	[ 0 , 20 )	[ 100 , 500 )	[ 15 , 45 )	[ 0 , inf )	[ 4000 , inf )	[ 0 , 4 )	5				90.2668	PV
1968	[ 10 , inf )	[ 98 , 99 )	[ 0 , 20 )	[ 100 , 500 )	[ 15 , 45 )	[ 0 , inf )	[ 4000 , inf )	[ 4 , inf )	17				90.2668	PV
1969	[ 10 , inf )	[ 98 , 99 )	[ 0 , 20 )	[ 500 , 1500 )	[ 0 , 15 )	[ -1 , 0 )	[ 2000 , 4000 )	[ 0 , 4 )	44	5	11.3636	59.6052	59.6052	LiDAR
1970	[ 10 , inf )	[ 98 , 99 )	[ 0 , 20 )	[ 500 , 1500 )	[ 0 , 15 )	[ -1 , 0 )	[ 2000 , 4000 )	[ 4 , inf )	81	3	3.7037	48.8159	48.8159	LiDAR
1971	[ 10 , inf )	[ 98 , 99 )	[ 0 , 20 )	[ 500 , 1500 )	[ 0 , 15 )	[ -1 , 0 )	[ 4000 , inf )	[ 0 , 4 )	1				90.2668	PV
1972	[ 10 , inf )	[ 98 , 99 )	[ 0 , 20 )	[ 500 , 1500 )	[ 0 , 15 )	[ -1 , 0 )	[ 4000 , inf )	[ 4 , inf )	3				90.2668	PV
1973	[ 10 , inf )	[ 98 , 99 )	[ 0 , 20 )	[ 500 , 1500 )	[ 0 , 15 )	[ 0 , inf )	[ 2000 , 4000 )	[ 0 , 4 )	37				90.2668	PV
1974	[ 10 , inf )	[ 98 , 99 )	[ 0 , 20 )	[ 500 , 1500 )	[ 0 , 15 )	[ 0 , inf )	[ 2000 , 4000 )	[ 4 , inf )	27				90.2668	PV
1975	[ 10 , inf )	[ 98 , 99 )	[ 0 , 20 )	[ 500 , 1500 )	[ 0 , 15 )	[ 0 , inf )	[ 4000 , inf )	[ 4 , inf )	3				90.2668	PV
1976	[ 10 , inf )	[ 98 , 99 )	[ 0 , 20 )	[ 500 , 1500 )	[ 15 , 45 )	[ -1 , 0 )	[ 2000 , 4000 )	[ 0 , 4 )	204				90.2668	PV
1977	[ 10 , inf )	[ 98 , 99 )	[ 0 , 20 )	[ 500 , 1500 )	[ 15 , 45 )	[ -1 , 0 )	[ 2000 , 4000 )	[ 4 , inf )	208	32	15.3846	85.7334	85.7334	LiDAR
1978	[ 10 , inf )	[ 98 , 99 )	[ 0 , 20 )	[ 500 , 1500 )	[ 15 , 45 )	[ -1 , 0 )	[ 4000 , inf )	[ 0 , 4 )	14	2	14.2857	110.811	110.811	LiDAR
1979	[ 10 , inf )	[ 98 , 99 )	[ 0 , 20 )	[ 500 , 1500 )	[ 15 , 45 )	[ -1 , 0 )	[ 4000 , inf )	[ 4 , inf )	12				90.2668	PV
1980	[ 10 , inf )	[ 98 , 99 )	[ 0 , 20 )	[ 500 , 1500 )	[ 15 , 45 )	[ 0 , inf )	[ 2000 , 4000 )	[ 0 , 4 )	130	4	3.07692	88.0318	88.0318	LiDAR
1981	[ 10 , inf )	[ 98 , 99 )	[ 0 , 20 )	[ 500 , 1500 )	[ 15 , 45 )	[ 0 , inf )	[ 2000 , 4000 )	[ 4 , inf )	102				90.2668	PV
1982	[ 10 , inf )	[ 98 , 99 )	[ 0 , 20 )	[ 500 , 1500 )	[ 15 , 45 )	[ 0 , inf )	[ 4000 , inf )	[ 4 , inf )	3				90.2668	PV
1983	[ 10 , inf )	[ 98 , 99 )	[ 0 , 20 )	[ 1500 , inf )	[ 0 , 15 )	[ -1 , 0 )	[ 2000 , 4000 )	[ 0 , 4 )	26	4	15.3846	92.2424	92.2424	LiDAR
1984	[ 10 , inf )	[ 98 , 99 )	[ 0 , 20 )	[ 1500 , inf )	[ 0 , 15 )	[ -1 , 0 )	[ 2000 , 4000 )	[ 4 , inf )	17				90.2668	PV
1985	[ 10 , inf )	[ 98 , 99 )	[ 0 , 20 )	[ 1500 , inf )	[ 0 , 15 )	[ 0 , inf )	[ 2000 , 4000 )	[ 0 , 4 )	2				90.2668	PV
1986	[ 10 , inf )	[ 98 , 99 )	[ 0 , 20 )	[ 1500 , inf )	[ 0 , 15 )	[ 0 , inf )	[ 2000 , 4000 )	[ 4 , inf )	5				90.2668	PV
1987	[ 10 , inf )	[ 98 , 99 )	[ 0 , 20 )	[ 1500 , inf )	[ 15 , 45 )	[ -1 , 0 )	[ 2000 , 4000 )	[ 0 , 4 )	43	4	9.30233	60.8939	60.8939	LiDAR
1988	[ 10 , inf )	[ 98 , 99 )	[ 0 , 20 )	[ 1500 , inf )	[ 15 , 45 )	[ -1 , 0 )	[ 2000 , 4000 )	[ 4 , inf )	93	3	3.22581	92.199	92.199	LiDAR
1989	[ 10 , inf )	[ 98 , 99 )	[ 0 , 20 )	[ 1500 , inf )	[ 15 , 45 )	[ 0 , inf )	[ 2000 , 4000 )	[ 4 , inf )	23				90.2668	PV
1990	[ 10 , inf )	[ 98 , 99 )	[ 20 , inf )	[ 0 , 100 )	[ 0 , 15 )	[ 0 , inf )	[ 2000 , 4000 )	[ 4 , inf )	1				90.2668	PV
1991	[ 10 , inf )	[ 98 , 99 )	[ 20 , inf )	[ 100 , 500 )	[ 0 , 15 )	[ 0 , inf )	[ 2000 , 4000 )	[ 0 , 4 )	2				90.2668	PV
1992	[ 10 , inf )	[ 99 , inf )	[ 0 , 20 )	[ 0 , 100 )	[ 0 , 15 )	[ -1 , 0 )	[ 0 , 2000 )	[ 4 , inf )	422	18	4.2654	38.3874	38.3874	LiDAR
1993	[ 10 , inf )	[ 99 , inf )	[ 0 , 20 )	[ 0 , 100 )	[ 0 , 15 )	[ -1 , 0 )	[ 2000 , 4000 )	[ 0 , 4 )	115				91.1078	PV
1994	[ 10 , inf )	[ 99 , inf )	[ 0 , 20 )	[ 0 , 100 )	[ 0 , 15 )	[ -1 , 0 )	[ 2000 , 4000 )	[ 4 , inf )	720	22	3.05556	83.2313	83.2313	LiDAR
1995	[ 10 , inf )	[ 99 , inf )	[ 0 , 20 )	[ 0 , 100 )	[ 0 , 15 )	[ -1 , 0 )	[ 4000 , inf )	[ 0 , 4 )	10				91.1078	PV
1996	[ 10 , inf )	[ 99 , inf )	[ 0 , 20 )	[ 0 , 100 )	[ 0 , 15 )	[ -1 , 0 )	[ 4000 , inf )	[ 4 , inf )	1				91.1078	PV
1997	[ 10 , inf )	[ 99 , inf )	[ 0 , 20 )	[ 0 , 100 )	[ 0 , 15 )	[ 0 , inf )	[ 0 , 2000 )	[ 4 , inf )	710	52	7.32394	59.3982	59.3982	LiDAR
1998	[ 10 , inf )	[ 99 , inf )	[ 0 , 20 )	[ 0 , 100 )	[ 0 , 15 )	[ 0 , inf )	[ 2000 , 4000 )	[ 0 , 4 )	350	8	2.28571	28.9025	28.9025	LiDAR
[truncated: 41 more rows]
