# Supplementary material for: High-fidelity national carbon mapping for resource management and REDD+
Source: Carbon Balance Manag. 2013 Jul 16;8:7. doi: 10.1186/1750-0680-8-7 (PMC3717137; doi:10.1186/1750-0680-8-7)
Supplement: Additional file 4: Dataset S2 — RandomForest data. [file 1750-0680-8-7-S4.xlsx]

## Sheet: Dataset2
Dataset 2. RandomForest Results
node	left daughter	right daughter	split var	split point	status	prediction
1	2	3	elev	400.11	-3	35.8067
2	4	5	npv	20.295	-3	31.618
3	6	7	easting	627444	-3	57.6016
4	8	9	northing	885004	-3	56.6235
5	10	11	easting	820344	-3	7.45473
6	12	13	pv	88.96	-3	38.7034
7	14	15	elev	777.875	-3	96.6652
8	16	17	season	5.5	-3	87.9549
9	18	19	pv	86.475	-3	50.722
10	20	21	slope	15.6166	-3	6.61519
11	22	23	soil	1.545	-3	59.4558
12	24	25	pv	83.4	-3	10.8494
13	26	27	slope	15.5129	-3	89.8059
14	28	29	easting	843344	-3	102.15
15	30	31	northing	897004	-3	80.3942
16	32	33	pv	83.65	-3	89.9614
17	34	35	northing	810804	-3	35.4771
18	36	37	easting	743944	-3	26.02
19	38	39	soil	4.905	-3	68.4944
20	40	41	northing	1.0228e+06	-3	5.92357
21	42	43	pv	92.695	-3	22.7892
22	44	45	pv	75.585	-3	83.131
23	46	47	northing	879154	-3	10.2843
24	48	49	npv	25.655	-3	5.76252
25	50	51	northing	970154	-3	35.7491
26	52	53	pv	91.735	-3	80.6527
27	54	55	easting	334944	-3	94.9317
28	56	57	pv	83.13	-3	89.219
29	58	59	pv	87.135	-3	109.571
30	60	61	precip	3931	-3	75.69
31	62	63	precip	2936.6	-3	109.752
32	64	65	easting	818744	-3	42.0114
33	66	67	easting	516644	-3	96.1409
34	68	69	soil	1.51	-3	69.231
35	70	71	slope	1.81925	-3	25.6577
36	72	73	season	2.05	-3	16.5657
37	74	75	aspect	-0.95115	-3	42.9799
38	76	77	elev	17.47	-3	73.1105
39	78	79	northing	912404	-3	62.021
40	80	81	season	1.05	-3	5.37588
41	82	83	slope	6.81925	-3	24.8566
42	84	85	easting	786794	-3	10.1681
43	86	87	northing	1.0213e+06	-3	100.471
44	88	89	aspect	0.3183	-3	1.78017
45	90	91	precip	2817.5	-3	88.2554
46	0	0	NA	0	-1	84.3248
47	92	93	pv	73.275	-3	5.42918
48	94	95	season	2.9	-3	12.0597
49	96	97	aspect	-0.99905	-3	2.91898
50	98	99	npv	17.925	-3	24.2733
51	100	101	pv	87.06	-3	64.668
52	102	103	aspect	0.91795	-3	53.2772
53	104	105	northing	992454	-3	89.718
54	106	107	season	2.1	-3	104.805
55	108	109	pv	91.63	-3	80.1222
56	110	111	soil	21.675	-3	40.0255
57	112	113	season	4.3	-3	93.6565
58	114	115	npv	0.015	-3	125.844
59	116	117	precip	2740	-3	107.279
60	118	119	slope	22.9336	-3	81.5396
61	120	121	aspect	-0.99795	-3	56.8985
62	122	123	soil	14.335	-3	119.052
63	124	125	precip	3924.5	-3	102.851
64	126	127	easting	699944	-3	18.9579
65	128	129	slope	6.9693	-3	76.456
66	130	131	precip	3348	-3	68.3066
67	132	133	elev	67.25	-3	106.687
68	134	135	easting	543544	-3	87.0917
69	136	137	aspect	-0.6926	-3	55.3393
70	138	139	pv	99.545	-3	29.3036
71	140	141	npv	9.035	-3	11.0744
72	142	143	npv	9.46	-3	21.054
73	144	145	slope	16.0835	-3	13.4255
74	146	147	pv	79.89	-3	60.3347
75	148	149	elev	40.675	-3	41.3718
76	150	151	northing	910754	-3	32.1326
77	152	153	northing	916604	-3	80.4851
78	154	155	slope	1.80875	-3	78.7071
79	156	157	easting	634844	-3	59.4843
80	158	159	soil	0.075	-3	26.7774
81	160	161	pv	88.58	-3	4.78933
82	162	163	slope	1.95065	-3	12.0855
83	164	165	soil	3.665	-3	61.115
84	166	167	northing	1.0325e+06	-3	9.1093
85	168	169	pv	90.465	-3	66.9449
86	170	171	easting	693694	-3	85.2531
87	172	173	easting	664144	-3	132.232
88	0	0	NA	0	-1	0.0366551
89	0	0	NA	0	-1	4.68602
90	174	175	aspect	0.99045	-3	77.6811
91	176	177	elev	33	-3	108.912
92	178	179	easting	843444	-3	2.0368
93	180	181	slope	1.71695	-3	14.9702
94	182	183	soil	0.855	-3	16.2897
95	184	185	npv	14.425	-3	10.7999
96	186	187	pv	78.44	-3	12.7505
97	188	189	pv	61.49	-3	2.81858
98	190	191	slope	14.5786	-3	28.3343
99	192	193	elev	638.5	-3	14.3154
100	194	195	easting	364194	-3	52.3582
101	196	197	precip	3442	-3	83.1328
102	198	199	easting	334344	-3	47.5297
103	200	201	soil	1.95	-3	88.9936
104	202	203	northing	903354	-3	73.1098
105	204	205	northing	1.0085e+06	-3	117.544
106	206	207	northing	998654	-3	111.708
107	208	209	pv	93.595	-3	100.158
108	210	211	pv	90.11	-3	48.1493
109	212	213	season	4.5	-3	85.5369
110	214	215	precip	2427	-3	13.9972
111	216	217	npv	1.835	-3	57.3776
112	218	219	aspect	0.0829	-3	96.0145
113	220	221	aspect	0.41535	-3	57.8947
114	222	223	easting	873644	-3	178.466
115	224	225	easting	873244	-3	122.129
116	226	227	elev	448.635	-3	114.949
117	228	229	elev	624.79	-3	104.247
118	230	231	easting	837694	-3	87.3287
119	232	233	pv	92.56	-3	68.4956
120	0	0	NA	0	-1	99.4746
121	234	235	elev	932.505	-3	55.8068
122	236	237	easting	903344	-3	121.301
123	0	0	NA	0	-1	95.4457
124	238	239	northing	901854	-3	100.504
125	0	0	NA	0	-1	136.879
126	240	241	npv	19.895	-3	11.464
127	242	243	elev	74.945	-3	37.9007
128	244	245	elev	93.36	-3	42.0149
129	246	247	northing	873754	-3	115.202
130	248	249	pv	99.76	-3	44.5343
131	250	251	easting	415844	-3	82.5027
132	252	253	pv	90.81	-3	53.4238
133	254	255	easting	856994	-3	113.426
134	0	0	NA	0	-1	115.61
135	0	0	NA	0	-1	75.6845
136	0	0	NA	0	-1	127.592
137	256	257	aspect	-0.14855	-3	46.3077
138	258	259	npv	17.275	-3	13.5988
139	260	261	npv	0.63	-3	42.3909
140	0	0	NA	0	-1	31.3535
141	262	263	precip	1961	-3	6.56798
142	264	265	pv	82.715	-3	25.757
143	266	267	slope	6.2852	-3	15.5583
144	268	269	easting	634044	-3	12.3838
145	270	271	season	4.5	-3	29.759
146	272	273	precip	2835.5	-3	22.1304
147	274	275	precip	3124	-3	68.117
148	276	277	pv	80.65	-3	24.2691
149	278	279	northing	923654	-3	50.9303
150	280	281	pv	97.665	-3	19.4069
151	282	283	easting	633744	-3	34.2957
152	284	285	easting	870394	-3	103.79
153	286	287	npv	10.33	-3	77.6541
154	288	289	pv	97.115	-3	47.4017
155	290	291	elev	61.04	-3	90.7782
156	292	293	precip	2867.5	-3	44.1069
157	294	295	elev	56.65	-3	78.8515
158	296	297	npv	30.2	-3	53.3089
159	298	299	npv	30.775	-3	20.6221
160	300	301	npv	34.095	-3	4.37705
161	302	303	easting	803594	-3	39.7453
162	304	305	pv	87.035	-3	2.6742
163	306	307	easting	327194	-3	23.4294
164	308	309	pv	86.84	-3	81.0494
165	310	311	aspect	-0.8856	-3	11.6777
166	312	313	easting	373344	-3	8.6824
167	0	0	NA	0	-1	100.252
168	314	315	precip	3424	-3	43.2198
169	0	0	NA	0	-1	138.12
170	316	317	northing	964304	-3	68.2319
171	318	319	pv	99.34	-3	122.7
172	320	321	northing	1.046e+06	-3	120.999
173	322	323	soil	0.45	-3	157.907
174	324	325	pv	89.185	-3	80.0458
175	0	0	NA	0	-1	13.8352
176	0	0	NA	0	-1	59.7798
177	326	327	slope	3.59585	-3	115.377
178	0	0	NA	0	-1	12.9456
179	328	329	npv	42.02	-3	1.52942
180	330	331	pv	75.145	-3	30.7012
181	332	333	aspect	0.9985	-3	5.53165
182	334	335	northing	987454	-3	40.0733
183	336	337	northing	1.0063e+06	-3	13.7185
184	338	339	aspect	0.34055	-3	16.6237
185	340	341	slope	26.8401	-3	8.27219
186	342	343	npv	27.145	-3	6.0976
187	0	0	NA	0	-1	46.0151
188	344	345	season	3.55	-3	1.40655
189	346	347	slope	29.1846	-3	4.50772
190	348	349	slope	14.1935	-3	22.4151
191	350	351	elev	554.56	-3	36.3564
192	352	353	easting	381244	-3	11.2568
193	354	355	slope	28.446	-3	19.5264
194	356	357	slope	20.6323	-3	49.6283
195	0	0	NA	0	-1	131.525
196	358	359	easting	349094	-3	90.0145
197	360	361	soil	3.82	-3	67.0753
198	362	363	elev	571.905	-3	76.1092
199	364	365	aspect	0.8328	-3	34.6689
200	0	0	NA	0	-1	124.634
201	366	367	slope	12.2293	-3	86.252
202	368	369	precip	4246	-3	59.5011
203	370	371	precip	3449.6	-3	76.9458
204	372	373	northing	999704	-3	128.197
205	374	375	northing	1.0211e+06	-3	96.2388
206	376	377	aspect	0.6138	-3	62.6072
207	378	379	npv	10.68	-3	118.769
208	380	381	soil	1.65	-3	86.9866
209	382	383	aspect	0.1606	-3	108.799
210	384	385	slope	17.5926	-3	64.0241
211	386	387	npv	9.975	-3	37.3544
212	388	389	aspect	0.97835	-3	88.773
213	390	391	npv	3.65	-3	57.9062
214	392	393	slope	20.856	-3	1.8983
215	394	395	northing	979904	-3	23.0714
216	396	397	easting	783794	-3	43.9639
217	398	399	elev	419.41	-3	84.2051
218	400	401	aspect	-0.95925	-3	101.828
219	402	403	npv	0.315	-3	88.3489
220	404	405	npv	3.815	-3	66.5941
221	0	0	NA	0	-1	14.3973
222	0	0	NA	0	-1	75.7315
223	0	0	NA	0	-1	199.013
224	406	407	elev	552.295	-3	113.458
225	408	409	precip	3039	-3	132.357
226	410	411	season	4.5	-3	156.642
227	412	413	slope	8.94885	-3	112.539
228	414	415	northing	898904	-3	108.587
229	416	417	elev	644.075	-3	97.6073
230	418	419	elev	932.36	-3	72.4758
231	420	421	elev	804.4	-3	90.1013
232	422	423	northing	896304	-3	74.0475
233	424	425	pv	93.15	-3	58.3833
234	426	427	soil	0.425	-3	65.9598
235	428	429	soil	5.63	-3	43.333
236	430	431	npv	7.74	-3	124.753
237	432	433	elev	1166.37	-3	116.698
238	434	435	northing	901704	-3	94.0873
239	436	437	soil	0.93	-3	117.348
240	438	439	northing	815904	-3	10.2065
241	0	0	NA	0	-1	38.8141
242	440	441	pv	80.155	-3	11.23
243	442	443	northing	866954	-3	107.245
244	444	445	easting	885794	-3	23.8879
245	446	447	northing	876504	-3	69.2055
246	448	449	npv	8.675	-3	101.349
247	450	451	elev	134.315	-3	140.93
248	452	453	elev	145.495	-3	35.8903
249	454	455	pv	99.805	-3	117.048
250	456	457	pv	93.435	-3	100.186
251	458	459	pv	92.16	-3	77.5419
252	460	461	elev	57.59	-3	40.3898
253	462	463	elev	15.405	-3	65.3406
254	464	465	pv	84.445	-3	109.475
255	466	467	elev	157.76	-3	121.164
256	468	469	pv	94.895	-3	51.0681
257	0	0	NA	0	-1	32.0267
258	470	471	pv	88.5	-3	16.5479
259	0	0	NA	0	-1	4.75153
260	472	473	slope	0.83525	-3	63.3693
261	474	475	aspect	0.097	-3	35.3981
262	476	477	slope	2.18965	-3	4.68624
263	0	0	NA	0	-1	21.622
264	478	479	elev	9.595	-3	20.5338
265	480	481	elev	17.02	-3	30.8783
266	482	483	aspect	-0.97845	-3	11.1322
267	484	485	easting	334244	-3	24.4873
268	486	487	pv	79.295	-3	10.5792
269	488	489	northing	1.0276e+06	-3	17.0074
270	490	491	npv	9.64	-3	40.2972
271	492	493	slope	20.5228	-3	11.9025
272	494	495	pv	67.095	-3	16.6762
273	0	0	NA	0	-1	46.6743
274	496	497	elev	25.17	-3	59.1775
275	498	499	elev	30.195	-3	92.4695
276	500	501	slope	2.0476	-3	15.3516
277	502	503	precip	2744.5	-3	29.457
278	504	505	pv	80.68	-3	71.9699
279	506	507	pv	81.96	-3	41.0293
280	508	509	npv	8.535	-3	15.7929
281	510	511	northing	891504	-3	26.924
282	512	513	pv	92.115	-3	36.864
283	514	515	precip	3962.5	-3	21.1419
284	516	517	pv	94.285	-3	84.8996
285	518	519	elev	53.43	-3	116.783
286	520	521	pv	90.495	-3	84.8861
287	522	523	soil	0.685	-3	74.6813
288	524	525	season	4.8	-3	39.7417
289	526	527	season	3	-3	97.8302
290	528	529	season	4.5	-3	66.5097
291	530	531	northing	909454	-3	100.601
292	532	533	season	3.5	-3	36.6532
293	534	535	slope	1.94285	-3	46.6722
294	536	537	precip	2214.4	-3	46.0292
295	538	539	easting	843444	-3	87.0895
296	540	541	elev	13.05	-3	67.4753
297	542	543	npv	34.935	-3	8.78592
298	544	545	elev	65.74	-3	27.9642
299	546	547	pv	66.665	-3	3.15995
300	548	549	easting	814044	-3	8.37287
301	550	551	easting	429994	-3	2.68
302	552	553	easting	334144	-3	33.9843
303	554	555	season	4.5	-3	84.2974
304	556	557	elev	58.13	-3	2.34652
305	558	559	slope	0.9095	-3	8.66602
306	560	561	npv	25.075	-3	66.6308
307	562	563	soil	0.555	-3	15.6987
308	564	565	elev	203.98	-3	22.6306
309	566	567	easting	712044	-3	99.6937
310	568	569	elev	117.43	-3	2.41242
311	570	571	easting	697894	-3	16.0378
312	572	573	elev	344.955	-3	21.46
313	574	575	pv	76.59	-3	7.39805
314	0	0	NA	0	-1	51.7392
315	0	0	NA	0	-1	0.62288
316	576	577	pv	96.59	-3	29.8716
317	578	579	slope	16.7013	-3	84.9102
318	580	581	easting	790994	-3	127.715
319	0	0	NA	0	-1	52.4891
320	582	583	aspect	0.6012	-3	130.009
321	0	0	NA	0	-1	101.177
322	0	0	NA	0	-1	167.698
323	0	0	NA	0	-1	144.852
324	584	585	aspect	-0.60475	-3	73.9721
325	586	587	pv	91.635	-3	95.362
326	588	589	slope	2.96445	-3	101.268
327	590	591	northing	840554	-3	125.638
328	592	593	pv	68.165	-3	1.9321
329	594	595	elev	41.65	-3	0.200577
330	0	0	NA	0	-1	10.7838
331	0	0	NA	0	-1	40.66
332	596	597	npv	24.865	-3	3.62997
333	0	0	NA	0	-1	22.6468
334	598	599	precip	3854	-3	11.7042
335	0	0	NA	0	-1	125.181
336	600	601	easting	334144	-3	13.1432
337	0	0	NA	0	-1	34.4291
338	602	603	northing	817504	-3	14.8485
339	604	605	slope	29.8035	-3	26.5274
340	606	607	pv	68.71	-3	7.90563
341	608	609	northing	874004	-3	22.9873
342	0	0	NA	0	-1	10.3528
343	610	611	precip	2743.5	-3	3.2608
344	612	613	aspect	-0.31815	-3	2.34711
345	614	615	soil	1.85	-3	0.997431
346	616	617	easting	364144	-3	4.3555
347	0	0	NA	0	-1	24.7161
348	618	619	npv	8.105	-3	22.9123
349	0	0	NA	0	-1	5.84103
350	620	621	elev	479.765	-3	45.7026
351	622	623	aspect	-0.86125	-3	30.9044
352	624	625	slope	28.1524	-3	19.0437
353	626	627	precip	4646.5	-3	8.1893
354	628	629	elev	755	-3	17.8878
355	0	0	NA	0	-1	62.1289
356	630	631	season	2.5	-3	36.987
357	632	633	easting	333844	-3	73.6468
358	634	635	slope	11.6244	-3	85.9524
359	0	0	NA	0	-1	123.866
360	0	0	NA	0	-1	24.4877
361	636	637	npv	4.725	-3	75.5928
362	638	639	precip	3410.5	-3	50.4277
363	640	641	northing	991604	-3	93.7653
364	642	643	precip	2406.5	-3	31.7904
365	644	645	npv	10.235	-3	50.9806
366	0	0	NA	0	-1	72.3807
367	646	647	npv	8.97	-3	92.4171
368	648	649	easting	483894	-3	66.4348
369	650	651	northing	838854	-3	39.9607
370	652	653	slope	12.2901	-3	82.3839
371	654	655	precip	3877	-3	70.6407
372	656	657	aspect	0.44455	-3	104.71
373	658	659	slope	14.3711	-3	133.972
374	660	661	aspect	0.9262	-3	80.8796
375	662	663	easting	303994	-3	113.305
376	664	665	easting	303794	-3	49.5419
377	666	667	pv	91.97	-3	97.448
378	668	669	pv	89.34	-3	129.627
379	670	671	precip	4183.9	-3	113.954
380	672	673	npv	17.48	-3	59.5778
381	674	675	slope	23.2169	-3	98.2504
382	676	677	npv	24.47	-3	98.9177
383	678	679	elev	593.42	-3	114.588
384	0	0	NA	0	-1	131.086
385	680	681	pv	89.28	-3	49.6537
386	682	683	slope	21.82	-3	54.4655
387	684	685	precip	3569.5	-3	11.6878
388	686	687	northing	958904	-3	85.9479
389	688	689	slope	15.953	-3	127.758
390	690	691	soil	6.22	-3	77.4216
391	692	693	aspect	0.59085	-3	31.2944
392	0	0	NA	0	-1	1.08184
393	0	0	NA	0	-1	5.98059
394	0	0	NA	0	-1	59.1371
395	694	695	npv	10.16	-3	17.9191
396	696	697	soil	25.79	-3	32.2221
397	698	699	npv	0.075	-3	59.6196
398	0	0	NA	0	-1	99.717
399	0	0	NA	0	-1	72.5712
400	700	701	soil	19.22	-3	77.7195
401	702	703	elev	560.84	-3	105.445
402	0	0	NA	0	-1	36.8592
403	704	705	npv	21.365	-3	90.0426
404	706	707	easting	719844	-3	60.2622
405	0	0	NA	0	-1	102.475
406	708	709	pv	85.405	-3	123.108
407	710	711	npv	0.065	-3	100.912
408	712	713	npv	8.315	-3	116.124
409	714	715	slope	26.6423	-3	151.296
410	716	717	soil	5.87	-3	144.918
411	0	0	NA	0	-1	183.998
412	718	719	slope	1.5212	-3	97.4848
413	720	721	soil	1.785	-3	115.826
414	722	723	easting	844544	-3	112.271
415	724	725	soil	2.31	-3	98.1391
416	726	727	northing	931354	-3	81.1372
417	728	729	npv	3.29	-3	101.366
418	730	731	elev	851.31	-3	83.106
419	732	733	npv	12.19	-3	67.4404
420	734	735	soil	11.805	-3	108.25
421	736	737	easting	873944	-3	87.3092
422	738	739	northing	867104	-3	76.9576
423	0	0	NA	0	-1	27.4861
424	0	0	NA	0	-1	22.7121
425	740	741	slope	34.5814	-3	61.1272
426	742	743	elev	832.32	-3	61.6204
427	744	745	pv	88.39	-3	70.1019
428	746	747	aspect	-0.2224	-3	38.9958
429	748	749	soil	15.92	-3	57.971
430	0	0	NA	0	-1	144.726
431	750	751	npv	24.615	-3	120.758
432	0	0	NA	0	-1	123.373
433	0	0	NA	0	-1	108.355
434	752	753	npv	15.435	-3	95.8027
435	0	0	NA	0	-1	59.7785
436	754	755	aspect	0.6912	-3	126.737
437	0	0	NA	0	-1	89.1837
438	756	757	slope	20.8911	-3	22.1957
439	758	759	northing	856604	-3	8.82318
440	760	761	precip	3512.5	-3	3.75007
441	762	763	elev	25.93	-3	23.198
442	764	765	slope	22.8944	-3	121.387
443	0	0	NA	0	-1	86.0301
444	766	767	easting	873994	-3	22.2814
445	0	0	NA	0	-1	43.9699
446	768	769	precip	3755	-3	44.9463
447	770	771	season	4.5	-3	99.5294
448	772	773	soil	21.855	-3	94.7172
449	0	0	NA	0	-1	180.925
450	0	0	NA	0	-1	106.474
451	774	775	aspect	0.8591	-3	150.327
452	776	777	northing	845304	-3	46.5438
453	778	779	pv	93.58	-3	22.1698
454	0	0	NA	0	-1	88.6735
455	780	781	soil	3.755	-3	125.155
456	0	0	NA	0	-1	38.2463
457	782	783	slope	13.9647	-3	104.457
458	784	785	northing	816454	-3	31.8159
459	786	787	pv	95.655	-3	85.0025
460	788	789	elev	28.79	-3	37.2469
461	790	791	season	3.5	-3	59.5959
462	792	793	easting	813644	-3	28.0242
463	794	795	northing	877204	-3	70.8463
464	796	797	aspect	0.5258	-3	65.3374
465	798	799	slope	9.1432	-3	110.771
466	800	801	soil	1.99	-3	103.361
467	802	803	npv	14.305	-3	134.3
468	0	0	NA	0	-1	55.4498
469	0	0	NA	0	-1	42.3046
470	804	805	easting	573844	-3	23.7379
471	806	807	npv	8.71	-3	11.7545
472	0	0	NA	0	-1	69.6953
473	0	0	NA	0	-1	57.0433
474	808	809	easting	573994	-3	29.4007
475	810	811	slope	1.1463	-3	42.8949
476	812	813	northing	818404	-3	5.86194
477	0	0	NA	0	-1	1.15913
478	814	815	soil	31.79	-3	2.73783
479	816	817	aspect	0.8764	-3	22.8666
480	818	819	easting	636494	-3	10.0014
481	820	821	npv	6.65	-3	34.3578
482	0	0	NA	0	-1	76.383
483	822	823	elev	8.82	-3	10.7561
484	824	825	slope	6.54335	-3	37.6397
485	826	827	easting	688194	-3	20.0012
486	828	829	slope	6.5688	-3	5.3564
487	830	831	northing	1.04055e+06	-3	15.1234
488	832	833	northing	1.0061e+06	-3	15.3175
489	834	835	precip	2286	-3	31.0047
490	836	837	elev	241.36	-3	65.5588
491	838	839	easting	702144	-3	23.9114
492	840	841	easting	449944	-3	7.3202
493	842	843	aspect	-0.53135	-3	23.8163
494	0	0	NA	0	-1	3.27561
495	844	845	aspect	-0.9981	-3	21.8302
496	846	847	soil	6.555	-3	15.3533
497	848	849	soil	7.725	-3	66.2667
498	0	0	NA	0	-1	31.1579
499	850	851	precip	3276.5	-3	99.5439
500	852	853	elev	36.6	-3	12.3091
501	854	855	aspect	-0.25345	-3	20.9684
502	856	857	pv	86.185	-3	23.7714
503	858	859	easting	869094	-3	38.3522
504	860	861	precip	2831	-3	37.9573
505	862	863	npv	6.61	-3	78.2686
506	864	865	pv	75.805	-3	21.2636
507	866	867	soil	13.695	-3	61.4517
508	868	869	npv	8.05	-3	22.7353
509	870	871	pv	94.885	-3	10.2869
510	872	873	elev	10.595	-3	19.7731
511	874	875	elev	9.46	-3	39.6369
512	876	877	easting	430994	-3	28.6665
513	878	879	slope	1.11405	-3	40.8982
514	880	881	elev	8.09	-3	15.0712
515	882	883	pv	99.87	-3	43.148
516	884	885	precip	2846	-3	63.9923
517	886	887	easting	387644	-3	114.325
518	888	889	easting	873544	-3	80.2277
519	890	891	pv	89.05	-3	129.227
520	892	893	soil	3.125	-3	56.0966
521	894	895	elev	97.285	-3	89.824
522	896	897	elev	80.53	-3	86.5218
523	898	899	pv	88.905	-3	65.7925
524	900	901	elev	13.8	-3	32.7444
525	902	903	easting	874044	-3	54.8559
526	0	0	NA	0	-1	11.4526
527	904	905	slope	1.65815	-3	105.683
528	906	907	aspect	0.64535	-3	91.0726
529	908	909	easting	874144	-3	45.9299
530	910	911	npv	8.035	-3	98.8597
531	912	913	easting	874394	-3	140.654
532	914	915	elev	10.655	-3	25.1069
533	916	917	slope	5.75855	-3	48.1245
534	918	919	northing	985704	-3	28.1855
535	920	921	slope	17.1566	-3	50.4695
536	922	923	precip	2064	-3	29.1002
537	924	925	aspect	0.9576	-3	52.1962
538	926	927	pv	89.41	-3	84.0556
539	928	929	elev	104.34	-3	100.43
540	0	0	NA	0	-1	2.31381
541	930	931	northing	867304	-3	75.8294
542	0	0	NA	0	-1	20.1289
543	932	933	elev	164.02	-3	4.24872
544	934	935	elev	45.49	-3	13.1458
545	936	937	northing	962154	-3	41.1891
546	938	939	soil	13.96	-3	2.20438
547	940	941	npv	35.355	-3	5.73997
548	942	943	season	4.85	-3	8.06809
549	944	945	soil	6.365	-3	27.1087
550	946	947	pv	63.025	-3	4.2967
551	948	949	northing	1.0167e+06	-3	2.27459
552	0	0	NA	0	-1	109.693
553	950	951	pv	88.83	-3	31.9743
554	952	953	pv	92.235	-3	96.5306
555	0	0	NA	0	-1	4.78155
556	954	955	npv	31.365	-3	1.65618
557	956	957	elev	69.49	-3	6.3069
558	0	0	NA	0	-1	10.6273
559	0	0	NA	0	-1	6.05093
560	958	959	npv	22.605	-3	91.3836
561	960	961	elev	15.91	-3	21.2507
562	962	963	easting	332244	-3	72.4169
563	964	965	elev	44.83	-3	10.4832
564	966	967	season	1.5	-3	15.1795
565	0	0	NA	0	-1	52.4349
566	968	969	aspect	0.979	-3	101.262
567	0	0	NA	0	-1	64.406
568	0	0	NA	0	-1	6.79637
569	970	971	elev	213.01	-3	0.951106
570	972	973	northing	1.0384e+06	-3	9.55284
571	0	0	NA	0	-1	64.6749
572	974	975	elev	171.79	-3	19.0545
573	0	0	NA	0	-1	50.3272
574	976	977	easting	513644	-3	4.98631
575	978	979	pv	89.29	-3	13.2673
576	980	981	northing	860704	-3	5.4804
577	0	0	NA	0	-1	66.4585
578	0	0	NA	0	-1	111.183
579	982	983	slope	18.9257	-3	77.6122
580	0	0	NA	0	-1	147.079
581	984	985	pv	95.345	-3	124.487
582	986	987	npv	23.95	-3	127.077
583	0	0	NA	0	-1	143.203
584	988	989	npv	22.48	-3	62.4548
585	990	991	soil	0.105	-3	79.1549
586	992	993	npv	22.15	-3	107.566
587	994	995	precip	2710.5	-3	76.3782
588	996	997	pv	87.195	-3	103.824
589	0	0	NA	0	-1	83.3791
590	998	999	slope	12.6953	-3	117.306
591	1000	1001	pv	99.4	-3	133.969
592	1002	1003	northing	963054	-3	1.57497
593	0	0	NA	0	-1	4.52124
594	0	0	NA	0	-1	0.708301
595	1004	1005	soil	17.025	-3	0.144163
596	1006	1007	aspect	0.98655	-3	5.42841
597	0	0	NA	0	-1	0.0330768
598	1008	1009	slope	5.49545	-3	4.44574
599	0	0	NA	0	-1	37.1088
600	1010	1011	elev	552.07	-3	9.82717
601	1012	1013	soil	23.065	-3	18.3542
602	0	0	NA	0	-1	56.509
603	1014	1015	elev	1584.57	-3	14.0474
604	1016	1017	soil	9.295	-3	23.7836
605	0	0	NA	0	-1	75.9164
606	1018	1019	aspect	-0.9591	-3	4.08097
607	1020	1021	soil	16.105	-3	8.94399
608	0	0	NA	0	-1	35.8901
609	1022	1023	npv	24.15	-3	20.8368
610	0	0	NA	0	-1	2.23485
611	0	0	NA	0	-1	4.28674
612	1024	1025	easting	363994	-3	2.06182
613	1026	1027	precip	4063	-3	4.46823
614	1028	1029	npv	52.675	-3	0.441536
615	1030	1031	precip	2340	-3	1.35304
616	1032	1033	npv	33.73	-3	6.86426
617	1034	1035	easting	484144	-3	3.36779
618	1036	1037	npv	3.39	-3	30.2824
619	1038	1039	precip	2794	-3	20.3228
620	1040	1041	season	3.5	-3	28.2887
621	1042	1043	northing	931204	-3	65.7957
622	1044	1045	easting	333694	-3	18.1506
623	1046	1047	pv	86.6	-3	35.6416
624	1048	1049	slope	10.5037	-3	15.2312
625	0	0	NA	0	-1	40.0124
626	1050	1051	slope	10.9069	-3	7.70273
627	0	0	NA	0	-1	23.7595
628	1052	1053	season	3.5	-3	21.6
629	1054	1055	pv	88.195	-3	11.9483
630	1056	1057	northing	1.04455e+06	-3	31.1861
631	1058	1059	soil	1.425	-3	53.2296
632	1060	1061	pv	84.17	-3	102.668
633	1062	1063	northing	1.0154e+06	-3	58.0198
634	0	0	NA	0	-1	56.8726
635	1064	1065	soil	2.6	-3	89.9178
636	0	0	NA	0	-1	46.8717
637	1066	1067	slope	18.3273	-3	82.7731
638	1068	1069	soil	1.76	-3	55.3038
639	0	0	NA	0	-1	1.66646
640	0	0	NA	0	-1	49.389
641	1070	1071	npv	11.3	-3	113.936
642	0	0	NA	0	-1	8.2577
643	1072	1073	season	0.5	-3	33.7932
644	0	0	NA	0	-1	23.5086
645	1074	1075	elev	643.805	-3	58.8298
646	0	0	NA	0	-1	105.415
647	0	0	NA	0	-1	76.1697
648	0	0	NA	0	-1	12.7177
649	1076	1077	northing	804654	-3	68.2254
650	1078	1079	npv	14.31	-3	32.4809
651	0	0	NA	0	-1	59.9067
652	1080	1081	elev	669.455	-3	75.733
653	1082	1083	soil	28.33	-3	91.8565
654	1084	1085	elev	491.2	-3	66.925
655	1086	1087	northing	963104	-3	95.4118
656	1088	1089	northing	993054	-3	114.732
657	1090	1091	northing	994454	-3	93.2561
658	1092	1093	easting	304044	-3	140.097
659	1094	1095	soil	0.705	-3	98.5879
660	1096	1097	slope	14.196	-3	92.9014
661	1098	1099	easting	303844	-3	62.8468
662	1100	1101	aspect	0.15735	-3	93.4831
663	1102	1103	slope	13.0575	-3	123.215
664	0	0	NA	0	-1	75.7768
665	1104	1105	aspect	0.1344	-3	37.617
666	0	0	NA	0	-1	112.237
667	0	0	NA	0	-1	82.6587
668	1106	1107	aspect	-0.4302	-3	84.4302
669	1108	1109	slope	19.869	-3	137.536
670	1110	1111	aspect	-0.16515	-3	109.666
671	1112	1113	elev	506.68	-3	144.629
672	1114	1115	soil	1.47	-3	72.617
673	1116	1117	elev	627.49	-3	37.0556
674	1118	1119	pv	89.895	-3	90.7414
675	1120	1121	northing	973554	-3	106.864
676	1122	1123	elev	2273.14	-3	105.302
677	1124	1125	npv	26.355	-3	52.4052
678	1126	1127	northing	1.0188e+06	-3	148.866
679	1128	1129	elev	1356.6	-3	111.161
680	0	0	NA	0	-1	85.8953
681	1130	1131	elev	1139.18	-3	39.7696
682	0	0	NA	0	-1	82.5914
683	1132	1133	aspect	-0.99855	-3	40.4025
684	0	0	NA	0	-1	17.994
685	0	0	NA	0	-1	5.38168
686	1134	1135	northing	952454	-3	91.6914
687	1136	1137	precip	3646	-3	72.2011
688	0	0	NA	0	-1	175.933
689	1138	1139	soil	0.18	-3	120.347
690	1140	1141	aspect	-0.30215	-3	101.165
691	1142	1143	northing	871654	-3	50.2863
692	1144	1145	easting	364194	-3	21.8199
693	0	0	NA	0	-1	73.9295
694	0	0	NA	0	-1	39.9142
695	1146	1147	slope	20.1171	-3	14.2533
696	0	0	NA	0	-1	87.0382
697	1148	1149	slope	17.7181	-3	24.3912
698	0	0	NA	0	-1	77.9145
699	0	0	NA	0	-1	41.3248
700	1150	1151	pv	90.925	-3	84.925
701	0	0	NA	0	-1	20.075
702	1152	1153	soil	30.535	-3	111.228
703	1154	1155	pv	93.725	-3	90.8165
704	1156	1157	easting	824044	-3	86.2282
705	1158	1159	precip	2194.5	-3	108.528
706	0	0	NA	0	-1	33.3148
707	1160	1161	soil	9.84	-3	63.8551
708	1162	1163	pv	84.475	-3	109.955
709	1164	1165	elev	532.63	-3	128.955
710	0	0	NA	0	-1	82.8058
711	1166	1167	elev	654.67	-3	101.865
712	1168	1169	northing	865154	-3	118.793
713	0	0	NA	0	-1	62.7287
714	1170	1171	northing	881454	-3	160.676
715	0	0	NA	0	-1	76.2558
716	0	0	NA	0	-1	146.517
717	0	0	NA	0	-1	140.92
718	0	0	NA	0	-1	45.2476
719	1172	1173	npv	10.28	-3	99.2261
720	1174	1175	aspect	-0.36775	-3	93.8049
721	1176	1177	slope	22.825	-3	119.436
722	1178	1179	easting	844244	-3	104.479
723	1180	1181	northing	891104	-3	116.516
724	1182	1183	soil	1.675	-3	111.053
725	1184	1185	easting	894244	-3	77.3847
726	1186	1187	pv	95.71	-3	79.4821
727	0	0	NA	0	-1	135.754
728	1188	1189	npv	3.115	-3	115.945
729	1190	1191	soil	1	-3	97.8423
730	0	0	NA	0	-1	74.1209
731	0	0	NA	0	-1	94.3374
732	1192	1193	pv	91.23	-3	71.7029
733	1194	1195	pv	94.275	-3	60.1332
734	1196	1197	pv	88.66	-3	93.0846
735	1198	1199	elev	791.17	-3	123.415
736	1200	1201	soil	28.365	-3	92.1691
737	1202	1203	easting	904044	-3	77.8103
738	1204	1205	aspect	-0.37955	-3	83.7036
739	1206	1207	elev	861.2	-3	70.2116
740	1208	1209	northing	853704	-3	62.712
741	0	0	NA	0	-1	21.5077
742	1210	1211	easting	800444	-3	71.9305
743	1212	1213	npv	33.52	-3	52.2476
744	0	0	NA	0	-1	59.3619
745	1214	1215	slope	28.6981	-3	72.4886
746	1216	1217	elev	1010.2	-3	34.1903
747	1218	1219	northing	858454	-3	50.409
748	0	0	NA	0	-1	54.5442
749	0	0	NA	0	-1	61.3979
750	1220	1221	precip	2767.6	-3	122.424
751	0	0	NA	0	-1	105.771
752	1222	1223	npv	7.265	-3	107.868
753	1224	1225	northing	901604	-3	89.3058
754	0	0	NA	0	-1	120.336
755	0	0	NA	0	-1	139.539
756	1226	1227	slope	14.5039	-3	16.6498
757	0	0	NA	0	-1	41.6064
758	1228	1229	slope	7.2396	-3	11.5142
759	1230	1231	precip	2601	-3	6.51656
760	0	0	NA	0	-1	7.79723
761	1232	1233	slope	4.4853	-3	1.91045
762	0	0	NA	0	-1	3.30832
763	1234	1235	soil	18.93	-3	31.7222
764	0	0	NA	0	-1	117.76
765	0	0	NA	0	-1	139.527
766	1236	1237	slope	4.24695	-3	27.6548
767	1238	1239	precip	2953.8	-3	14.2212
768	1240	1241	precip	2705.5	-3	38.2186
769	0	0	NA	0	-1	55.0378
770	0	0	NA	0	-1	133.714
771	0	0	NA	0	-1	79.0186
772	1242	1243	elev	214.57	-3	103.975
773	1244	1245	slope	18.2234	-3	83.7762
774	1246	1247	npv	9.11	-3	140.743
775	0	0	NA	0	-1	167.101
776	1248	1249	northing	813454	-3	62.3786
777	1250	1251	slope	0.7254	-3	36.4948
778	1252	1253	npv	9.835	-3	18.0519
779	1254	1255	soil	0.545	-3	63.3497
780	1256	1257	elev	25.53	-3	138.744
781	0	0	NA	0	-1	100.695
782	1258	1259	northing	814904	-3	106.499
783	0	0	NA	0	-1	82.8152
784	1260	1261	easting	513044	-3	23.9053
785	1262	1263	soil	11.7	-3	46.1988
786	1264	1265	soil	0.375	-3	69.5595
787	1266	1267	npv	0.36	-3	92.13
788	1268	1269	aspect	0.36155	-3	19.6903
789	1270	1271	slope	0.6885	-3	39.8073
790	1272	1273	northing	839854	-3	65.8618
791	0	0	NA	0	-1	37.6655
792	1274	1275	soil	7.18	-3	32.5408
793	0	0	NA	0	-1	12.216
794	1276	1277	soil	0.165	-3	63.9524
795	1278	1279	slope	3.66875	-3	106.006
796	1280	1281	npv	1.455	-3	88.5674
797	1282	1283	easting	822294	-3	30.4923
798	1284	1285	elev	129.995	-3	94.6772
799	1286	1287	precip	4631.6	-3	115.049
800	1288	1289	easting	892144	-3	120.229
801	1290	1291	elev	112.635	-3	94.331
802	1292	1293	npv	6.895	-3	138.763
803	1294	1295	npv	17.205	-3	116.874
804	0	0	NA	0	-1	8.70753
805	0	0	NA	0	-1	31.253
806	0	0	NA	0	-1	27.6239
807	1296	1297	precip	1264	-3	7.22041
808	0	0	NA	0	-1	44.9475
809	1298	1299	easting	574444	-3	22.7377
810	0	0	NA	0	-1	32.4065
811	1300	1301	northing	847654	-3	46.391
812	0	0	NA	0	-1	2.52646
813	0	0	NA	0	-1	6.52903
814	1302	1303	npv	7.18	-3	2.18333
815	0	0	NA	0	-1	7.03522
816	1304	1305	soil	34.785	-3	19.5134
817	1306	1307	precip	2936.5	-3	33.0787
818	1308	1309	soil	8.71	-3	8.36311
819	0	0	NA	0	-1	26.3846
820	1310	1311	pv	86.375	-3	30.9852
821	1312	1313	precip	4409	-3	43.5256
822	1314	1315	easting	635244	-3	2.53828
823	1316	1317	easting	434944	-3	12.8328
824	1318	1319	elev	217.58	-3	4.74
825	1320	1321	northing	988804	-3	42.8344
826	1322	1323	soil	8.135	-3	19.3516
827	0	0	NA	0	-1	103.144
828	1324	1325	npv	0.56	-3	3.91512
829	1326	1327	slope	6.68565	-3	9.64646
830	1328	1329	soil	12.165	-3	16.5026
831	1330	1331	aspect	-0.20765	-3	3.89563
832	1332	1333	soil	3.85	-3	10.8711
833	1334	1335	easting	676794	-3	18.1418
834	1336	1337	slope	9.4144	-3	71.9031
835	1338	1339	elev	22.345	-3	24.8699
836	0	0	NA	0	-1	150.618
837	1340	1341	pv	69.655	-3	43.1748
838	1342	1343	aspect	0.89045	-3	27.643
839	1344	1345	elev	233.36	-3	4.6312
840	0	0	NA	0	-1	23.7921
841	1346	1347	slope	17.1247	-3	6.66133
842	0	0	NA	0	-1	37.4698
843	1348	1349	soil	9.57	-3	17.9648
844	0	0	NA	0	-1	32.7508
845	1350	1351	aspect	-0.964	-3	15.0049
846	0	0	NA	0	-1	26.2737
847	1352	1353	npv	2.535	-3	9.11303
848	1354	1355	npv	17.19	-3	90.0356
849	1356	1357	pv	80.165	-3	54.1182
850	1358	1359	aspect	-0.966	-3	116.514
851	1360	1361	precip	3597	-3	76.403
852	1362	1363	npv	0.75	-3	11.0295
853	1364	1365	npv	6.375	-3	22.8409
854	1366	1367	pv	79.255	-3	16.3426
855	1368	1369	slope	2.2319	-3	26.3652
856	1370	1371	elev	35.79	-3	22.5068
857	1372	1373	aspect	0.82635	-3	44.8104
858	1374	1375	pv	84.595	-3	32.3037
859	1376	1377	precip	3142	-3	49.746
860	1378	1379	npv	11.695	-3	67.5375
861	1380	1381	soil	13.36	-3	18.2371
862	1382	1383	easting	873544	-3	61.4241
863	1384	1385	season	5.1	-3	88.0033
864	1386	1387	northing	1.02495e+06	-3	12.4356
865	1388	1389	precip	1696	-3	29.7029
866	1390	1391	elev	255.33	-3	55.8458
867	1392	1393	pv	86.345	-3	68.5328
868	1394	1395	easting	634244	-3	19.2753
869	0	0	NA	0	-1	39.1703
870	1396	1397	northing	908554	-3	17.1753
871	1398	1399	slope	0.42455	-3	6.07735
872	1400	1401	easting	424044	-3	15.3456
873	0	0	NA	0	-1	38.959
874	0	0	NA	0	-1	16.3835
875	0	0	NA	0	-1	58.2395
876	1402	1403	slope	0.7188	-3	31.1608
877	1404	1405	easting	608844	-3	13.8391
878	1406	1407	elev	12.16	-3	34.3045
879	1408	1409	pv	99.925	-3	46.9923
880	1410	1411	northing	1.0084e+06	-3	4.31009
881	1412	1413	elev	14.125	-3	20.3138
882	1414	1415	pv	98.75	-3	35.6903
883	0	0	NA	0	-1	75.4647
884	1416	1417	season	3.5	-3	86.9247
885	1418	1419	easting	801544	-3	53.4081
886	1420	1421	easting	385544	-3	146.369
887	1422	1423	soil	0.105	-3	99.6016
888	1424	1425	season	4	-3	103.812
889	1426	1427	soil	4.415	-3	69.5078
890	1428	1429	northing	892054	-3	140.388
891	1430	1431	precip	2181.5	-3	121.654
892	1432	1433	precip	3372	-3	91.3985
893	1434	1435	northing	970904	-3	52.2519
894	1436	1437	northing	1.0027e+06	-3	81.4847
895	1438	1439	easting	646794	-3	98.1888
896	1440	1441	easting	574994	-3	80.441
897	1442	1443	precip	1652	-3	92.8515
898	1444	1445	elev	37.7	-3	43.5207
899	1446	1447	pv	94.185	-3	72.749
900	1448	1449	soil	7.89	-3	18.0918
901	1450	1451	aspect	0.97885	-3	40.0707
902	1452	1453	aspect	0.109	-3	67.6832
903	1454	1455	aspect	0.50995	-3	21.8714
904	1456	1457	northing	909654	-3	118.376
905	0	0	NA	0	-1	48.5649
906	1458	1459	precip	3434	-3	104.257
907	1460	1461	pv	93.2	-3	63.3849
908	1462	1463	elev	53.99	-3	56.9813
909	1464	1465	aspect	-0.5709	-3	25.5274
910	1466	1467	pv	94.11	-3	102.884
911	1468	1469	aspect	-0.8776	-3	74.715
912	1470	1471	pv	90.92	-3	135.303
913	0	0	NA	0	-1	172.762
914	1472	1473	precip	2168.7	-3	7.83309
915	1474	1475	npv	1.045	-3	38.2111
916	1476	1477	elev	121.025	-3	52.267
917	1478	1479	northing	998854	-3	31.0021
918	1480	1481	elev	12.07	-3	20.4007
919	1482	1483	precip	4644.5	-3	36.3911
920	1484	1485	elev	64.31	-3	49.1601
921	1486	1487	precip	3777	-3	69.7772
922	1488	1489	easting	799044	-3	31.5277
923	0	0	NA	0	-1	6.76684
924	1490	1491	aspect	0.07465	-3	56.7634
925	1492	1493	slope	2.40835	-3	31.1871
926	1494	1495	slope	6.4153	-3	71.5632
927	1496	1497	slope	4.76405	-3	91.786
928	1498	1499	season	2.5	-3	77.6405
929	1500	1501	elev	229.645	-3	112.192
930	0	0	NA	0	-1	159.902
931	1502	1503	northing	995604	-3	73.6169
932	0	0	NA	0	-1	10.043
933	1504	1505	soil	0.02	-3	1.76546
934	1506	1507	precip	4775.5	-3	8.46834
935	1508	1509	soil	8.32	-3	24.6447
936	1510	1511	aspect	-0.9233	-3	16.6078
937	1512	1513	soil	3.2	-3	58.1725
938	1514	1515	slope	8.7076	-3	2.0121
939	0	0	NA	0	-1	12.3953
940	1516	1517	aspect	-0.371	-3	0.696789
941	1518	1519	easting	544094	-3	9.8662
942	1520	1521	npv	24.945	-3	9.63422
943	1522	1523	npv	26.165	-3	6.21662
944	1524	1525	aspect	0.80575	-3	57.8538
945	1526	1527	slope	0.72015	-3	5.28961
946	1528	1529	pv	53.805	-3	2.55008
947	1530	1531	precip	2075.2	-3	8.26129
948	1532	1533	npv	44.205	-3	2.12164
949	1534	1535	slope	6.38985	-3	8.88331
950	0	0	NA	0	-1	105.172
951	1536	1537	pv	93	-3	29.978
952	0	0	NA	0	-1	136.135
953	1538	1539	slope	5.1513	-3	84.6493
954	1540	1541	npv	30.535	-3	2.41252
955	1542	1543	northing	1.04545e+06	-3	0.538861
956	0	0	NA	0	-1	46.5878
957	1544	1545	npv	27.525	-3	4.06908
958	1546	1547	northing	1.04865e+06	-3	78.6508
959	0	0	NA	0	-1	125.337
960	0	0	NA	0	-1	0.546593
961	0	0	NA	0	-1	31.6027
962	0	0	NA	0	-1	35.2286
963	1548	1549	season	4.2	-3	77.7295
964	1550	1551	aspect	0.9279	-3	4.86471
965	1552	1553	elev	95.105	-3	15.7272
966	1554	1555	precip	2847.5	-3	24.6139
967	0	0	NA	0	-1	1.97131
968	1556	1557	npv	23.86	-3	108.391
969	1558	1559	soil	0.12	-3	68.2887
970	0	0	NA	0	-1	1.48986
971	0	0	NA	0	-1	0.412355
972	1560	1561	pv	73.98	-3	12.3937
973	0	0	NA	0	-1	1.7405
974	0	0	NA	0	-1	7.17689
975	1562	1563	pv	78.11	-3	20.5392
976	1564	1565	pv	55.54	-3	3.19903
977	1566	1567	aspect	-0.9991	-3	6.02375
978	1568	1569	slope	18.0119	-3	11.7679
979	1570	1571	elev	308.3	-3	20.2397
980	0	0	NA	0	-1	10.0057
981	0	0	NA	0	-1	3.21777
982	1572	1573	slope	17.3876	-3	60.052
983	1574	1575	slope	22.0342	-3	88.7869
984	1576	1577	slope	17.6876	-3	108.463
985	1578	1579	slope	24.2964	-3	140.512
986	1580	1581	easting	498844	-3	123.847
987	0	0	NA	0	-1	133.537
988	1582	1583	elev	38.08	-3	75.9589
989	1584	1585	easting	843944	-3	51.6516
990	1586	1587	northing	957354	-3	82.3897
991	1588	1589	elev	61.61	-3	69.4506
992	0	0	NA	0	-1	130.708
993	1590	1591	northing	941954	-3	94.709
994	1592	1593	precip	2153.5	-3	79.7643
995	0	0	NA	0	-1	49.2894
996	0	0	NA	0	-1	112.186
997	1594	1595	aspect	0.91805	-3	103.181
998	0	0	NA	0	-1	138.774
999	1596	1597	northing	829204	-3	109.256
1000	1598	1599	season	4.9	-3	128.071
1001	0	0	NA	0	-1	160.512
1002	1600	1601	northing	950354	-3	2.22011
1003	1602	1603	soil	13.37	-3	1.23543
1004	1604	1605	easting	843844	-3	0.123317
1005	0	0	NA	0	-1	0.310935
1006	0	0	NA	0	-1	3.84527
1007	0	0	NA	0	-1	8.59471
1008	0	0	NA	0	-1	8.17959
1009	0	0	NA	0	-1	2.9522
1010	1606	1607	aspect	-0.39585	-3	15.9337
1011	1608	1609	northing	958804	-3	8.60585
1012	1610	1611	aspect	-0.4947	-3	15.2967
1013	0	0	NA	0	-1	47.4005
1014	1612	1613	easting	604094	-3	13.2088
1015	0	0	NA	0	-1	56.8144
1016	0	0	NA	0	-1	45.539
1017	1614	1615	pv	78.32	-3	21.0641
1018	0	0	NA	0	-1	8.7999
1019	1616	1617	elev	1319.15	-3	3.8326
1020	1618	1619	npv	18.27	-3	8.62569
1021	1620	1621	easting	388494	-3	20.3501
1022	0	0	NA	0	-1	25.5842
1023	0	0	NA	0	-1	11.342
1024	1622	1623	slope	14.7797	-3	2.41753
1025	1624	1625	pv	57.815	-3	1.26984
1026	1626	1627	npv	54.42	-3	1.90459
1027	1628	1629	aspect	-0.1308	-3	7.80095
1028	1630	1631	slope	15.8177	-3	1.13302
1029	1632	1633	slope	14.4421	-3	0.320059
1030	1634	1635	npv	54.165	-3	0.569066
1031	1636	1637	soil	16.7	-3	1.58936
1032	1638	1639	elev	627.8	-3	8.66822
1033	1640	1641	northing	948204	-3	4.44018
1034	1642	1643	soil	6.335	-3	2.79358
1035	1644	1645	slope	14.0456	-3	4.8007
1036	0	0	NA	0	-1	17.3972
1037	1646	1647	precip	3581	-3	32.6252
1038	1648	1649	soil	4.735	-3	13.1811
1039	1650	1651	northing	967854	-3	21.9892
1040	1652	1653	aspect	0.5361	-3	16.1552
1041	1654	1655	aspect	0.4885	-3	42.1555
1042	0	0	NA	0	-1	22.8453
1043	1656	1657	easting	424294	-3	84.8848
1044	0	0	NA	0	-1	56.2193
1045	1658	1659	season	3.5	-3	14.9782
1046	1660	1661	soil	10.785	-3	43.3911
1047	1662	1663	easting	454194	-3	22.527
1048	0	0	NA	0	-1	23.4118
1049	1664	1665	northing	954904	-3	12.1635
1050	0	0	NA	0	-1	14.9564
1051	1666	1667	aspect	-0.64985	-3	6.95236
1052	1668	1669	slope	7.88905	-3	30.0763
1053	1670	1671	npv	19.005	-3	13.1237
1054	1672	1673	easting	303794	-3	9.98693
1055	0	0	NA	0	-1	29.6006
1056	1674	1675	northing	997204	-3	26.9704
1057	0	0	NA	0	-1	66.3175
1058	0	0	NA	0	-1	21.5018
1059	1676	1677	aspect	0.98515	-3	61.1615
1060	0	0	NA	0	-1	140.835
1061	1678	1679	northing	1.0242e+06	-3	96.3071
1062	1680	1681	precip	4196.5	-3	65.733
1063	0	0	NA	0	-1	40.6652
1064	0	0	NA	0	-1	57.3831
1065	1682	1683	npv	2.245	-3	93.1713
1066	1684	1685	soil	4.965	-3	79.1205
1067	0	0	NA	0	-1	108.342
1068	1686	1687	precip	2990	-3	57.327
1069	0	0	NA	0	-1	47.2112
1070	0	0	NA	0	-1	131.126
1071	1688	1689	npv	13.175	-3	99.6119
1072	0	0	NA	0	-1	56.1048
1073	1690	1691	soil	6.795	-3	32.2719
1074	0	0	NA	0	-1	63.5839
1075	0	0	NA	0	-1	46.9444
1076	0	0	NA	0	-1	100.767
1077	1692	1693	slope	14.6075	-3	67.1033
1078	0	0	NA	0	-1	16.0114
1079	1694	1695	pv	95.14	-3	37.9707
1080	1696	1697	easting	424094	-3	85.6479
1081	1698	1699	easting	337144	-3	69.0051
1082	1700	1701	elev	873.58	-3	94.5404
1083	0	0	NA	0	-1	65.0165
1084	0	0	NA	0	-1	118.445
1085	1702	1703	elev	500.38	-3	65.1485
1086	0	0	NA	0	-1	49.4407
1087	1704	1705	soil	1.035	-3	108.546
1088	0	0	NA	0	-1	157.244
1089	1706	1707	elev	587.81	-3	100.561
1090	0	0	NA	0	-1	69.0838
1091	1708	1709	npv	23.03	-3	97.2848
1092	1710	1711	npv	20.815	-3	156.182
1093	1712	1713	northing	1.00125e+06	-3	130.043
1094	0	0	NA	0	-1	82.1605
1095	0	0	NA	0	-1	119.122
1096	1714	1715	npv	11.525	-3	89.1824
1097	0	0	NA	0	-1	111.496
1098	0	0	NA	0	-1	69.6273
1099	0	0	NA	0	-1	58.7786
1100	0	0	NA	0	-1	80.0852
1101	0	0	NA	0	-1	120.279
1102	1716	1717	pv	94.99	-3	126.313
1103	0	0	NA	0	-1	107.729
1104	1718	1719	pv	91.255	-3	48.0394
1105	0	0	NA	0	-1	9.82389
1106	0	0	NA	0	-1	76.5203
1107	0	0	NA	0	-1	90.3626
1108	1720	1721	slope	19.7631	-3	122.391
1109	1722	1723	elev	481.19	-3	141.934
1110	1724	1725	elev	424.35	-3	118.414
1111	1726	1727	northing	1.0281e+06	-3	102.143
1112	1728	1729	npv	25.3	-3	149.734
1113	1730	1731	northing	1.00865e+06	-3	140.254
1114	1732	1733	easting	303744	-3	79.0868
1115	0	0	NA	0	-1	54.5014
1116	0	0	NA	0	-1	59.62
1117	1734	1735	aspect	0.403	-3	28.594
1118	1736	1737	precip	3393.5	-3	54.5409
1119	1738	1739	slope	21.1415	-3	98.6602
1120	1740	1741	slope	26.6574	-3	76.6579
1121	1742	1743	precip	3656.5	-3	114.695
1122	1744	1745	aspect	-0.5331	-3	112.367
1123	1746	1747	northing	972454	-3	79.6102
1124	0	0	NA	0	-1	24.8095
1125	0	0	NA	0	-1	73.1019
1126	0	0	NA	0	-1	176.453
1127	1748	1749	elev	497.525	-3	135.073
1128	1750	1751	slope	17.1502	-3	92.2342
1129	1752	1753	aspect	0.97935	-3	120.624
1130	1754	1755	npv	8.085	-3	48.1375
1131	0	0	NA	0	-1	2.11383
1132	0	0	NA	0	-1	77.4062
1133	1756	1757	soil	5.375	-3	31.1516
1134	1758	1759	northing	832654	-3	86.1861
1135	1760	1761	elev	709.26	-3	111.304
1136	1762	1763	elev	451.575	-3	78.4441
1137	1764	1765	northing	959454	-3	54.6429
1138	1766	1767	slope	19.0734	-3	130.933
1139	0	0	NA	0	-1	96.5285
1140	0	0	NA	0	-1	73.5795
1141	0	0	NA	0	-1	117.716
1142	0	0	NA	0	-1	65.4549
1143	0	0	NA	0	-1	30.0615
1144	0	0	NA	0	-1	35.0466
1145	1768	1769	elev	708.455	-3	15.2065
1146	0	0	NA	0	-1	19.0872
1147	0	0	NA	0	-1	4.58549
1148	0	0	NA	0	-1	32.9236
1149	0	0	NA	0	-1	3.06019
1150	1770	1771	npv	4.235	-3	64.1493
1151	1772	1773	slope	8.85445	-3	97.3905
1152	1774	1775	pv	96.195	-3	110.328
1153	0	0	NA	0	-1	168.399
1154	1776	1777	northing	922654	-3	100.931
1155	1778	1779	elev	600.44	-3	84.2908
1156	1780	1781	aspect	0.2214	-3	88.1601
1157	1782	1783	easting	826494	-3	63.819
1158	0	0	NA	0	-1	158.86
1159	1784	1785	easting	679044	-3	104.334
1160	0	0	NA	0	-1	76.6459
1161	1786	1787	northing	988754	-3	60.6574
1162	0	0	NA	0	-1	117.807
1163	0	0	NA	0	-1	96.8677
1164	1788	1789	aspect	0.8218	-3	120.584
1165	1790	1791	pv	86.81	-3	145.696
1166	1792	1793	pv	86.795	-3	104.781
1167	1794	1795	easting	858194	-3	95.5477
1168	1796	1797	slope	22.7886	-3	127.926
1169	1798	1799	elev	549.545	-3	101.834
1170	1800	1801	slope	19.0306	-3	169.833
1171	0	0	NA	0	-1	120.993
1172	1802	1803	northing	865304	-3	120.407
1173	1804	1805	npv	12.155	-3	90.1487
1174	1806	1807	pv	91.52	-3	112.492
1175	1808	1809	aspect	0.0052	-3	85.7961
1176	1810	1811	slope	15.3344	-3	124.652
1177	1812	1813	northing	867104	-3	98.1378
1178	1814	1815	pv	89.655	-3	108.734
1179	1816	1817	npv	13.95	-3	92.3845
1180	1818	1819	northing	870954	-3	112.841
1181	1820	1821	slope	14.4352	-3	134.255
1182	1822	1823	npv	9.305	-3	106.558
1183	1824	1825	npv	8.665	-3	140.271
1184	1826	1827	easting	891544	-3	68.281
1185	0	0	NA	0	-1	119.262
1186	1828	1829	npv	1.89	-3	83.0744
1187	1830	1831	npv	12.595	-3	66.1396
1188	1832	1833	pv	93.475	-3	110.449
1189	0	0	NA	0	-1	163.575
1190	1834	1835	northing	893854	-3	103.638
1191	1836	1837	northing	827604	-3	93.4102
1192	1838	1839	elev	1181.54	-3	73.1753
1193	0	0	NA	0	-1	55.5075
1194	0	0	NA	0	-1	52.4781
1195	0	0	NA	0	-1	70.3401
1196	0	0	NA	0	-1	64.1037
1197	1840	1841	npv	4.15	-3	96.3047
1198	1842	1843	aspect	-0.23995	-3	116.326
1199	0	0	NA	0	-1	151.771
1200	1844	1845	easting	872744	-3	93.2684
1201	0	0	NA	0	-1	45.9978
1202	1846	1847	pv	97.335	-3	73.8897
1203	0	0	NA	0	-1	108.391
1204	0	0	NA	0	-1	124.055
1205	1848	1849	easting	829744	-3	81.9492
1206	1850	1851	northing	870304	-3	60.3369
1207	1852	1853	pv	83.15	-3	80.0863
1208	1854	1855	easting	873444	-3	72.5964
1209	1856	1857	easting	874294	-3	57.152
1210	0	0	NA	0	-1	86.0585
1211	1858	1859	precip	4159.5	-3	70.3608
1212	1860	1861	npv	20.235	-3	47.3346
1213	0	0	NA	0	-1	74.3561
1214	1862	1863	precip	4106	-3	76.257
1215	0	0	NA	0	-1	59.2993
1216	1864	1865	slope	24.9281	-3	41.0766
1217	1866	1867	northing	860104	-3	27.9926
1218	0	0	NA	0	-1	44.8261
1219	0	0	NA	0	-1	59.7139
1220	0	0	NA	0	-1	124.796
1221	0	0	NA	0	-1	119.458
1222	0	0	NA	0	-1	113.622
1223	0	0	NA	0	-1	103.553
1224	1868	1869	pv	98.02	-3	85.1131
1225	0	0	NA	0	-1	103.282
1226	0	0	NA	0	-1	21.2809
1227	0	0	NA	0	-1	10.475
1228	1870	1871	npv	12.75	-3	5.87576
1229	1872	1873	npv	15.435	-3	13.9952
1230	1874	1875	northing	874454	-3	4.44667
1231	1876	1877	pv	76.795	-3	7.34452
1232	1878	1879	slope	1.06885	-3	1.47602
1233	0	0	NA	0	-1	6.25472
1234	0	0	NA	0	-1	36.9098
1235	0	0	NA	0	-1	27.8315
1236	1880	1881	soil	10.355	-3	29.3318
1237	0	0	NA	0	-1	4.17685
1238	0	0	NA	0	-1	30.4181
1239	1882	1883	northing	884154	-3	12.4216
1240	0	0	NA	0	-1	44.3572
1241	0	0	NA	0	-1	35.1494
1242	0	0	NA	0	-1	130.377
1243	1884	1885	npv	2.425	-3	92.2407
1244	1886	1887	easting	858594	-3	103.854
1245	0	0	NA	0	-1	59.6828
1246	1888	1889	soil	15.95	-3	135.852
1247	0	0	NA	0	-1	170.089
1248	1890	1891	slope	2.44815	-3	44.8208
1249	1892	1893	npv	3.65	-3	71.1575
1250	0	0	NA	0	-1	120.523
1251	1894	1895	elev	11.5	-3	34.8472
1252	1896	1897	aspect	-0.96725	-3	31.6522
1253	1898	1899	elev	206.455	-3	14.2901
1254	0	0	NA	0	-1	22.6978
1255	0	0	NA	0	-1	83.6756
1256	1900	1901	npv	3.41	-3	133.15
1257	0	0	NA	0	-1	149.932
1258	0	0	NA	0	-1	42.0527
1259	1902	1903	easting	413694	-3	107.738
1260	1904	1905	pv	86.245	-3	14.3852
1261	1906	1907	npv	5.84	-3	35.5409
1262	1908	1909	elev	63.365	-3	54.7125
1263	0	0	NA	0	-1	35.9824
1264	1910	1911	easting	513194	-3	41.9709
1265	1912	1913	northing	842454	-3	76.4566
1266	1914	1915	northing	828554	-3	130.316
1267	1916	1917	elev	94.37	-3	89.2897
1268	1918	1919	soil	17.355	-3	21.6452
1269	0	0	NA	0	-1	7.96039
1270	0	0	NA	0	-1	55.8221
1271	1920	1921	npv	7.18	-3	37.9451
1272	0	0	NA	0	-1	59.8379
1273	0	0	NA	0	-1	80.9215
1274	1922	1923	pv	95.97	-3	30.2525
1275	0	0	NA	0	-1	46.2706
1276	0	0	NA	0	-1	125.223
1277	1924	1925	easting	604144	-3	62.727
1278	1926	1927	elev	42.295	-3	93.2223
1279	0	0	NA	0	-1	135.833
1280	1928	1929	northing	856004	-3	62.6606
1281	0	0	NA	0	-1	124.837
1282	0	0	NA	0	-1	42.9416
1283	0	0	NA	0	-1	18.043
1284	1930	1931	precip	4155.5	-3	80.8157
1285	1932	1933	easting	667944	-3	99.3409
1286	1934	1935	easting	787294	-3	112.606
1287	1936	1937	elev	318.28	-3	136.946
1288	1938	1939	pv	90.2	-3	130.529
1289	1940	1941	elev	99.56	-3	106.794
1290	1942	1943	npv	2.995	-3	70.7991
1291	1944	1945	pv	88.295	-3	103.611
1292	1946	1947	aspect	-0.12035	-3	126.887
1293	1948	1949	northing	875704	-3	146.76
1294	1950	1951	pv	93.55	-3	105.405
1295	1952	1953	npv	18.235	-3	145.547
1296	0	0	NA	0	-1	6.22302
1297	0	0	NA	0	-1	9.71389
1298	1954	1955	elev	11.095	-3	21.0302
1299	0	0	NA	0	-1	32.9827
1300	0	0	NA	0	-1	42.9345
1301	0	0	NA	0	-1	49.8476
1302	1956	1957	elev	9.3	-3	1.68846
1303	0	0	NA	0	-1	5.52372
1304	1958	1959	easting	574044	-3	17.5399
1305	1960	1961	easting	414044	-3	31.2184
1306	1962	1963	npv	7.46	-3	8.85706
1307	1964	1965	northing	980104	-3	38.4613
1308	0	0	NA	0	-1	2.51097
1309	1966	1967	pv	84.79	-3	9.19913
1310	1968	1969	slope	5.75125	-3	29.8016
1311	0	0	NA	0	-1	75.4901
1312	1970	1971	aspect	-0.6917	-3	35.5223
1313	1972	1973	northing	969204	-3	76.1103
1314	1974	1975	northing	993504	-3	2.16789
1315	0	0	NA	0	-1	8.64962
1316	1976	1977	pv	82.58	-3	19.8234
1317	1978	1979	pv	75.765	-3	8.82116
1318	0	0	NA	0	-1	2.58913
1319	0	0	NA	0	-1	6.89086
1320	0	0	NA	0	-1	8.69444
1321	1980	1981	slope	8.30085	-3	45.7606
1322	1982	1983	npv	19.77	-3	26.3752
1323	1984	1985	soil	31.57	-3	9.7267
1324	0	0	NA	0	-1	41.311
1325	1986	1987	precip	1541.5	-3	3.51835
1326	0	0	NA	0	-1	56.4131
1327	1988	1989	elev	181.37	-3	9.27821
1328	1990	1991	northing	918604	-3	13.4194
1329	1992	1993	easting	482244	-3	25.3183
1330	1994	1995	pv	82.975	-3	10.9005
1331	1996	1997	northing	1.04325e+06	-3	3.03538
1332	1998	1999	elev	170.62	-3	29.9329
1333	2000	2001	precip	1493.5	-3	8.23179
1334	2002	2003	northing	1.00745e+06	-3	23.4332
1335	2004	2005	pv	73.385	-3	14.3678
1336	0	0	NA	0	-1	90.8155
1337	0	0	NA	0	-1	34.0783
1338	0	0	NA	0	-1	55.2449
1339	2006	2007	slope	15.3416	-3	22.4071
1340	0	0	NA	0	-1	102.528
1341	2008	2009	elev	262.39	-3	36.192
1342	2010	2011	npv	11.975	-3	24.5868
1343	0	0	NA	0	-1	71.9575
1344	0	0	NA	0	-1	1.39075
1345	0	0	NA	0	-1	6.25142
1346	0	0	NA	0	-1	30.0982
1347	2012	2013	elev	292.32	-3	5.68479
1348	0	0	NA	0	-1	23.4341
1349	0	0	NA	0	-1	10.6725
1350	2014	2015	season	4.5	-3	18.2192
1351	0	0	NA	0	-1	5.36188
1352	0	0	NA	0	-1	2.82948
1353	2016	2017	pv	83.65	-3	10.1603
1354	2018	2019	precip	2742.5	-3	102.503
1355	2020	2021	northing	932704	-3	66.6589
1356	0	0	NA	0	-1	98.7423
1357	2022	2023	npv	6.24	-3	52.0426
1358	2024	2025	npv	13.585	-3	102.763
1359	0	0	NA	0	-1	171.519
1360	2026	2027	pv	86.105	-3	67.5615
1361	0	0	NA	0	-1	116.19
1362	0	0	NA	0	-1	47.9906
1363	2028	2029	easting	753094	-3	9.59415
1364	0	0	NA	0	-1	34.6914
1365	2030	2031	northing	887654	-3	15.4343
1366	2032	2033	easting	749544	-3	18.7765
1367	2034	2035	soil	17.57	-3	6.60695
1368	0	0	NA	0	-1	54.314
1369	2036	2037	easting	795794	-3	23.2598
1370	2038	2039	aspect	-0.74155	-3	20.6194
1371	2040	2041	soil	9.02	-3	35.0107
1372	2042	2043	precip	2181.5	-3	39.7898
1373	0	0	NA	0	-1	95.016
1374	2044	2045	pv	82.735	-3	27.9628
1375	2046	2047	easting	868394	-3	42.6131
1376	2048	2049	npv	3.085	-3	77.2599
1377	2050	2051	elev	27.62	-3	37.8234
1378	2052	2053	easting	873744	-3	48.5009
1379	2054	2055	northing	893254	-3	97.4521
1380	2056	2057	northing	898654	-3	35.0854
1381	2058	2059	slope	15.8643	-3	12.3402
1382	2060	2061	slope	3.0729	-3	76.7078
1383	2062	2063	elev	52.1	-3	45.7931
1384	2064	2065	northing	892354	-3	79.7753
1385	2066	2067	elev	47.115	-3	114.022
1386	2068	2069	easting	783744	-3	11.5332
1387	0	0	NA	0	-1	148.708
1388	0	0	NA	0	-1	88.1541
1389	2070	2071	pv	76.225	-3	28.1945
1390	2072	2073	slope	2.847	-3	57.3957
1391	2074	2075	easting	766944	-3	28.4646
1392	2076	2077	easting	750344	-3	69.9157
1393	0	0	NA	0	-1	8.60427
1394	2078	2079	pv	96.815	-3	17.5628
1395	0	0	NA	0	-1	50.1014
1396	2080	2081	precip	3187.5	-3	25.0669
1397	0	0	NA	0	-1	3.36505
1398	0	0	NA	0	-1	14.8305
1399	2082	2083	slope	0.4521	-3	4.32671
1400	2084	2085	soil	1.24	-3	13.0476
1401	2086	2087	aspect	-0.60285	-3	18.0265
1402	2088	2089	elev	12.98	-3	13.3602
1403	2090	2091	northing	1.04395e+06	-3	34.0631
1404	2092	2093	easting	564544	-3	14.418
1405	0	0	NA	0	-1	3.99676
1406	2094	2095	season	4.5	-3	19.9236
1407	2096	2097	elev	17.21	-3	45.7247
1408	2098	2099	precip	2747.5	-3	45.2396
1409	2100	2101	easting	574244	-3	74.1601
1410	2102	2103	elev	4.095	-3	2.10277
1411	0	0	NA	0	-1	10.4906
1412	2104	2105	soil	1.935	-3	16.954
1413	2106	2107	npv	4.12	-3	30.0572
1414	2108	2109	pv	98.415	-3	41.9372
1415	0	0	NA	0	-1	25.6952
1416	2110	2111	northing	897904	-3	96.3454
1417	0	0	NA	0	-1	51.1259
1418	2112	2113	slope	21.8932	-3	32.4725
1419	2114	2115	pv	90.615	-3	86.9051
1420	0	0	NA	0	-1	106.437
1421	2116	2117	northing	910054	-3	158.656
1422	2118	2119	precip	2164	-3	134.379
1423	2120	2121	pv	95.09	-3	92.8705
1424	0	0	NA	0	-1	126.54
1425	2122	2123	northing	891254	-3	92.447
1426	2124	2125	elev	30.18	-3	63.8687
1427	0	0	NA	0	-1	125.899
1428	2126	2127	northing	889404	-3	107.767
1429	2128	2129	season	5	-3	145.713
1430	2130	2131	elev	82.765	-3	88.5437
1431	2132	2133	npv	6.655	-3	126.128
1432	2134	2135	elev	218.06	-3	77.9961
1433	0	0	NA	0	-1	107.481
1434	2136	2137	aspect	-0.1576	-3	41.2633
1435	2138	2139	slope	16.5667	-3	58.6046
1436	2140	2141	aspect	-0.95375	-3	87.1593
1437	2142	2143	slope	5.2765	-3	68.2246
1438	2144	2145	npv	10.24	-3	87.3364
1439	2146	2147	season	3.5	-3	107.669
1440	2148	2149	precip	3991.4	-3	86.7966
1441	2150	2151	soil	0.02	-3	72.0154
1442	2152	2153	easting	708894	-3	33.9131
1443	2154	2155	npv	19.54	-3	94.0826
1444	2156	2157	aspect	-0.7183	-3	25.9576
1445	2158	2159	npv	14.725	-3	46.6249
1446	2160	2161	precip	3439	-3	69.1383
1447	2162	2163	elev	37.88	-3	90.486
1448	2164	2165	elev	10.51	-3	14.3204
1449	2166	2167	precip	2475	-3	21.109
1450	2168	2169	precip	2248.5	-3	30.7042
1451	2170	2171	pv	89.1	-3	64.4235
1452	2172	2173	slope	1.30285	-3	51.896
1453	2174	2175	slope	1.48415	-3	87.4171
1454	2176	2177	aspect	-0.16035	-3	12.0034
1455	0	0	NA	0	-1	81.079
1456	0	0	NA	0	-1	133.892
1457	0	0	NA	0	-1	98.9802
1458	2178	2179	elev	20.07	-3	107.189
1459	0	0	NA	0	-1	45.6241
1460	2180	2181	aspect	0.9577	-3	53.4669
1461	0	0	NA	0	-1	103.057
1462	2182	2183	soil	5.18	-3	65.454
1463	2184	2185	npv	5.505	-3	31.5632
1464	2186	2187	slope	4.78255	-3	41.7173
1465	2188	2189	soil	12.63	-3	11.6504
1466	2190	2191	slope	24.6227	-3	99.4778
1467	2192	2193	easting	814044	-3	151.705
1468	0	0	NA	0	-1	121.722
1469	2194	2195	elev	81.43	-3	61.6575
1470	0	0	NA	0	-1	138.162
1471	0	0	NA	0	-1	121.008
1472	2196	2197	northing	1.0516e+06	-3	13.0691
1473	2198	2199	aspect	0.6924	-3	6.29308
1474	2200	2201	slope	1.61755	-3	66.3168
1475	2202	2203	soil	5.335	-3	33.2736
1476	2204	2205	pv	89.155	-3	46.3034
1477	2206	2207	northing	981504	-3	73.6919
1478	2208	2209	northing	959104	-3	17.272
1479	2210	2211	northing	1.01915e+06	-3	44.7321
1480	2212	2213	npv	6	-3	11.0105
1481	2214	2215	npv	0.69	-3	32.5527
1482	2216	2217	elev	141.73	-3	31.8637
1483	2218	2219	npv	4.345	-3	69.0893
1484	2220	2221	pv	92.185	-3	36.4983
1485	2222	2223	northing	976404	-3	54.5902
1486	2224	2225	pv	89.985	-3	53.6794
1487	2226	2227	aspect	-0.8468	-3	88.0702
1488	2228	2229	npv	10.795	-3	43.035
1489	2230	2231	northing	939554	-3	29.1052
1490	2232	2233	precip	2934	-3	44.0906
1491	2234	2235	slope	3.15435	-3	64.3318
1492	2236	2237	northing	1.04275e+06	-3	17.9801
1493	2238	2239	easting	814444	-3	47.996
1494	2240	2241	easting	719694	-3	56.5089
1495	2242	2243	elev	104.12	-3	78.0021
1496	2244	2245	pv	95.94	-3	70.1619
1497	2246	2247	northing	1.0216e+06	-3	96.1243
1498	2248	2249	easting	874244	-3	97.8613
1499	2250	2251	npv	11.325	-3	68.4492
1500	2252	2253	slope	6.23245	-3	121.226
1501	2254	2255	aspect	-0.7367	-3	74.5507
1502	2256	2257	aspect	0.83745	-3	75.919
1503	0	0	NA	0	-1	54.0497
1504	0	0	NA	0	-1	2.84752
1505	0	0	NA	0	-1	0.322715
1506	2258	2259	slope	0.2417	-3	5.34664
1507	2260	2261	elev	18.46	-3	31.6581
1508	2262	2263	northing	1.00015e+06	-3	30.4553
1509	2264	2265	pv	67.99	-3	7.21308
1510	0	0	NA	0	-1	62.6958
1511	2266	2267	aspect	-0.5508	-3	12.6575
1512	2268	2269	pv	91.995	-3	81.0515
1513	2270	2271	season	0.5	-3	32.6536
1514	2272	2273	npv	60.215	-3	2.20404
1515	2274	2275	soil	7.96	-3	0.932438
1516	0	0	NA	0	-1	2.41574
1517	2276	2277	soil	0.695	-3	0.481921
1518	2278	2279	soil	1.665	-3	8.56568
1519	0	0	NA	0	-1	22.8714
1520	2280	2281	precip	2381.5	-3	12.7116
1521	2282	2283	soil	2.49	-3	8.31357
1522	2284	2285	soil	3.35	-3	8.05297
1523	2286	2287	soil	7.98	-3	5.16397
1524	2288	2289	elev	28.96	-3	63.8474
1525	0	0	NA	0	-1	37.4755
1526	0	0	NA	0	-1	19.5497
1527	2290	2291	pv	67.28	-3	4.30615
1528	2292	2293	elev	77.81	-3	1.59499
1529	2294	2295	aspect	-0.99965	-3	3.70984
1530	2296	2297	elev	50.09	-3	22.3597
1531	2298	2299	precip	3851.5	-3	7.5811
1532	2300	2301	npv	44.175	-3	3.6777
1533	2302	2303	npv	57.17	-3	1.42228
1534	2304	2305	npv	45.87	-3	5.03382
1535	2306	2307	aspect	-0.9883	-3	18.6033
1536	2308	2309	season	3.5	-3	21.5089
1537	2310	2311	slope	5.8576	-3	47.3867
1538	2312	2313	precip	3501.5	-3	80.1385
1539	0	0	NA	0	-1	102.692
1540	2314	2315	aspect	0.93555	-3	2.165
1541	0	0	NA	0	-1	7.52805
1542	2316	2317	slope	0.5296	-3	0.407407
1543	2318	2319	easting	334044	-3	1.37141
1544	0	0	NA	0	-1	14.8203
1545	2320	2321	precip	3253.5	-3	2.72517
1546	2322	2323	aspect	0.44965	-3	71.4625
1547	0	0	NA	0	-1	100.216
1548	2324	2325	easting	333994	-3	83.1799
1549	0	0	NA	0	-1	45.027
1550	2326	2327	precip	2779.3	-3	2.25426
1551	2328	2329	pv	76.925	-3	14.4363
1552	2330	2331	aspect	0.87075	-3	21.2934
1553	2332	2333	pv	74.965	-3	7.37776
1554	0	0	NA	0	-1	50.3292
1555	2334	2335	soil	1.155	-3	20.328
1556	2336	2337	elev	242.315	-3	118.04
1557	2338	2339	npv	31.89	-3	82.3398
1558	0	0	NA	0	-1	95.293
1559	0	0	NA	0	-1	41.2843
1560	2340	2341	soil	8.25	-3	7.10058
1561	0	0	NA	0	-1	36.2127
1562	2342	2343	easting	364194	-3	8.34296
1563	2344	2345	precip	3222	-3	23.9541
1564	2346	2347	northing	925104	-3	0.72513
1565	2348	2349	northing	919354	-3	4.05665
1566	0	0	NA	0	-1	19.2593
1567	2350	2351	slope	18.3096	-3	5.71233
1568	2352	2353	easting	384194	-3	4.99401
1569	2354	2355	aspect	-0.5176	-3	16.8803
1570	2356	2357	slope	24.5108	-3	16.482
1571	0	0	NA	0	-1	31.5125
1572	0	0	NA	0	-1	78.8986
1573	0	0	NA	0	-1	45.9169
1574	0	0	NA	0	-1	126.509
1575	2358	2359	slope	25.8436	-3	74.6412
1576	0	0	NA	0	-1	148.596
1577	0	0	NA	0	-1	100.437
1578	0	0	NA	0	-1	166.72
1579	0	0	NA	0	-1	135.27
1580	0	0	NA	0	-1	119.499
1581	0	0	NA	0	-1	124.717
1582	0	0	NA	0	-1	86.0496
1583	2360	2361	easting	857594	-3	74.5173
1584	0	0	NA	0	-1	61.4769
1585	0	0	NA	0	-1	41.8263
1586	2362	2363	npv	22.68	-3	86.6609
1587	2364	2365	elev	61.16	-3	65.3047
1588	2366	2367	npv	20.97	-3	64.8003
1589	0	0	NA	0	-1	88.0519
1590	2368	2369	elev	63.275	-3	86.9308
1591	0	0	NA	0	-1	110.265
1592	0	0	NA	0	-1	84.5892
1593	0	0	NA	0	-1	74.9394
1594	2370	2371	slope	0.88765	-3	102.555
1595	0	0	NA	0	-1	106.622
1596	0	0	NA	0	-1	96.4458
1597	0	0	NA	0	-1	122.066
1598	2372	2373	npv	24.345	-3	130.971
1599	0	0	NA	0	-1	104.866
1600	2374	2375	aspect	-0.39375	-3	1.50373
1601	0	0	NA	0	-1	5.08563
1602	2376	2377	easting	843544	-3	0.923032
1603	0	0	NA	0	-1	3.89081
1604	2378	2379	season	5	-3	0.100599
1605	0	0	NA	0	-1	0.191471
1606	2380	2381	elev	497.47	-3	20.4804
1607	0	0	NA	0	-1	3.80929
1608	2382	2383	aspect	-0.5868	-3	4.79331
1609	2384	2385	pv	81.19	-3	12.2822
1610	2386	2387	northing	953004	-3	18.0544
1611	2388	2389	aspect	0.58725	-3	7.5752
1612	2390	2391	pv	79.37	-3	12.2331
1613	2392	2393	soil	22.205	-3	24.6735
1614	2394	2395	northing	877504	-3	10.2279
1615	2396	2397	pv	80.915	-3	31.9004
1616	2398	2399	soil	12.165	-3	4.20951
1617	2400	2401	easting	333644	-3	0.628929
1618	2402	2403	northing	932754	-3	6.34633
1619	2404	2405	npv	19.065	-3	9.44798
1620	0	0	NA	0	-1	60.1658
1621	0	0	NA	0	-1	12.3869
1622	2406	2407	slope	3.8307	-3	2.24929
1623	0	0	NA	0	-1	8.86687
1624	2408	2409	elev	679.36	-3	0.871639
1625	2410	2411	pv	59.06	-3	2.27862
1626	2412	2413	slope	12.9537	-3	1.19729
1627	0	0	NA	0	-1	5.79479
1628	0	0	NA	0	-1	17.4624
1629	2414	2415	easting	364144	-3	1.35999
1630	2416	2417	precip	3120	-3	0.931038
1631	0	0	NA	0	-1	6.18247
1632	2418	2419	elev	1048.53	-3	0.212825
1633	2420	2421	npv	72.055	-3	1.20474
1634	2422	2423	aspect	0.4689	-3	0.92525
1635	2424	2425	slope	3.7251	-3	0.177262
1636	2426	2427	pv	51.66	-3	1.65468
1637	2428	2429	northing	946754	-3	0.413667
1638	2430	2431	aspect	-0.57805	-3	17.0532
1639	2432	2433	precip	3588.5	-3	6.89675
1640	0	0	NA	0	-1	0.541654
1641	2434	2435	aspect	0.21865	-3	4.63191
1642	2436	2437	npv	33.49	-3	2.62492
1643	2438	2439	slope	9.59075	-3	4.15407
1644	2440	2441	elev	416.28	-3	3.99549
1645	2442	2443	pv	68.095	-3	6.18968
1646	2444	2445	precip	3197	-3	28.9357
1647	2446	2447	slope	12.8286	-3	39.0818
1648	0	0	NA	0	-1	3.93322
1649	2448	2449	pv	88.38	-3	16.8803
1650	2450	2451	northing	964304	-3	23.2349
1651	2452	2453	soil	10.49	-3	10.7785
1652	2454	2455	aspect	0.2373	-3	12.4876
1653	0	0	NA	0	-1	41.8285
1654	0	0	NA	0	-1	53.2347
1655	0	0	NA	0	-1	14.4574
1656	0	0	NA	0	-1	66.4722
1657	0	0	NA	0	-1	107.901
1658	0	0	NA	0	-1	5.62117
1659	2456	2457	pv	84.6	-3	15.8288
1660	2458	2459	slope	15.1464	-3	33.7807
1661	2460	2461	soil	14.89	-3	54.9236
1662	2462	2463	precip	4037	-3	18.1413
1663	0	0	NA	0	-1	32.395
1664	0	0	NA	0	-1	8.81154
1665	0	0	NA	0	-1	14.1747
1666	2464	2465	aspect	-0.74445	-3	11.288
1667	2466	2467	easting	454144	-3	5.82132
1668	0	0	NA	0	-1	47.0292
1669	2468	2469	aspect	-0.80095	-3	24.4253
1670	0	0	NA	0	-1	30.6055
1671	2470	2471	slope	9.1156	-3	10.6264
1672	0	0	NA	0	-1	0.883465
1673	2472	2473	northing	966004	-3	12.5879
1674	2474	2475	slope	17.279	-3	20.9154
1675	2476	2477	slope	11.7492	-3	30.3763
1676	2478	2479	northing	999904	-3	67.6998
1677	0	0	NA	0	-1	15.3936
1678	0	0	NA	0	-1	107.678
1679	0	0	NA	0	-1	90.6216
1680	2480	2481	slope	29.6539	-3	68.6208
1681	0	0	NA	0	-1	55.626
1682	0	0	NA	0	-1	53.733
1683	2482	2483	elev	457.8	-3	97.5533
1684	0	0	NA	0	-1	70.7596
1685	0	0	NA	0	-1	82.4649
1686	0	0	NA	0	-1	56.9665
1687	0	0	NA	0	-1	57.6875
1688	0	0	NA	0	-1	76.169
1689	0	0	NA	0	-1	104.301
1690	2484	2485	slope	13.2708	-3	26.4143
1691	2486	2487	season	3.5	-3	41.5751
1692	2488	2489	northing	807154	-3	70.075
1693	2490	2491	soil	4.58	-3	57.7638
1694	0	0	NA	0	-1	41.9925
1695	0	0	NA	0	-1	33.949
1696	0	0	NA	0	-1	57.5928
1697	2492	2493	npv	26.965	-3	95.6675
1698	2494	2495	northing	981454	-3	77.0458
1699	2496	2497	aspect	0.09065	-3	54.5318
1700	2498	2499	aspect	0.94245	-3	79.6723
1701	2500	2501	npv	0.825	-3	124.277
1702	0	0	NA	0	-1	10.8201
1703	2502	2503	season	2.35	-3	67.0888
1704	0	0	NA	0	-1	103.409
1705	0	0	NA	0	-1	115.396
1706	0	0	NA	0	-1	35.6369
1707	0	0	NA	0	-1	113.545
1708	0	0	NA	0	-1	95.4772
1709	0	0	NA	0	-1	106.323
1710	2504	2505	npv	13.76	-3	167.57
1711	2506	2507	elev	1892.02	-3	135.032
1712	2508	2509	pv	94.855	-3	155.735
1713	2510	2511	easting	304244	-3	118.365
1714	0	0	NA	0	-1	104.111
1715	2512	2513	soil	0.03	-3	85.4503
1716	2514	2515	npv	11.785	-3	129.048
1717	0	0	NA	0	-1	101.694
1718	0	0	NA	0	-1	37.3775
1719	0	0	NA	0	-1	58.7012
1720	2516	2517	pv	90.71	-3	126.219
1721	0	0	NA	0	-1	108.992
1722	0	0	NA	0	-1	117.102
1723	2518	2519	soil	2.815	-3	146.709
1724	0	0	NA	0	-1	36.0027
1725	2520	2521	npv	10.93	-3	120.376
1726	2522	2523	aspect	0.87715	-3	113.993
1727	2524	2525	elev	746.07	-3	84.3684
1728	0	0	NA	0	-1	163.14
1729	0	0	NA	0	-1	143.03
1730	0	0	NA	0	-1	141.819
1731	2526	2527	slope	30.677	-3	139.993
1732	0	0	NA	0	-1	112.316
1733	2528	2529	northing	1.02555e+06	-3	76.5307
1734	2530	2531	easting	304244	-3	25.4285
1735	0	0	NA	0	-1	50.7524
1736	2532	2533	northing	996104	-3	54.1992
1737	0	0	NA	0	-1	56.5906
1738	2534	2535	aspect	0.1934	-3	112.063
1739	2536	2537	pv	92.015	-3	76.3225
1740	0	0	NA	0	-1	109.992
1741	0	0	NA	0	-1	51.6573
1742	2538	2539	season	3.75	-3	116.506
1743	0	0	NA	0	-1	67.6106
1744	2540	2541	easting	334144	-3	107.625
1745	2542	2543	pv	96.955	-3	128.701
1746	0	0	NA	0	-1	48.3454
1747	2544	2545	precip	3512	-3	86.5579
1748	0	0	NA	0	-1	110.159
1749	0	0	NA	0	-1	147.53
1750	2546	2547	soil	0.075	-3	110.381
1751	2548	2549	npv	27.965	-3	86.7111
1752	2550	2551	aspect	0.91625	-3	114.336
1753	2552	2553	northing	1.0091e+06	-3	141.282
1754	2554	2555	soil	13.545	-3	44.1667
1755	0	0	NA	0	-1	62.0356
1756	0	0	NA	0	-1	6.01184
1757	2556	2557	pv	91.355	-3	39.5315
1758	2558	2559	season	3.9	-3	89.9161
1759	2560	2561	easting	393994	-3	54.4814
1760	2562	2563	npv	30.955	-3	116.613
1761	0	0	NA	0	-1	31.6646
1762	0	0	NA	0	-1	144.122
1763	2564	2565	npv	22.58	-3	73.7528
1764	0	0	NA	0	-1	17.4914
1765	2566	2567	slope	23.7281	-3	63.2163
1766	0	0	NA	0	-1	103.459
1767	2568	2569	elev	529.96	-3	138.782
1768	0	0	NA	0	-1	3.80738
1769	0	0	NA	0	-1	17.4863
1770	0	0	NA	0	-1	121.439
1771	2570	2571	soil	12.735	-3	56.9881
1772	0	0	NA	0	-1	69.7985
1773	2572	2573	precip	3358.5	-3	107.424
1774	2574	2575	soil	17.075	-3	106.779
1775	2576	2577	aspect	-0.52605	-3	126.374
1776	2578	2579	northing	848054	-3	108.195
1777	0	0	NA	0	-1	71.8752
1778	2580	2581	elev	571.56	-3	71.3337
1779	2582	2583	elev	609.67	-3	88.7976
1780	2584	2585	pv	87.035	-3	71.7513
1781	2586	2587	easting	696294	-3	91.3742
1782	0	0	NA	0	-1	40.9747
1783	2588	2589	northing	840504	-3	73.6094
1784	0	0	NA	0	-1	73.8031
1785	2590	2591	pv	93.675	-3	112.368
1786	2592	2593	easting	744994	-3	66.6865
1787	0	0	NA	0	-1	48.5992
1788	2594	2595	northing	838804	-3	117.723
1789	0	0	NA	0	-1	152.055
1790	0	0	NA	0	-1	149.42
1791	0	0	NA	0	-1	141.972
1792	2596	2597	elev	568.48	-3	106.725
1793	0	0	NA	0	-1	94.09
1794	0	0	NA	0	-1	92.2224
1795	0	0	NA	0	-1	97.2103
1796	2598	2599	slope	15.0716	-3	118.59
1797	0	0	NA	0	-1	148.931
1798	0	0	NA	0	-1	86.4322
1799	0	0	NA	0	-1	122.369
1800	2600	2601	northing	871654	-3	154.028
1801	2602	2603	slope	24.4018	-3	183.381
1802	2604	2605	slope	6.9448	-3	108.942
1803	0	0	NA	0	-1	160.531
1804	0	0	NA	0	-1	75.7897
1805	2606	2607	aspect	0.0315	-3	94.6359
1806	0	0	NA	0	-1	104.852
1807	0	0	NA	0	-1	120.133
1808	0	0	NA	0	-1	73.9785
1809	2608	2609	pv	98.175	-3	90.5232
1810	2610	2611	season	4.5	-3	119.719
1811	2612	2613	northing	846654	-3	130.462
1812	2614	2615	easting	873944	-3	103.893
1813	2616	2617	slope	26.097	-3	86.6276
1814	2618	2619	pv	87.93	-3	124.621
1815	2620	2621	npv	20.4	-3	101.435
1816	2622	2623	aspect	0.81365	-3	89.3886
1817	0	0	NA	0	-1	108.363
1818	2624	2625	aspect	0.62595	-3	129.682
1819	2626	2627	elev	461.73	-3	107.16
1820	2628	2629	northing	893154	-3	107.284
1821	2630	2631	pv	90.55	-3	143.775
1822	0	0	NA	0	-1	75.4268
1823	2632	2633	easting	896144	-3	109.152
1824	0	0	NA	0	-1	148.042
1825	0	0	NA	0	-1	132.5
1826	0	0	NA	0	-1	52.8893
1827	2634	2635	easting	891744	-3	71.5213
1828	0	0	NA	0	-1	113.309
1829	2636	2637	pv	95.31	-3	80.5548
1830	0	0	NA	0	-1	79.7817
1831	0	0	NA	0	-1	47.9501
1832	2638	2639	elev	649.625	-3	119.75
1833	0	0	NA	0	-1	71.3827
1834	2640	2641	elev	692.905	-3	92.2271
1835	2642	2643	soil	0.585	-3	114.204
1836	2644	2645	elev	694.31	-3	128.84
1837	2646	2647	npv	6.32	-3	88.0057
1838	0	0	NA	0	-1	87.0003
1839	2648	2649	aspect	0.68815	-3	71.7928
1840	0	0	NA	0	-1	119.004
1841	2650	2651	aspect	-0.51685	-3	89.8191
1842	2652	2653	northing	881504	-3	122.049
1843	0	0	NA	0	-1	99.1595
1844	2654	2655	npv	2.28	-3	87.0085
1845	2656	2657	northing	856154	-3	100.154
1846	2658	2659	pv	92.99	-3	69.4324
1847	2660	2661	npv	11.505	-3	85.2358
1848	0	0	NA	0	-1	98.798
1849	2662	2663	northing	855104	-3	79.4218
1850	2664	2665	easting	872444	-3	53.0722
1851	0	0	NA	0	-1	74.8662
1852	0	0	NA	0	-1	61.146
1853	2666	2667	easting	863744	-3	83.8743
1854	0	0	NA	0	-1	105.04
1855	2668	2669	elev	805.15	-3	68.5409
1856	2670	2671	northing	866604	-3	54.074
1857	0	0	NA	0	-1	78.698
1858	0	0	NA	0	-1	77.684
1859	2672	2673	npv	21.53	-3	66.6991
1860	0	0	NA	0	-1	43.0126
1861	0	0	NA	0	-1	50.7922
1862	2674	2675	aspect	0.0511	-3	70.9179
1863	2676	2677	northing	848104	-3	81.5961
1864	0	0	NA	0	-1	34.9447
1865	0	0	NA	0	-1	48.7416
1866	2678	2679	soil	0.135	-3	25.1927
1867	0	0	NA	0	-1	53.1922
1868	2680	2681	season	2.5	-3	83.971
1869	0	0	NA	0	-1	89.6813
1870	0	0	NA	0	-1	10.6794
1871	2682	2683	northing	836304	-3	1.87269
1872	2684	2685	slope	10.4159	-3	16.8689
1873	2686	2687	soil	4.795	-3	7.88842
1874	2688	2689	slope	10.16	-3	4.98232
1875	0	0	NA	0	-1	1.76838
1876	2690	2691	northing	861704	-3	4.48799
1877	2692	2693	slope	19.1634	-3	10.6091
1878	2694	2695	npv	5.425	-3	1.1686
1879	0	0	NA	0	-1	1.93717
1880	0	0	NA	0	-1	63.1073
1881	2696	2697	northing	849954	-3	26.7337
1882	0	0	NA	0	-1	8.72457
1883	0	0	NA	0	-1	15.3792
1884	0	0	NA	0	-1	117.085
1885	2698	2699	northing	853304	-3	85.1423
1886	0	0	NA	0	-1	100.533
1887	0	0	NA	0	-1	120.457
1888	0	0	NA	0	-1	129.626
1889	0	0	NA	0	-1	137.097
1890	2700	2701	elev	15.89	-3	62.6869
1891	0	0	NA	0	-1	23.3814
1892	2702	2703	elev	55.035	-3	77.5074
1893	2704	2705	elev	108.875	-3	60.0452
1894	2706	2707	npv	11.07	-3	20.0948
1895	2708	2709	aspect	-0.9644	-3	40.4292
1896	0	0	NA	0	-1	20.2008
1897	2710	2711	npv	6.84	-3	36.7417
1898	2712	2713	easting	454144	-3	19.1428
1899	2714	2715	slope	14.4828	-3	12.8073
1900	0	0	NA	0	-1	161.108
1901	0	0	NA	0	-1	127.559
1902	0	0	NA	0	-1	74.0585
1903	2716	2717	easting	415044	-3	109.086
1904	0	0	NA	0	-1	20.9955
1905	2718	2719	northing	801704	-3	8.87662
1906	2720	2721	precip	4781.5	-3	41.4887
1907	0	0	NA	0	-1	14.7236
1908	0	0	NA	0	-1	36.0558
1909	0	0	NA	0	-1	58.4439
1910	0	0	NA	0	-1	14.7572
1911	2722	2723	elev	264.85	-3	47.4136
1912	2724	2725	precip	3394	-3	77.6253
1913	0	0	NA	0	-1	21.5299
1914	2726	2727	elev	204.095	-3	133.856
1915	0	0	NA	0	-1	101.994
1916	2728	2729	pv	98.01	-3	70.3328
1917	2730	2731	slope	25.1471	-3	92.1784
1918	0	0	NA	0	-1	20.234
1919	0	0	NA	0	-1	28.7012
1920	2732	2733	precip	3287.5	-3	32.8083
1921	2734	2735	aspect	0.5976	-3	49.7992
1922	0	0	NA	0	-1	26.0962
1923	0	0	NA	0	-1	34.4088
1924	0	0	NA	0	-1	112.895
1925	2736	2737	aspect	0.99835	-3	60.6366
1926	2738	2739	npv	5.95	-3	96.397
1927	0	0	NA	0	-1	74.1741
1928	0	0	NA	0	-1	71.4188
1929	0	0	NA	0	-1	50.9831
1930	2740	2741	northing	854354	-3	67.1894
1931	2742	2743	slope	4.09435	-3	116.244
1932	0	0	NA	0	-1	43.2503
1933	2744	2745	slope	9.0253	-3	101.519
1934	2746	2747	slope	17.6529	-3	98.3576
1935	2748	2749	northing	873204	-3	114.21
1936	2750	2751	pv	85.025	-3	127.079
1937	2752	2753	northing	844554	-3	171.481
1938	2754	2755	slope	3.61555	-3	123.263
1939	2756	2757	npv	11.995	-3	154.403
1940	0	0	NA	0	-1	38.6549
1941	2758	2759	aspect	0.9987	-3	113.284
1942	2760	2761	elev	85.31	-3	119.605
1943	2762	2763	northing	882354	-3	57.4883
1944	2764	2765	elev	157.43	-3	108.401
1945	2766	2767	northing	869404	-3	94.7984
1946	2768	2769	season	3.5	-3	104.32
1947	2770	2771	season	3.5	-3	134.109
1948	2772	2773	northing	849904	-3	167.256
1949	2774	2775	npv	12.045	-3	134.86
1950	2776	2777	easting	900194	-3	114.778
1951	2778	2779	pv	93.925	-3	74.6087
1952	2780	2781	aspect	0.91085	-3	132.319
1953	0	0	NA	0	-1	164.066
1954	0	0	NA	0	-1	13.4804
1955	0	0	NA	0	-1	22.5402
1956	2782	2783	aspect	0.09385	-3	1.3905
1957	0	0	NA	0	-1	5.4129
1958	2784	2785	aspect	0.46585	-3	23.844
1959	2786	2787	slope	6.3796	-3	11.9285
1960	2788	2789	soil	35.155	-3	53.1857
1961	2790	2791	npv	3.87	-3	21.3331
1962	0	0	NA	0	-1	13.6052
1963	2792	2793	northing	1.04555e+06	-3	5.4655
1964	2794	2795	pv	78.72	-3	17.6858
1965	2796	2797	season	1.35	-3	47.2089
1966	2798	2799	precip	4802	-3	14.7477
1967	2800	2801	npv	6.11	-3	6.65605
1968	2802	2803	aspect	0.2283	-3	20.7533
1969	2804	2805	soil	19.055	-3	35.2925
1970	0	0	NA	0	-1	83.0577
1971	2806	2807	npv	6.7	-3	32.8815
1972	0	0	NA	0	-1	5.79903
1973	2808	2809	aspect	0.80835	-3	81.5188
1974	2810	2811	easting	367794	-3	3.00887
1975	2812	2813	easting	325744	-3	1.37639
1976	2814	2815	easting	396994	-3	13.7307
1977	2816	2817	elev	13.1	-3	29.9245
1978	2818	2819	pv	67.84	-3	3.80646
1979	2820	2821	season	0.6	-3	12.9053
1980	2822	2823	soil	8.51	-3	64.8067
1981	2824	2825	pv	80.23	-3	33.0633
1982	2826	2827	elev	376.11	-3	25.2282
1983	0	0	NA	0	-1	67.668
1984	2828	2829	pv	83.47	-3	8.52823
1985	0	0	NA	0	-1	40.8868
1986	2830	2831	easting	562944	-3	1.30457
1987	2832	2833	pv	73.535	-3	3.88048
1988	2834	2835	pv	77.655	-3	5.29751
1989	2836	2837	pv	74.97	-3	11.7789
1990	2838	2839	aspect	-0.8271	-3	20.3891
1991	2840	2841	pv	83.395	-3	12.4997
1992	2842	2843	aspect	-0.76105	-3	32.6029
1993	2844	2845	aspect	-0.4007	-3	20.4619
1994	0	0	NA	0	-1	4.63691
1995	0	0	NA	0	-1	15.5982
1996	2846	2847	northing	1.04285e+06	-3	4.83156
1997	2848	2849	northing	1.0447e+06	-3	2.39389
1998	2850	2851	easting	634344	-3	26.0277
[truncated: 17,923 more rows]
